# Supplementary material for: Genome-wide identification and characterization of circular RNA m6A modification in pancreatic cancer
Source: Genome Med. 2021 Nov 19;13:183. doi: 10.1186/s13073-021-01002-w (PMC8605608; doi:10.1186/s13073-021-01002-w)
Supplement: Supplementary file 2 — Additional file 2: Table S6 and Table S7. Supplementary Tables. [file 13073_2021_1002_MOESM2_ESM.xlsx]

## Sheet: Table S6
Table S6. circRNAs and their m6A status identified by Circm6A in PDAC tissue samples.
circRNA ID1	Chr	Start	End	Strand	m6A modification status	Host gene	In circBase database	In MiOncoCirc database
chr1_736712_913046	chr1	736712	913046	.	non-m6A	InterGenic	NO	NO
chr1_805798_810170	chr1	805798	810170	-	non-m6A	RP11-206L10.8	hsa_circ_0002333	YES
chr1_955922_957273	chr1	955922	957273	-	non-m6A	NOC2L	hsa_circ_0009205	YES
chr1_1022200_1022462	chr1	1022200	1022462	+	non-m6A	AGRN	NO	YES
chr1_1050547_1050768	chr1	1050547	1050768	+	non-m6A	AGRN	NO	NO
chr1_1095599_1095728	chr1	1095599	1095728	-	non-m6A	C1orf159	NO	NO
chr1_1113363_1113480	chr1	1113363	1113480	-	non-m6A	C1orf159	NO	NO
chr1_1223243_1223968	chr1	1223243	1223968	-	m6A	SDF4	hsa_circ_0000002	YES
chr1_1223243_1228946	chr1	1223243	1228946	-	m6A	SDF4	hsa_circ_0009244	YES
chr1_1256991_1257310	chr1	1256991	1257310	-	non-m6A	UBE2J2	hsa_circ_0008063	YES
chr1_1256991_1267992	chr1	1256991	1267992	-	non-m6A	UBE2J2	hsa_circ_0009250	YES
chr1_1354075_1354232	chr1	1354075	1354232	-	non-m6A	MXRA8	NO	NO
chr1_1390495_1390796	chr1	1390495	1390796	-	non-m6A	CCNL2	NO	NO
chr1_1450680_1462708	chr1	1450680	1462708	+	non-m6A	ATAD3C	NO	NO
chr1_1455462_1485171	chr1	1455462	1485171	.	non-m6A	InterGenic	NO	NO
chr1_1455790_1485838	chr1	1455790	1485838	.	non-m6A	InterGenic	NO	NO
chr1_1455790_1523567	chr1	1455790	1523567	.	m6A	InterGenic	NO	NO
chr1_1456224_1486235	chr1	1456224	1486235	.	non-m6A	InterGenic	NO	NO
chr1_1459160_1525291	chr1	1459160	1525291	.	non-m6A	InterGenic	NO	NO
chr1_1482544_1520306	chr1	1482544	1520306	.	non-m6A	InterGenic	NO	NO
chr1_1485781_1522899	chr1	1485781	1522899	.	non-m6A	InterGenic	NO	NO
chr1_1490562_1527862	chr1	1490562	1527862	.	non-m6A	InterGenic	NO	NO
chr1_1495484_1529331	chr1	1495484	1529331	.	non-m6A	InterGenic	hsa_circ_0000004	NO
chr1_1543962_1544917	chr1	1543962	1544917	-	non-m6A	SSU72	NO	NO
chr1_1558099_1559689	chr1	1558099	1559689	-	non-m6A	SSU72	NO	NO
chr1_1561331_1564916	chr1	1561331	1564916	-	non-m6A	SSU72	NO	NO
chr1_1637080_1703995	chr1	1637080	1703995	.	non-m6A	InterGenic	NO	NO
chr1_1637080_1704146	chr1	1637080	1704146	.	non-m6A	InterGenic	NO	NO
chr1_1637407_1704344	chr1	1637407	1704344	.	non-m6A	InterGenic	NO	NO
chr1_1637761_1704655	chr1	1637761	1704655	.	non-m6A	InterGenic	NO	NO
chr1_1645125_1716478	chr1	1645125	1716478	.	m6A	InterGenic	NO	NO
chr1_1645138_1712324	chr1	1645138	1712324	.	m6A	InterGenic	NO	NO
chr1_1648994_1716478	chr1	1648994	1716478	.	m6A	InterGenic	NO	NO
chr1_1649498_1649616	chr1	1649498	1649616	-	non-m6A	CDK11B	NO	NO
chr1_1649498_1657498	chr1	1649498	1657498	-	non-m6A	CDK11B	NO	NO
chr1_1649498_1712400	chr1	1649498	1712400	.	non-m6A	InterGenic	NO	NO
chr1_1649498_1722831	chr1	1649498	1722831	.	m6A	InterGenic	NO	NO
chr1_1655368_1719455	chr1	1655368	1719455	.	m6A	InterGenic	NO	NO
chr1_1668326_1670151	chr1	1668326	1670151	-	non-m6A	SLC35E2B	hsa_circ_0009303	YES
chr1_1668326_1739704	chr1	1668326	1739704	.	non-m6A	InterGenic	NO	NO
chr1_1669663_1670151	chr1	1669663	1670151	-	non-m6A	SLC35E2B	hsa_circ_0006454	YES
chr1_1669663_1734835	chr1	1669663	1734835	.	non-m6A	InterGenic	hsa_circ_0000006	NO
chr1_1692448_1739704	chr1	1692448	1739704	.	non-m6A	InterGenic	NO	NO
chr1_1692448_1744668	chr1	1692448	1744668	.	non-m6A	InterGenic	NO	NO
chr1_1712263_1716478	chr1	1712263	1716478	-	m6A	RP1-283E3.8	NO	YES
chr1_1716150_1716478	chr1	1716150	1716478	-	m6A	RP1-283E3.8	NO	NO
chr1_1716345_1716457	chr1	1716345	1716457	-	m6A	RP1-283E3.8	NO	NO
chr1_1716345_1722831	chr1	1716345	1722831	-	non-m6A	RP1-283E3.8	NO	NO
chr1_1734446_1735998	chr1	1734446	1735998	-	non-m6A	RP1-283E3.8	NO	NO
chr1_1734689_1739704	chr1	1734689	1739704	-	non-m6A	SLC35E2	hsa_circ_0009314	YES
chr1_1755373_1756343	chr1	1755373	1756343	-	m6A	NADK	hsa_circ_0009323	YES
chr1_1761576_1762035	chr1	1761576	1762035	-	non-m6A	NADK	NO	NO
chr1_1785358_1785491	chr1	1785358	1785491	-	m6A	GNB1	NO	NO
chr1_1789052_1815862	chr1	1789052	1815862	-	non-m6A	GNB1	NO	YES
chr1_1790394_1793311	chr1	1790394	1793311	-	non-m6A	GNB1	hsa_circ_0009344	YES
chr1_1790409_1790583	chr1	1790409	1790583	-	non-m6A	GNB1	NO	NO
chr1_1793244_1806538	chr1	1793244	1806538	-	non-m6A	GNB1	hsa_circ_0009348	YES
chr1_1793244_1817875	chr1	1793244	1817875	-	non-m6A	GNB1	hsa_circ_0009349	YES
chr1_1793288_1804500	chr1	1793288	1804500	-	non-m6A	GNB1	NO	NO
chr1_1804418_1806538	chr1	1804418	1806538	-	non-m6A	GNB1	hsa_circ_0000007	YES
chr1_1804418_1815862	chr1	1804418	1815862	-	non-m6A	GNB1	hsa_circ_0009352	YES
chr1_1804418_1817875	chr1	1804418	1817875	-	m6A	GNB1	hsa_circ_0009353	YES
chr1_1804418_1825499	chr1	1804418	1825499	-	m6A	GNB1	hsa_circ_0006869	YES
chr1_1804418_1839238	chr1	1804418	1839238	-	non-m6A	GNB1	hsa_circ_0005907	YES
chr1_1806474_1817875	chr1	1806474	1817875	-	non-m6A	GNB1	hsa_circ_0009357	YES
chr1_1806474_1839238	chr1	1806474	1839238	-	non-m6A	GNB1	hsa_circ_0009358	YES
chr1_1815755_1817875	chr1	1815755	1817875	-	non-m6A	GNB1	hsa_circ_0009360	YES
chr1_1815755_1825499	chr1	1815755	1825499	-	m6A	GNB1	hsa_circ_0000008	YES
chr1_1815755_1839238	chr1	1815755	1839238	-	m6A	GNB1	hsa_circ_0008702	YES
chr1_1815755_1879902	chr1	1815755	1879902	-	non-m6A	GNB1	NO	NO
chr1_1819474_1820143	chr1	1819474	1820143	-	non-m6A	GNB1	NO	NO
chr1_1825396_1839238	chr1	1825396	1839238	-	m6A	GNB1	hsa_circ_0009362	YES
chr1_1842327_1887745	chr1	1842327	1887745	-	non-m6A	GNB1	NO	NO
chr1_1870288_1870424	chr1	1870288	1870424	-	non-m6A	GNB1	NO	NO
chr1_1877216_1877582	chr1	1877216	1877582	-	non-m6A	GNB1	NO	NO
chr1_1880019_1880558	chr1	1880019	1880558	-	non-m6A	GNB1	NO	NO
chr1_1880045_1880558	chr1	1880045	1880558	-	non-m6A	GNB1	NO	NO
chr1_1886825_1886967	chr1	1886825	1886967	-	non-m6A	GNB1	NO	NO
chr1_1887766_1888724	chr1	1887766	1888724	-	non-m6A	GNB1	NO	NO
chr1_2135261_2150978	chr1	2135261	2150978	+	non-m6A	PRKCZ	hsa_circ_0009365	YES
chr1_2140855_2141465	chr1	2140855	2141465	+	non-m6A	PRKCZ	NO	NO
chr1_2169517_2175313	chr1	2169517	2175313	+	non-m6A	PRKCZ	NO	YES
chr1_2193878_2194023	chr1	2193878	2194023	-	non-m6A	FAAP20	NO	NO
chr1_2275789_2280087	chr1	2275789	2280087	+	non-m6A	SKI	NO	NO
chr1_2302977_2304585	chr1	2302977	2304585	+	non-m6A	SKI	hsa_circ_0007120	YES
chr1_2307652_2307785	chr1	2307652	2307785	+	non-m6A	SKI	NO	NO
chr1_2502388_2503202	chr1	2502388	2503202	+	m6A	PLCH2	NO	NO
chr1_2563486_2563631	chr1	2563486	2563631	+	m6A	TNFRSF14	NO	NO
chr1_3186124_3186474	chr1	3186124	3186474	+	non-m6A	PRDM16	NO	YES
chr1_3473077_3476062	chr1	3473077	3476062	+	non-m6A	ARHGEF16	NO	YES
chr1_3499676_3499839	chr1	3499676	3499839	-	non-m6A	MEGF6	NO	NO
chr1_3505207_3505342	chr1	3505207	3505342	-	non-m6A	MEGF6	NO	NO
chr1_3844906_3852421	chr1	3844906	3852421	-	non-m6A	CEP104	NO	YES
chr1_4711899_4712699	chr1	4711899	4712699	+	m6A	AJAP1	hsa_circ_0009438	YES
chr1_5904616_5905783	chr1	5904616	5905783	-	non-m6A	NPHP4	hsa_circ_0009448	YES
chr1_5904616_5986327	chr1	5904616	5986327	-	non-m6A	NPHP4	hsa_circ_0005661	YES
chr1_5927648_5986327	chr1	5927648	5986327	-	non-m6A	NPHP4	hsa_circ_0009457	YES
chr1_5947103_5961949	chr1	5947103	5961949	-	non-m6A	NPHP4	hsa_circ_0009461	YES
chr1_5961793_5986232	chr1	5961793	5986232	-	non-m6A	NPHP4	NO	NO
chr1_5961793_5986327	chr1	5961793	5986327	-	non-m6A	NPHP4	hsa_circ_0005719	YES
chr1_6222395_6223195	chr1	6222395	6223195	-	non-m6A	ICMT	NO	NO
chr1_6231901_6232119	chr1	6231901	6232119	-	non-m6A	ICMT	hsa_circ_0009490	YES
chr1_6231901_6233643	chr1	6231901	6233643	-	non-m6A	ICMT	hsa_circ_0007427	YES
chr1_6258427_6259000	chr1	6258427	6259000	-	non-m6A	GPR153	NO	NO
chr1_6472596_6473025	chr1	6472596	6473025	-	non-m6A	PLEKHG5	NO	NO
chr1_6473323_6474624	chr1	6473323	6474624	-	non-m6A	PLEKHG5	NO	NO
chr1_6473333_6474624	chr1	6473333	6474624	-	non-m6A	PLEKHG5	NO	NO
chr1_6475114_6475503	chr1	6475114	6475503	-	non-m6A	PLEKHG5	NO	NO
chr1_6531967_6533441	chr1	6531967	6533441	-	non-m6A	NOL9	hsa_circ_0009527	YES
chr1_6549570_6550615	chr1	6549570	6550615	-	non-m6A	NOL9	hsa_circ_0003114	YES
chr1_6551497_6552941	chr1	6551497	6552941	-	non-m6A	NOL9	NO	NO
chr1_6599046_6599452	chr1	6599046	6599452	-	non-m6A	KLHL21	hsa_circ_0004885	YES
chr1_6616756_6620337	chr1	6616756	6620337	+	non-m6A	PHF13	hsa_circ_0000011	YES
chr1_6629099_6629215	chr1	6629099	6629215	+	non-m6A	THAP3	NO	NO
chr1_6649446_6650636	chr1	6649446	6650636	-	non-m6A	DNAJC11	NO	NO
chr1_6649446_6650642	chr1	6649446	6650642	-	non-m6A	DNAJC11	NO	NO
chr1_6667708_6681037	chr1	6667708	6681037	-	non-m6A	DNAJC11	hsa_circ_0008389	YES
chr1_6806982_6825210	chr1	6806982	6825210	+	non-m6A	CAMTA1	hsa_circ_0008737	YES
chr1_6820180_6825210	chr1	6820180	6825210	+	non-m6A	CAMTA1	hsa_circ_0009541	YES
chr1_6820180_6888899	chr1	6820180	6888899	+	non-m6A	CAMTA1	hsa_circ_0002975	NO
chr1_7772933_7773038	chr1	7772933	7773038	+	m6A	VAMP3	NO	NO
chr1_7777159_7778169	chr1	7777159	7778169	+	non-m6A	VAMP3	hsa_circ_0006354	YES
chr1_7793956_7803848	chr1	7793956	7803848	+	non-m6A	PER3	NO	YES
chr1_7835761_7837149	chr1	7835761	7837149	+	non-m6A	PER3	NO	YES
chr1_7977651_7985135	chr1	7977651	7985135	+	non-m6A	PARK7	hsa_circ_0002239	NO
chr1_8010434_8010560	chr1	8010434	8010560	-	non-m6A	ERRFI1	NO	NO
chr1_8012551_8012655	chr1	8012551	8012655	-	non-m6A	ERRFI1	NO	NO
chr1_8013988_8014088	chr1	8013988	8014088	-	m6A	ERRFI1	NO	NO
chr1_8018596_8018722	chr1	8018596	8018722	-	non-m6A	ERRFI1	NO	NO
chr1_8024985_8025122	chr1	8024985	8025122	-	non-m6A	ERRFI1	NO	NO
chr1_8026177_8026290	chr1	8026177	8026290	-	m6A	ERRFI1	NO	NO
chr1_8422726_8614686	chr1	8422726	8614686	-	non-m6A	RERE	NO	YES
chr1_8465924_8508675	chr1	8465924	8508675	-	non-m6A	RERE	hsa_circ_0009574	YES
chr1_8465924_8541318	chr1	8465924	8541318	-	non-m6A	RERE	hsa_circ_0009575	YES
chr1_8465924_8557523	chr1	8465924	8557523	-	non-m6A	RERE	hsa_circ_0009576	YES
chr1_8465924_8614686	chr1	8465924	8614686	-	non-m6A	RERE	hsa_circ_0009577	YES
chr1_8495062_8508675	chr1	8495062	8508675	-	non-m6A	RERE	hsa_circ_0009580	YES
chr1_8495062_8541318	chr1	8495062	8541318	-	non-m6A	RERE	hsa_circ_0009581	YES
chr1_8495062_8557523	chr1	8495062	8557523	-	non-m6A	RERE	hsa_circ_0006837	YES
chr1_8495062_8614686	chr1	8495062	8614686	-	non-m6A	RERE	hsa_circ_0009117	YES
chr1_8508626_8557523	chr1	8508626	8557523	-	non-m6A	RERE	hsa_circ_0005829	YES
chr1_8508626_8614686	chr1	8508626	8614686	-	non-m6A	RERE	hsa_circ_0009586	YES
chr1_8541213_8557523	chr1	8541213	8557523	-	non-m6A	RERE	hsa_circ_0002158	YES
chr1_8541213_8557537	chr1	8541213	8557537	-	non-m6A	RERE	NO	NO
chr1_8541213_8614686	chr1	8541213	8614686	-	non-m6A	RERE	hsa_circ_0008501	YES
chr1_8556474_8614686	chr1	8556474	8614686	-	non-m6A	RERE	hsa_circ_0009590	YES
chr1_8612045_8624380	chr1	8612045	8624380	-	non-m6A	RERE	NO	NO
chr1_8614241_8656441	chr1	8614241	8656441	-	non-m6A	RERE	NO	NO
chr1_8614560_8624380	chr1	8614560	8624380	-	m6A	RERE	hsa_circ_0009594	YES
chr1_8614560_8656441	chr1	8614560	8656441	-	non-m6A	RERE	hsa_circ_0005039	YES
chr1_8624309_8656441	chr1	8624309	8656441	-	non-m6A	RERE	hsa_circ_0009596	YES
chr1_8655972_8656441	chr1	8655972	8656441	-	m6A	RERE	NO	YES
chr1_8743202_8743493	chr1	8743202	8743493	-	non-m6A	RERE	NO	NO
chr1_8745965_8747131	chr1	8745965	8747131	-	non-m6A	RERE	NO	NO
chr1_8790605_8792588	chr1	8790605	8792588	-	non-m6A	RERE	NO	NO
chr1_8865375_8865480	chr1	8865375	8865480	-	non-m6A	ENO1	NO	NO
chr1_8866278_8867250	chr1	8866278	8867250	-	non-m6A	ENO1	hsa_circ_0009624	YES
chr1_9149133_9149381	chr1	9149133	9149381	-	non-m6A	MIR34A	NO	NO
chr1_9171598_9172705	chr1	9171598	9172705	-	non-m6A	MIR34A	NO	NO
chr1_9245171_9245288	chr1	9245171	9245288	+	non-m6A	H6PD	NO	NO
chr1_9264947_9266191	chr1	9264947	9266191	+	non-m6A	H6PD	NO	NO
chr1_9265704_9268037	chr1	9265704	9268037	+	non-m6A	H6PD	NO	NO
chr1_9267030_9268037	chr1	9267030	9268037	+	non-m6A	H6PD	NO	NO
chr1_9268129_9271055	chr1	9268129	9271055	+	non-m6A	H6PD	NO	NO
chr1_9333561_9335265	chr1	9333561	9335265	+	non-m6A	SPSB1	NO	NO
chr1_9355742_9356585	chr1	9355742	9356585	+	m6A	SPSB1	hsa_circ_0009106	YES
chr1_9693443_9694321	chr1	9693443	9694321	+	non-m6A	PIK3CD	NO	NO
chr1_9704557_9705443	chr1	9704557	9705443	+	non-m6A	PIK3CD	NO	NO
chr1_9710104_9710596	chr1	9710104	9710596	+	non-m6A	PIK3CD	hsa_circ_0009654	NO
chr1_9726908_9727772	chr1	9726908	9727772	+	non-m6A	PIK3CD	hsa_circ_0002983	NO
chr1_9729529_9729652	chr1	9729529	9729652	-	m6A	CLSTN1	NO	NO
chr1_9734047_9734977	chr1	9734047	9734977	-	non-m6A	CLSTN1	NO	NO
chr1_9740657_9741256	chr1	9740657	9741256	-	non-m6A	CLSTN1	hsa_circ_0009040	NO
chr1_9743883_9744643	chr1	9743883	9744643	-	non-m6A	CLSTN1	hsa_circ_0009668	YES
chr1_9755113_9756510	chr1	9755113	9756510	-	non-m6A	CLSTN1	hsa_circ_0009671	YES
chr1_9871186_9877989	chr1	9871186	9877989	-	non-m6A	CTNNBIP1	hsa_circ_0009674	YES
chr1_9879119_9907280	chr1	9879119	9907280	-	non-m6A	CTNNBIP1	NO	NO
chr1_9907785_9907886	chr1	9907785	9907886	-	non-m6A	CTNNBIP1	NO	NO
chr1_9927555_9928121	chr1	9927555	9928121	-	non-m6A	LZIC	NO	NO
chr1_9931890_9932898	chr1	9931890	9932898	-	non-m6A	LZIC	hsa_circ_0009677	YES
chr1_9931890_9934860	chr1	9931890	9934860	-	non-m6A	LZIC	hsa_circ_0000014	YES
chr1_9931890_9935627	chr1	9931890	9935627	-	non-m6A	LZIC	hsa_circ_0007803	YES
chr1_9931890_9936627	chr1	9931890	9936627	-	non-m6A	LZIC	NO	YES
chr1_9934761_9936627	chr1	9934761	9936627	-	non-m6A	LZIC	NO	YES
chr1_9935491_9936627	chr1	9935491	9936627	-	non-m6A	LZIC	NO	YES
chr1_9972017_9981170	chr1	9972017	9981170	+	non-m6A	NMNAT1	NO	YES
chr1_10007569_10008274	chr1	10007569	10008274	+	non-m6A	RBP7	hsa_circ_0009682	YES
chr1_10095460_10105744	chr1	10095460	10105744	+	non-m6A	UBE4B	hsa_circ_0005199	YES
chr1_10134987_10137205	chr1	10134987	10137205	+	non-m6A	UBE4B	hsa_circ_0006955	YES
chr1_10149183_10151561	chr1	10149183	10151561	+	non-m6A	UBE4B	hsa_circ_0009700	YES
chr1_10149183_10161286	chr1	10149183	10161286	+	non-m6A	UBE4B	hsa_circ_0009701	YES
chr1_10232249_10278128	chr1	10232249	10278128	+	non-m6A	KIF1B	NO	YES
chr1_10258492_10268263	chr1	10258492	10268263	+	non-m6A	KIF1B	hsa_circ_0009703	YES
chr1_10261904_10272306	chr1	10261904	10272306	+	non-m6A	KIF1B	NO	YES
chr1_10267379_10268263	chr1	10267379	10268263	+	non-m6A	KIF1B	hsa_circ_0002002	YES
chr1_10267379_10272306	chr1	10267379	10272306	+	non-m6A	KIF1B	NO	YES
chr1_10291081_10297246	chr1	10291081	10297246	+	non-m6A	KIF1B	NO	YES
chr1_10320042_10343287	chr1	10320042	10343287	+	non-m6A	KIF1B	hsa_circ_0009709	YES
chr1_10320042_10376676	chr1	10320042	10376676	+	non-m6A	KIF1B	NO	NO
chr1_10323883_10334638	chr1	10323883	10334638	+	non-m6A	KIF1B	NO	YES
chr1_10347760_10348733	chr1	10347760	10348733	+	non-m6A	KIF1B	hsa_circ_0009711	YES
chr1_10349690_10349846	chr1	10349690	10349846	+	non-m6A	KIF1B	NO	NO
chr1_10365099_10365648	chr1	10365099	10365648	+	non-m6A	KIF1B	hsa_circ_0009718	YES
chr1_10371140_10375373	chr1	10371140	10375373	+	non-m6A	KIF1B	hsa_circ_0009721	YES
chr1_10386825_10392209	chr1	10386825	10392209	.	non-m6A	InterGenic	NO	NO
chr1_10403070_10404279	chr1	10403070	10404279	+	m6A	PGD	NO	YES
chr1_10403070_10413251	chr1	10403070	10413251	+	non-m6A	PGD	hsa_circ_0009726	YES
chr1_10404160_10413251	chr1	10404160	10413251	+	non-m6A	PGD	hsa_circ_0009729	YES
chr1_10411417_10413251	chr1	10411417	10413251	+	non-m6A	PGD	hsa_circ_0009732	YES
chr1_10433841_10442441	chr1	10433841	10442441	+	non-m6A	APITD1-CORT	hsa_circ_0000015	YES
chr1_10440346_10442441	chr1	10440346	10442441	+	m6A	APITD1-CORT	hsa_circ_0006905	YES
chr1_10467189_10469338	chr1	10467189	10469338	-	non-m6A	DFFA	hsa_circ_0008936	YES
chr1_10610599_10611119	chr1	10610599	10611119	+	non-m6A	PEX14	NO	NO
chr1_11016843_11018873	chr1	11016843	11018873	+	non-m6A	RP4-635E18.9	hsa_circ_0008660	YES
chr1_11020801_11021258	chr1	11020801	11021258	+	non-m6A	RP4-635E18.9	NO	NO
chr1_11070899_11074326	chr1	11070899	11074326	-	non-m6A	EXOSC10	NO	YES
chr1_11070899_11076948	chr1	11070899	11076948	-	non-m6A	EXOSC10	hsa_circ_0009759	YES
chr1_11073933_11074326	chr1	11073933	11074326	-	non-m6A	EXOSC10	hsa_circ_0003467	YES
chr1_11073933_11076948	chr1	11073933	11076948	-	non-m6A	EXOSC10	hsa_circ_0002448	YES
chr1_11090553_11091597	chr1	11090553	11091597	-	non-m6A	EXOSC10	hsa_circ_0000017	YES
chr1_11121245_11122126	chr1	11121245	11122126	-	non-m6A	MTOR	hsa_circ_0009792	YES
chr1_11124497_11133197	chr1	11124497	11133197	-	non-m6A	MTOR	hsa_circ_0006576	YES
chr1_11146675_11167517	chr1	11146675	11167517	-	non-m6A	MTOR	NO	YES
chr1_11247624_11248094	chr1	11247624	11248094	-	non-m6A	MTOR	NO	YES
chr1_11658266_11658871	chr1	11658266	11658871	+	non-m6A	FBXO44	NO	YES
chr1_11800211_11801399	chr1	11800211	11801399	-	non-m6A	MTHFR	hsa_circ_0009861	YES
chr1_11822694_11823851	chr1	11822694	11823851	+	non-m6A	CLCN6	NO	NO
chr1_11949772_11950520	chr1	11949772	11950520	+	m6A	PLOD1	NO	YES
chr1_11997367_11998845	chr1	11997367	11998845	+	non-m6A	MFN2	NO	NO
chr1_11998769_11999095	chr1	11998769	11999095	+	non-m6A	MFN2	hsa_circ_0009919	YES
chr1_12001400_12002103	chr1	12001400	12002103	+	m6A	MFN2	hsa_circ_0006470	YES
chr1_12004071_12004601	chr1	12004071	12004601	+	non-m6A	MFN2	NO	NO
chr1_12200736_12201141	chr1	12200736	12201141	+	non-m6A	TNFRSF1B	NO	NO
chr1_12249222_12253826	chr1	12249222	12253826	+	non-m6A	VPS13D	NO	YES
chr1_12261011_12261123	chr1	12261011	12261123	+	non-m6A	VPS13D	NO	NO
chr1_12268705_12271124	chr1	12268705	12271124	+	non-m6A	VPS13D	NO	YES
chr1_12275824_12278038	chr1	12275824	12278038	+	non-m6A	VPS13D	hsa_circ_0009964	YES
chr1_12299201_12299384	chr1	12299201	12299384	+	non-m6A	VPS13D	NO	YES
chr1_12299201_12304728	chr1	12299201	12304728	+	non-m6A	VPS13D	hsa_circ_0007677	YES
chr1_12299201_12308641	chr1	12299201	12308641	+	non-m6A	VPS13D	hsa_circ_0008275	YES
chr1_12299201_12311925	chr1	12299201	12311925	+	non-m6A	VPS13D	NO	YES
chr1_12312647_12315936	chr1	12312647	12315936	+	non-m6A	VPS13D	NO	NO
chr1_12334652_12335186	chr1	12334652	12335186	+	non-m6A	VPS13D	NO	NO
chr1_12343002_12345407	chr1	12343002	12345407	+	non-m6A	VPS13D	NO	NO
chr1_12355898_12363247	chr1	12355898	12363247	+	non-m6A	VPS13D	hsa_circ_0010003	YES
chr1_12362719_12416827	chr1	12362719	12416827	+	non-m6A	VPS13D	NO	YES
chr1_12386203_12386334	chr1	12386203	12386334	+	non-m6A	VPS13D	NO	NO
chr1_12400180_12416827	chr1	12400180	12416827	+	non-m6A	VPS13D	hsa_circ_0004222	YES
chr1_12415086_12416827	chr1	12415086	12416827	+	non-m6A	VPS13D	NO	YES
chr1_12455997_12460396	chr1	12455997	12460396	+	non-m6A	VPS13D	NO	YES
chr1_12569139_12572277	chr1	12569139	12572277	-	non-m6A	DHRS3	NO	NO
chr1_12572727_12580666	chr1	12572727	12580666	-	non-m6A	DHRS3	hsa_circ_0010021	YES
chr1_12575293_12575794	chr1	12575293	12575794	-	non-m6A	DHRS3	NO	NO
chr1_12578717_12579412	chr1	12578717	12579412	-	m6A	DHRS3	hsa_circ_0010023	YES
chr1_12578717_12580666	chr1	12578717	12580666	-	m6A	DHRS3	hsa_circ_0010024	YES
chr1_12585294_12585408	chr1	12585294	12585408	-	m6A	DHRS3	NO	NO
chr1_13607172_13610516	chr1	13607172	13610516	+	non-m6A	PDPN	hsa_circ_0010027	YES
chr1_13715540_13732882	chr1	13715540	13732882	+	non-m6A	PRDM2	NO	YES
chr1_13715540_13742157	chr1	13715540	13742157	+	non-m6A	PRDM2	hsa_circ_0010028	YES
chr1_13715540_13749487	chr1	13715540	13749487	+	non-m6A	PRDM2	NO	YES
chr1_13715540_13750486	chr1	13715540	13750486	+	non-m6A	PRDM2	NO	NO
chr1_13715540_13754365	chr1	13715540	13754365	+	non-m6A	PRDM2	NO	NO
chr1_13715540_13773188	chr1	13715540	13773188	+	m6A	PRDM2	NO	YES
chr1_13730999_13742157	chr1	13730999	13742157	+	m6A	PRDM2	hsa_circ_0005986	YES
chr1_13730999_13749487	chr1	13730999	13749487	+	m6A	PRDM2	hsa_circ_0004861	YES
chr1_13730999_13773188	chr1	13730999	13773188	+	non-m6A	PRDM2	NO	YES
chr1_13769117_13773188	chr1	13769117	13773188	+	m6A	PRDM2	hsa_circ_0005888	YES
chr1_13769117_13782831	chr1	13769117	13782831	+	m6A	PRDM2	NO	YES
chr1_13773077_13782831	chr1	13773077	13782831	+	m6A	PRDM2	NO	YES
chr1_13778417_13782831	chr1	13778417	13782831	+	m6A	PRDM2	hsa_circ_0010029	YES
chr1_14944356_14946173	chr1	14944356	14946173	+	non-m6A	KAZN	NO	NO
chr1_15034748_15044159	chr1	15034748	15044159	+	m6A	KAZN	hsa_circ_0010030	YES
chr1_15043988_15044159	chr1	15043988	15044159	+	m6A	KAZN	hsa_circ_0010031	YES
chr1_15176459_15176564	chr1	15176459	15176564	+	m6A	TMEM51	NO	NO
chr1_15208541_15209164	chr1	15208541	15209164	+	non-m6A	TMEM51	NO	NO
chr1_15289398_15301441	chr1	15289398	15301441	+	non-m6A	FHAD1	NO	YES
chr1_15440527_15442492	chr1	15440527	15442492	+	m6A	CTRC	NO	NO
chr1_15442446_15443555	chr1	15442446	15443555	+	non-m6A	CTRC	hsa_circ_0010034	YES
chr1_15443481_15444640	chr1	15443481	15444640	+	non-m6A	CTRC	NO	NO
chr1_15457085_15476165	chr1	15457085	15476165	.	m6A	InterGenic	NO	NO
chr1_15457107_15461601	chr1	15457107	15461601	+	m6A	CELA2A	NO	NO
chr1_15457115_15461601	chr1	15457115	15461601	+	non-m6A	CELA2A	NO	NO
chr1_15461560_15476545	chr1	15461560	15476545	.	m6A	InterGenic	NO	NO
chr1_15462732_15481195	chr1	15462732	15481195	.	m6A	InterGenic	NO	NO
chr1_15463385_15482393	chr1	15463385	15482393	.	m6A	InterGenic	NO	NO
chr1_15465998_15483400	chr1	15465998	15483400	+	m6A	CELA2B	NO	NO
chr1_15471989_15487437	chr1	15471989	15487437	+	non-m6A	CELA2B	NO	NO
chr1_15493891_15495452	chr1	15493891	15495452	-	non-m6A	CASP9	NO	YES
chr1_15518109_15518395	chr1	15518109	15518395	-	non-m6A	CASP9	hsa_circ_0010039	YES
chr1_15534236_15536814	chr1	15534236	15536814	+	m6A	DNAJC16	hsa_circ_0000018	YES
chr1_15534236_15546871	chr1	15534236	15546871	+	non-m6A	DNAJC16	NO	YES
chr1_15534236_15548428	chr1	15534236	15548428	+	non-m6A	DNAJC16	hsa_circ_0009118	YES
chr1_15536474_15536814	chr1	15536474	15536814	+	non-m6A	DNAJC16	hsa_circ_0002898	YES
chr1_15563928_15564359	chr1	15563928	15564359	+	non-m6A	DNAJC16	hsa_circ_0010047	YES
chr1_15578858_15580142	chr1	15578858	15580142	-	non-m6A	AGMAT	NO	YES
chr1_15626668_15638434	chr1	15626668	15638434	+	non-m6A	DDI2	NO	YES
chr1_15626668_15643650	chr1	15626668	15643650	+	non-m6A	DDI2	hsa_circ_0010048	YES
chr1_15626668_15651895	chr1	15626668	15651895	+	non-m6A	DDI2	hsa_circ_0010050	YES
chr1_15629504_15629832	chr1	15629504	15629832	+	non-m6A	DDI2	NO	NO
chr1_15630324_15643650	chr1	15630324	15643650	+	non-m6A	DDI2	hsa_circ_0010051	YES
chr1_15630324_15651895	chr1	15630324	15651895	+	non-m6A	DDI2	hsa_circ_0010052	YES
chr1_15633438_15633879	chr1	15633438	15633879	+	non-m6A	DDI2	NO	YES
chr1_15638306_15643650	chr1	15638306	15643650	+	non-m6A	DDI2	hsa_circ_0000019	YES
chr1_15638306_15651895	chr1	15638306	15651895	+	m6A	DDI2	hsa_circ_0000020	YES
chr1_15643521_15649823	chr1	15643521	15649823	+	non-m6A	DDI2	hsa_circ_0010058	YES
chr1_15643521_15651895	chr1	15643521	15651895	+	non-m6A	DDI2	hsa_circ_0010059	YES
chr1_15649719_15651895	chr1	15649719	15651895	+	non-m6A	DDI2	hsa_circ_0004095	YES
chr1_15651838_15656679	chr1	15651838	15656679	+	non-m6A	DDI2	NO	NO
chr1_15661074_15661197	chr1	15661074	15661197	+	m6A	DDI2	NO	NO
chr1_15672224_15673570	chr1	15672224	15673570	.	non-m6A	InterGenic	NO	NO
chr1_15717892_15719920	chr1	15717892	15719920	+	non-m6A	PLEKHM2	hsa_circ_0010064	YES
chr1_15717892_15721388	chr1	15717892	15721388	+	m6A	PLEKHM2	hsa_circ_0000021	YES
chr1_15719733_15721388	chr1	15719733	15721388	+	m6A	PLEKHM2	hsa_circ_0002733	YES
chr1_15767375_15768630	chr1	15767375	15768630	+	non-m6A	FBLIM1	hsa_circ_0010095	YES
chr1_15770408_15774796	chr1	15770408	15774796	+	non-m6A	FBLIM1	hsa_circ_0010100	YES
chr1_15777169_15781176	chr1	15777169	15781176	+	non-m6A	FBLIM1	NO	NO
chr1_15851880_15854582	chr1	15851880	15854582	+	non-m6A	SPEN	NO	NO
chr1_15872815_15876678	chr1	15872815	15876678	+	m6A	SPEN	hsa_circ_0002237	YES
chr1_15887935_15889260	chr1	15887935	15889260	+	non-m6A	SPEN	NO	NO
chr1_15909320_15911301	chr1	15909320	15911301	+	non-m6A	SPEN	hsa_circ_0010109	YES
chr1_15911100_15916279	chr1	15911100	15916279	+	non-m6A	SPEN	hsa_circ_0010113	YES
chr1_15911100_15922349	chr1	15911100	15922349	+	non-m6A	SPEN	NO	YES
chr1_15924326_15924446	chr1	15924326	15924446	+	non-m6A	SPEN	NO	NO
chr1_15937162_15938006	chr1	15937162	15938006	+	non-m6A	SPEN	hsa_circ_0010117	YES
chr1_15944299_15946294	chr1	15944299	15946294	-	non-m6A	ZBTB17	NO	YES
chr1_15945116_15945742	chr1	15945116	15945742	-	m6A	ZBTB17	NO	NO
chr1_16036235_16058717	chr1	16036235	16058717	.	non-m6A	InterGenic	NO	NO
chr1_16137852_16138430	chr1	16137852	16138430	-	non-m6A	EPHA2	hsa_circ_0005240	YES
chr1_16148174_16154493	chr1	16148174	16154493	-	non-m6A	EPHA2	NO	NO
chr1_16201781_16202574	chr1	16201781	16202574	-	m6A	ARHGEF19	hsa_circ_0003567	YES
chr1_16262014_16263186	chr1	16262014	16263186	-	non-m6A	FBXO42	NO	NO
chr1_16294782_16305919	chr1	16294782	16305919	-	non-m6A	FBXO42	hsa_circ_0010143	YES
chr1_16294782_16315435	chr1	16294782	16315435	-	non-m6A	FBXO42	hsa_circ_0010144	YES
chr1_16305802_16310357	chr1	16305802	16310357	-	non-m6A	FBXO42	NO	NO
chr1_16305802_16315435	chr1	16305802	16315435	-	non-m6A	FBXO42	hsa_circ_0010146	YES
chr1_16447869_16452015	chr1	16447869	16452015	+	non-m6A	NECAP2	NO	YES
chr1_16484822_16631109	chr1	16484822	16631109	.	m6A	InterGenic	NO	NO
chr1_16486425_16486661	chr1	16486425	16486661	-	non-m6A	CROCCP3	NO	NO
chr1_16490617_16490926	chr1	16490617	16490926	-	non-m6A	CROCCP3	NO	NO
chr1_16564806_16567271	chr1	16564806	16567271	-	non-m6A	NBPF1	NO	NO
chr1_16564806_16567351	chr1	16564806	16567351	-	m6A	NBPF1	NO	YES
chr1_16576266_16581492	chr1	16576266	16581492	-	m6A	NBPF1	NO	NO
chr1_16625840_16625951	chr1	16625840	16625951	-	m6A	CROCCP2	NO	NO
chr1_16929845_16940093	chr1	16929845	16940093	+	non-m6A	CROCC	NO	NO
chr1_16946814_16946925	chr1	16946814	16946925	+	non-m6A	CROCC	NO	NO
chr1_16966084_16966445	chr1	16966084	16966445	+	m6A	CROCC	NO	NO
chr1_17022607_17024074	chr1	17022607	17024074	-	non-m6A	SDHB	NO	YES
chr1_17408979_17413178	chr1	17408979	17413178	-	non-m6A	RCC2	NO	NO
chr1_17408979_17416646	chr1	17408979	17416646	-	non-m6A	RCC2	NO	NO
chr1_17422202_17425684	chr1	17422202	17425684	-	non-m6A	RCC2	hsa_circ_0010199	YES
chr1_17580552_17588479	chr1	17580552	17588479	+	m6A	ARHGEF10L	hsa_circ_0005562	YES
chr1_17602126_17607977	chr1	17602126	17607977	+	non-m6A	ARHGEF10L	hsa_circ_0005814	YES
chr1_17648553_17664595	chr1	17648553	17664595	+	non-m6A	ARHGEF10L	NO	YES
chr1_18918361_18919773	chr1	18918361	18919773	-	non-m6A	RP13-279N23.2	NO	YES
chr1_19087885_19088789	chr1	19087885	19088789	-	m6A	UBR4	NO	NO
chr1_19095589_19096588	chr1	19095589	19096588	-	non-m6A	UBR4	NO	NO
chr1_19104636_19105079	chr1	19104636	19105079	-	non-m6A	UBR4	NO	NO
chr1_19155591_19156317	chr1	19155591	19156317	-	non-m6A	UBR4	NO	NO
chr1_19169470_19170844	chr1	19169470	19170844	-	non-m6A	UBR4	NO	NO
chr1_19183810_19185286	chr1	19183810	19185286	-	non-m6A	UBR4	hsa_circ_0003777	YES
chr1_19192187_19192540	chr1	19192187	19192540	-	non-m6A	UBR4	hsa_circ_0006065	YES
chr1_19193432_19197265	chr1	19193432	19197265	-	non-m6A	UBR4	NO	YES
chr1_19344357_19357563	chr1	19344357	19357563	-	non-m6A	CAPZB	NO	YES
chr1_19356634_19419750	chr1	19356634	19419750	-	non-m6A	CAPZB	NO	YES
chr1_19378539_19419750	chr1	19378539	19419750	-	non-m6A	CAPZB	hsa_circ_0010404	YES
chr1_19381823_19383349	chr1	19381823	19383349	-	non-m6A	CAPZB	NO	NO
chr1_19473645_19474239	chr1	19473645	19474239	-	non-m6A	CAPZB	NO	NO
chr1_19610029_19611071	chr1	19610029	19611071	+	non-m6A	MINOS1-NBL1	NO	NO
chr1_19657341_19657458	chr1	19657341	19657458	+	non-m6A	MINOS1-NBL1	NO	NO
chr1_19657945_19658059	chr1	19657945	19658059	+	non-m6A	MINOS1-NBL1	NO	NO
chr1_19658116_19658248	chr1	19658116	19658248	+	m6A	NBL1	NO	NO
chr1_19682159_19683444	chr1	19682159	19683444	.	non-m6A	InterGenic	hsa_circ_0007729	NO
chr1_19737371_19747260	chr1	19737371	19747260	-	non-m6A	TMCO4	hsa_circ_0004067	YES
chr1_19755633_19787117	chr1	19755633	19787117	-	non-m6A	TMCO4	hsa_circ_0005068	YES
chr1_19770541_19787117	chr1	19770541	19787117	-	non-m6A	TMCO4	NO	YES
chr1_19770541_19790048	chr1	19770541	19790048	-	non-m6A	TMCO4	NO	NO
chr1_19890384_19904987	chr1	19890384	19904987	+	non-m6A	OTUD3	hsa_circ_0010415	YES
chr1_19890384_19907876	chr1	19890384	19907876	+	non-m6A	OTUD3	NO	NO
chr1_20744489_20744613	chr1	20744489	20744613	-	non-m6A	HP1BP3	NO	NO
chr1_20744743_20749882	chr1	20744743	20749882	-	m6A	HP1BP3	hsa_circ_0007296	NO
chr1_20744743_20773610	chr1	20744743	20773610	-	non-m6A	HP1BP3	NO	NO
chr1_20744743_20776750	chr1	20744743	20776750	-	non-m6A	HP1BP3	NO	NO
chr1_20744743_20780540	chr1	20744743	20780540	-	non-m6A	HP1BP3	NO	NO
chr1_20747543_20773610	chr1	20747543	20773610	-	m6A	HP1BP3	hsa_circ_0010439	YES
chr1_20749722_20749975	chr1	20749722	20749975	-	non-m6A	HP1BP3	hsa_circ_0008765	NO
chr1_20749722_20773610	chr1	20749722	20773610	-	m6A	HP1BP3	hsa_circ_0000023	YES
chr1_20755931_20756048	chr1	20755931	20756048	-	non-m6A	HP1BP3	NO	NO
chr1_20757165_20773610	chr1	20757165	20773610	-	m6A	HP1BP3	hsa_circ_0000024	YES
chr1_20757165_20776750	chr1	20757165	20776750	-	non-m6A	HP1BP3	hsa_circ_0004493	YES
chr1_20757165_20776796	chr1	20757165	20776796	-	non-m6A	HP1BP3	NO	NO
chr1_20757165_20779911	chr1	20757165	20779911	-	non-m6A	HP1BP3	hsa_circ_0010444	YES
chr1_20757165_20780540	chr1	20757165	20780540	-	m6A	HP1BP3	hsa_circ_0002437	YES
chr1_20757615_20759182	chr1	20757615	20759182	-	non-m6A	HP1BP3	NO	NO
chr1_20765376_20773610	chr1	20765376	20773610	-	m6A	HP1BP3	hsa_circ_0002238	YES
chr1_20765376_20776750	chr1	20765376	20776750	-	non-m6A	HP1BP3	NO	YES
chr1_20765376_20780540	chr1	20765376	20780540	-	non-m6A	HP1BP3	hsa_circ_0010445	YES
chr1_20767583_20776750	chr1	20767583	20776750	-	m6A	HP1BP3	NO	YES
chr1_20767583_20780540	chr1	20767583	20780540	-	non-m6A	HP1BP3	NO	YES
chr1_20770929_20773610	chr1	20770929	20773610	-	m6A	HP1BP3	hsa_circ_0005782	YES
chr1_20770929_20776750	chr1	20770929	20776750	-	non-m6A	HP1BP3	NO	YES
chr1_20775723_20776005	chr1	20775723	20776005	-	non-m6A	HP1BP3	NO	NO
chr1_20776556_20776697	chr1	20776556	20776697	-	non-m6A	HP1BP3	NO	NO
chr1_20776715_20779908	chr1	20776715	20779908	-	m6A	HP1BP3	NO	NO
chr1_20794981_20795408	chr1	20794981	20795408	.	non-m6A	InterGenic	NO	NO
chr1_20840855_20865262	chr1	20840855	20865262	-	m6A	EIF4G3	hsa_circ_0010458	YES
chr1_20857402_20886371	chr1	20857402	20886371	-	non-m6A	EIF4G3	NO	YES
chr1_20862227_20886371	chr1	20862227	20886371	-	non-m6A	EIF4G3	hsa_circ_0010462	YES
chr1_20893516_20895501	chr1	20893516	20895501	-	non-m6A	EIF4G3	hsa_circ_0010466	YES
chr1_20893516_20942330	chr1	20893516	20942330	-	non-m6A	EIF4G3	hsa_circ_0010467	YES
chr1_20904882_20942330	chr1	20904882	20942330	-	m6A	EIF4G3	NO	YES
chr1_20941258_21111383	chr1	20941258	21111383	-	non-m6A	EIF4G3	NO	NO
chr1_20941490_20942330	chr1	20941490	20942330	-	m6A	EIF4G3	hsa_circ_0010474	YES
chr1_20941490_20950111	chr1	20941490	20950111	-	m6A	EIF4G3	NO	YES
chr1_20941490_21089213	chr1	20941490	21089213	-	non-m6A	EIF4G3	NO	YES
chr1_20950002_21002808	chr1	20950002	21002808	-	non-m6A	EIF4G3	hsa_circ_0010477	YES
chr1_20969473_20981227	chr1	20969473	20981227	-	m6A	EIF4G3	hsa_circ_0000025	YES
chr1_20969473_21002808	chr1	20969473	21002808	-	m6A	EIF4G3	hsa_circ_0005604	YES
chr1_20969473_21050994	chr1	20969473	21050994	-	m6A	EIF4G3	NO	YES
chr1_20980333_21050994	chr1	20980333	21050994	-	non-m6A	EIF4G3	hsa_circ_0010487	YES
chr1_20997600_21002808	chr1	20997600	21002808	-	non-m6A	EIF4G3	NO	YES
chr1_20997600_21111383	chr1	20997600	21111383	-	non-m6A	EIF4G3	hsa_circ_0010490	YES
chr1_21001198_21002808	chr1	21001198	21002808	-	m6A	EIF4G3	hsa_circ_0008071	YES
chr1_21001198_21050994	chr1	21001198	21050994	-	non-m6A	EIF4G3	hsa_circ_0005254	NO
chr1_21002712_21111383	chr1	21002712	21111383	-	non-m6A	EIF4G3	hsa_circ_0007227	YES
chr1_21027328_21027533	chr1	21027328	21027533	-	non-m6A	EIF4G3	NO	NO
chr1_21048717_21048842	chr1	21048717	21048842	-	non-m6A	EIF4G3	NO	NO
chr1_21050865_21059794	chr1	21050865	21059794	-	non-m6A	EIF4G3	hsa_circ_0007600	NO
chr1_21050865_21089213	chr1	21050865	21089213	-	non-m6A	EIF4G3	hsa_circ_0005075	YES
chr1_21050865_21111383	chr1	21050865	21111383	-	non-m6A	EIF4G3	hsa_circ_0000026	YES
chr1_21089137_21111383	chr1	21089137	21111383	-	non-m6A	EIF4G3	hsa_circ_0005735	YES
chr1_21089137_21123555	chr1	21089137	21123555	-	non-m6A	EIF4G3	NO	NO
chr1_21089137_21137808	chr1	21089137	21137808	-	non-m6A	EIF4G3	NO	NO
chr1_21109115_21109914	chr1	21109115	21109914	-	non-m6A	EIF4G3	NO	NO
chr1_21157106_21157315	chr1	21157106	21157315	-	non-m6A	EIF4G3	NO	NO
chr1_21168308_21168552	chr1	21168308	21168552	-	non-m6A	EIF4G3	NO	NO
chr1_21220089_21221785	chr1	21220089	21221785	-	non-m6A	ECE1	NO	NO
chr1_21221746_21228041	chr1	21221746	21228041	-	non-m6A	ECE1	hsa_circ_0000027	YES
chr1_21225249_21228041	chr1	21225249	21228041	-	non-m6A	ECE1	NO	YES
chr1_21227158_21228041	chr1	21227158	21228041	-	non-m6A	ECE1	hsa_circ_0010501	YES
chr1_21236745_21238244	chr1	21236745	21238244	-	non-m6A	ECE1	hsa_circ_0010504	YES
chr1_21247220_21258839	chr1	21247220	21258839	-	m6A	ECE1	hsa_circ_0007877	YES
chr1_21250046_21250770	chr1	21250046	21250770	-	non-m6A	ECE1	NO	NO
chr1_21250046_21251275	chr1	21250046	21251275	-	non-m6A	ECE1	NO	NO
chr1_21272698_21272911	chr1	21272698	21272911	-	non-m6A	ECE1	hsa_circ_0008563	YES
chr1_21272698_21279332	chr1	21272698	21279332	-	non-m6A	ECE1	hsa_circ_0005509	YES
chr1_21272698_21290156	chr1	21272698	21290156	-	m6A	ECE1	hsa_circ_0002402	YES
chr1_21279233_21290117	chr1	21279233	21290117	-	non-m6A	ECE1	NO	NO
chr1_21279266_21290117	chr1	21279266	21290117	-	non-m6A	ECE1	NO	NO
chr1_21617305_21620050	chr1	21617305	21620050	-	m6A	RAP1GAP	NO	YES
chr1_21695065_21721764	chr1	21695065	21721764	-	non-m6A	USP48	NO	YES
chr1_21701497_21703618	chr1	21701497	21703618	-	m6A	USP48	NO	YES
chr1_21701497_21706868	chr1	21701497	21706868	-	non-m6A	USP48	NO	YES
chr1_21701497_21721764	chr1	21701497	21721764	-	non-m6A	USP48	NO	YES
chr1_21701497_21724095	chr1	21701497	21724095	-	non-m6A	USP48	NO	YES
chr1_21704261_21721764	chr1	21704261	21721764	-	non-m6A	USP48	NO	YES
chr1_21715388_21721166	chr1	21715388	21721166	-	non-m6A	USP48	hsa_circ_0010536	YES
chr1_21715388_21721764	chr1	21715388	21721764	-	m6A	USP48	hsa_circ_0000028	YES
chr1_21715388_21724095	chr1	21715388	21724095	-	m6A	USP48	NO	YES
chr1_21715388_21729832	chr1	21715388	21729832	-	non-m6A	USP48	NO	YES
chr1_21721035_21721764	chr1	21721035	21721764	-	m6A	USP48	hsa_circ_0004808	YES
chr1_21721035_21729832	chr1	21721035	21729832	-	non-m6A	USP48	NO	YES
chr1_21747066_21757783	chr1	21747066	21757783	-	non-m6A	USP48	hsa_circ_0010539	YES
chr1_21748137_21751615	chr1	21748137	21751615	-	non-m6A	USP48	hsa_circ_0002166	YES
chr1_21748137_21753119	chr1	21748137	21753119	-	non-m6A	USP48	hsa_circ_0000029	YES
chr1_21749311_21749477	chr1	21749311	21749477	-	non-m6A	USP48	NO	NO
chr1_21770752_21770909	chr1	21770752	21770909	-	non-m6A	USP48	NO	NO
chr1_21842001_21842380	chr1	21842001	21842380	-	non-m6A	HSPG2	NO	YES
chr1_21847353_21849031	chr1	21847353	21849031	-	non-m6A	HSPG2	hsa_circ_0006155	YES
chr1_21848757_21848936	chr1	21848757	21848936	-	m6A	HSPG2	NO	NO
chr1_21848760_21848936	chr1	21848760	21848936	-	m6A	HSPG2	NO	NO
chr1_21861756_21862115	chr1	21861756	21862115	-	non-m6A	HSPG2	hsa_circ_0010735	YES
chr1_21862014_21864123	chr1	21862014	21864123	-	m6A	HSPG2	NO	NO
chr1_21873969_21875702	chr1	21873969	21875702	-	non-m6A	HSPG2	NO	NO
chr1_21874626_21875683	chr1	21874626	21875683	-	m6A	HSPG2	NO	NO
chr1_21880106_21881502	chr1	21880106	21881502	-	non-m6A	HSPG2	hsa_circ_0010769	YES
chr1_21889980_21890694	chr1	21889980	21890694	-	non-m6A	HSPG2	hsa_circ_0010778	YES
chr1_21890107_21890632	chr1	21890107	21890632	-	non-m6A	HSPG2	NO	NO
chr1_21916880_21917006	chr1	21916880	21917006	-	non-m6A	HSPG2	NO	NO
chr1_21969789_22009857	chr1	21969789	22009857	.	non-m6A	InterGenic	NO	NO
chr1_21978368_22001717	chr1	21978368	22001717	.	non-m6A	InterGenic	NO	NO
chr1_21978424_22005489	chr1	21978424	22005489	.	non-m6A	InterGenic	NO	NO
chr1_21980823_22003088	chr1	21980823	22003088	.	non-m6A	InterGenic	NO	NO
chr1_21981037_22005544	chr1	21981037	22005544	.	non-m6A	InterGenic	NO	NO
chr1_21982504_21982772	chr1	21982504	21982772	+	non-m6A	CELA3B	NO	NO
chr1_21983693_22005796	chr1	21983693	22005796	.	non-m6A	InterGenic	NO	NO
chr1_21984188_22007014	chr1	21984188	22007014	.	m6A	InterGenic	NO	NO
chr1_21986530_22007515	chr1	21986530	22007515	.	m6A	InterGenic	NO	NO
chr1_21989261_22009857	chr1	21989261	22009857	.	m6A	InterGenic	NO	NO
chr1_21989416_22009857	chr1	21989416	22009857	.	non-m6A	InterGenic	NO	NO
chr1_21995465_22009857	chr1	21995465	22009857	.	non-m6A	InterGenic	NO	NO
chr1_21998150_22009857	chr1	21998150	22009857	.	m6A	InterGenic	NO	NO
chr1_22005446_22005728	chr1	22005446	22005728	+	non-m6A	CELA3A	NO	NO
chr1_22005446_22005796	chr1	22005446	22005796	+	non-m6A	CELA3A	NO	YES
chr1_22005446_22009857	chr1	22005446	22009857	+	non-m6A	CELA3A	NO	NO
chr1_22005698_22006989	chr1	22005698	22006989	+	non-m6A	CELA3A	NO	NO
chr1_22006877_22007515	chr1	22006877	22007515	+	non-m6A	CELA3A	NO	NO
chr1_22009704_22009857	chr1	22009704	22009857	+	non-m6A	CELA3A	NO	NO
chr1_22078428_22078881	chr1	22078428	22078881	+	m6A	CDC42	NO	YES
chr1_22078428_22086866	chr1	22078428	22086866	+	m6A	CDC42	hsa_circ_0005576	YES
chr1_22078428_22091501	chr1	22078428	22091501	+	m6A	CDC42	hsa_circ_0007604	NO
chr1_22078428_22094136	chr1	22078428	22094136	.	non-m6A	InterGenic	NO	NO
chr1_22078428_22097968	chr1	22078428	22097968	.	non-m6A	InterGenic	NO	NO
chr1_22079387_22080903	chr1	22079387	22080903	+	non-m6A	CDC42	NO	NO
chr1_22091459_22091573	chr1	22091459	22091573	+	m6A	CDC42	NO	NO
chr1_22489879_22491533	chr1	22489879	22491533	+	non-m6A	ZBTB40	hsa_circ_0007418	YES
chr1_22509161_22511202	chr1	22509161	22511202	+	non-m6A	ZBTB40	NO	NO
chr1_22781420_22785076	chr1	22781420	22785076	+	m6A	EPHB2	hsa_circ_0004085	YES
chr1_22863036_22865212	chr1	22863036	22865212	+	non-m6A	EPHB2	hsa_circ_0002720	YES
chr1_23030468_23040434	chr1	23030468	23040434	-	non-m6A	RP1-184J9.2	NO	NO
chr1_23030468_23044486	chr1	23030468	23044486	+	m6A	KDM1A	NO	YES
chr1_23030468_23050520	chr1	23030468	23050520	+	m6A	KDM1A	hsa_circ_0009061	YES
chr1_23030468_23059167	chr1	23030468	23059167	+	m6A	KDM1A	hsa_circ_0007822	YES
chr1_23040258_23044486	chr1	23040258	23044486	-	non-m6A	RP1-184J9.2	NO	NO
chr1_23044426_23059167	chr1	23044426	23059167	+	non-m6A	KDM1A	hsa_circ_0008831	YES
chr1_23050386_23057565	chr1	23050386	23057565	+	non-m6A	KDM1A	hsa_circ_0010808	YES
chr1_23050386_23059167	chr1	23050386	23059167	+	non-m6A	KDM1A	hsa_circ_0003889	YES
chr1_23053760_23057565	chr1	23053760	23057565	+	non-m6A	KDM1A	hsa_circ_0010811	YES
chr1_23055068_23057565	chr1	23055068	23057565	+	non-m6A	KDM1A	hsa_circ_0010815	YES
chr1_23055068_23069151	chr1	23055068	23069151	+	non-m6A	KDM1A	hsa_circ_0003685	YES
chr1_23071224_23072197	chr1	23071224	23072197	+	m6A	KDM1A	hsa_circ_0010835	YES
chr1_23083303_23083411	chr1	23083303	23083411	+	non-m6A	KDM1A	NO	NO
chr1_23088750_23109127	chr1	23088750	23109127	-	non-m6A	LUZP1	NO	NO
chr1_23288685_23288787	chr1	23288685	23288787	.	non-m6A	InterGenic	NO	NO
chr1_23306411_23323732	chr1	23306411	23323732	-	non-m6A	HNRNPR	NO	NO
chr1_23310097_23310220	chr1	23310097	23310220	-	non-m6A	HNRNPR	NO	NO
chr1_23333517_23338608	chr1	23333517	23338608	-	non-m6A	HNRNPR	NO	YES
chr1_23337753_23338608	chr1	23337753	23338608	-	non-m6A	HNRNPR	NO	YES
chr1_23393878_23419139	chr1	23393878	23419139	-	non-m6A	TCEA3	NO	YES
chr1_23397544_23418016	chr1	23397544	23418016	-	m6A	TCEA3	NO	NO
chr1_23408663_23419139	chr1	23408663	23419139	-	non-m6A	TCEA3	NO	YES
chr1_23417248_23419139	chr1	23417248	23419139	-	non-m6A	TCEA3	NO	YES
chr1_23457775_23458956	chr1	23457775	23458956	-	non-m6A	ASAP3	NO	NO
chr1_23692693_23693883	chr1	23692693	23693883	+	non-m6A	RPL11	NO	NO
chr1_23692716_23693883	chr1	23692716	23693883	+	non-m6A	RPL11	NO	NO
chr1_23694659_23694791	chr1	23694659	23694791	+	non-m6A	RPL11	hsa_circ_0010882	NO
chr1_23749020_23749948	chr1	23749020	23749948	+	non-m6A	TCEB3	NO	YES
chr1_23750844_23752518	chr1	23750844	23752518	+	m6A	TCEB3	NO	YES
chr1_23780762_23783571	chr1	23780762	23783571	+	non-m6A	PITHD1	NO	NO
chr1_23785674_23786423	chr1	23785674	23786423	+	non-m6A	PITHD1	NO	YES
chr1_23798191_23798682	chr1	23798191	23798682	-	non-m6A	GALE	NO	NO
chr1_23804399_23820593	chr1	23804399	23820593	-	non-m6A	HMGCL	hsa_circ_0004014	YES
chr1_23810735_23820593	chr1	23810735	23820593	-	non-m6A	HMGCL	hsa_circ_0010900	YES
chr1_23814189_23820593	chr1	23814189	23820593	-	non-m6A	HMGCL	hsa_circ_0003757	YES
chr1_23816674_23820593	chr1	23816674	23820593	-	non-m6A	HMGCL	hsa_circ_0010902	YES
chr1_23971572_23972012	chr1	23971572	23972012	-	m6A	SRSF10	NO	YES
chr1_23976991_23977132	chr1	23976991	23977132	-	non-m6A	SRSF10	NO	NO
chr1_23979635_23979755	chr1	23979635	23979755	-	non-m6A	SRSF10	NO	NO
chr1_24100139_24100655	chr1	24100139	24100655	-	non-m6A	MYOM3	NO	NO
chr1_24169416_24180854	chr1	24169416	24180854	-	non-m6A	IFNLR1	hsa_circ_0010906	YES
chr1_24440171_24445244	chr1	24440171	24445244	+	non-m6A	NIPAL3	hsa_circ_0010909	YES
chr1_24514313_24514567	chr1	24514313	24514567	+	m6A	RCAN3	hsa_circ_0003553	YES
chr1_24519516_24519655	chr1	24519516	24519655	+	non-m6A	RCAN3	NO	NO
chr1_24531217_24533254	chr1	24531217	24533254	+	non-m6A	RCAN3	hsa_circ_0004802	YES
chr1_24531217_24535369	chr1	24531217	24535369	+	non-m6A	RCAN3	NO	NO
chr1_24537846_24538450	chr1	24537846	24538450	+	non-m6A	RCAN3	NO	NO
chr1_24560536_24566192	chr1	24560536	24566192	+	non-m6A	NCMAP	NO	NO
chr1_24646666_24649029	chr1	24646666	24649029	+	non-m6A	SRRM1	hsa_circ_0010913	YES
chr1_24649970_24651612	chr1	24649970	24651612	+	m6A	SRRM1	hsa_circ_0010914	YES
chr1_24658324_24659083	chr1	24658324	24659083	+	non-m6A	SRRM1	NO	NO
chr1_24662659_24670315	chr1	24662659	24670315	+	non-m6A	SRRM1	NO	YES
chr1_24664273_24665145	chr1	24664273	24665145	+	non-m6A	SRRM1	NO	NO
chr1_24666814_24670315	chr1	24666814	24670315	+	non-m6A	SRRM1	NO	YES
chr1_24768051_24768675	chr1	24768051	24768675	+	non-m6A	CLIC4	NO	NO
chr1_24797741_24827116	chr1	24797741	24827116	+	non-m6A	CLIC4	hsa_circ_0005609	YES
chr1_24831887_24835316	chr1	24831887	24835316	+	non-m6A	CLIC4	NO	NO
chr1_24836725_24839419	chr1	24836725	24839419	+	non-m6A	CLIC4	NO	NO
chr1_25223228_25228235	chr1	25223228	25228235	-	non-m6A	SYF2	NO	NO
chr1_25225001_25228235	chr1	25225001	25228235	-	m6A	SYF2	NO	YES
chr1_25225062_25227473	chr1	25225062	25227473	-	non-m6A	SYF2	NO	NO
chr1_25227441_25228235	chr1	25227441	25228235	-	m6A	SYF2	NO	YES
chr1_25242350_25242460	chr1	25242350	25242460	-	non-m6A	RSRP1	NO	NO
chr1_25242373_25243633	chr1	25242373	25243633	-	m6A	RSRP1	NO	NO
chr1_25287187_25405614	chr1	25287187	25405614	.	non-m6A	InterGenic	NO	NO
chr1_25306895_25318271	chr1	25306895	25318271	-	non-m6A	RSRP1	NO	NO
chr1_25340473_25343073	chr1	25340473	25343073	+	non-m6A	TMEM50A	hsa_circ_0000032	YES
chr1_25340473_25351693	chr1	25340473	25351693	+	non-m6A	TMEM50A	hsa_circ_0007054	YES
chr1_25351625_25352974	chr1	25351625	25352974	+	non-m6A	TMEM50A	hsa_circ_0010931	YES
chr1_25351625_25356853	chr1	25351625	25356853	+	non-m6A	TMEM50A	hsa_circ_0010932	YES
chr1_25352881_25356853	chr1	25352881	25356853	+	non-m6A	TMEM50A	hsa_circ_0010933	NO
chr1_25446761_25458892	chr1	25446761	25458892	+	non-m6A	TMEM57	hsa_circ_0010935	YES
chr1_25448807_25456831	chr1	25448807	25456831	+	non-m6A	TMEM57	hsa_circ_0010937	YES
chr1_25458390_25484274	chr1	25458390	25484274	+	non-m6A	TMEM57	NO	YES
chr1_25697932_25698080	chr1	25697932	25698080	+	non-m6A	MAN1C1	NO	NO
chr1_25724303_25731035	chr1	25724303	25731035	+	non-m6A	MAN1C1	NO	NO
chr1_25901490_25901613	chr1	25901490	25901613	-	m6A	STMN1	NO	NO
chr1_25901500_25901613	chr1	25901500	25901613	-	m6A	STMN1	NO	NO
chr1_25982363_25984528	chr1	25982363	25984528	-	non-m6A	PAFAH2	hsa_circ_0010962	YES
chr1_26257596_26259802	chr1	26257596	26259802	+	non-m6A	CEP85	hsa_circ_0000033	YES
chr1_26268482_26269614	chr1	26268482	26269614	+	m6A	CEP85	NO	YES
chr1_26294204_26298062	chr1	26294204	26298062	-	non-m6A	UBXN11	NO	YES
chr1_26296918_26298000	chr1	26296918	26298000	-	non-m6A	UBXN11	NO	NO
chr1_26296918_26298062	chr1	26296918	26298062	-	non-m6A	UBXN11	NO	YES
chr1_26297454_26298006	chr1	26297454	26298006	-	non-m6A	UBXN11	NO	NO
chr1_26439476_26463433	chr1	26439476	26463433	+	non-m6A	DHDDS	NO	NO
chr1_26442707_26447660	chr1	26442707	26447660	+	non-m6A	DHDDS	NO	YES
chr1_26446248_26463433	chr1	26446248	26463433	+	non-m6A	DHDDS	NO	NO
chr1_26446315_26447660	chr1	26446315	26447660	+	non-m6A	DHDDS	hsa_circ_0000034	YES
chr1_26446315_26460144	chr1	26446315	26460144	+	non-m6A	DHDDS	hsa_circ_0011000	YES
chr1_26447558_26448789	chr1	26447558	26448789	+	non-m6A	DHDDS	NO	NO
chr1_26447558_26460144	chr1	26447558	26460144	+	non-m6A	DHDDS	hsa_circ_0008614	YES
chr1_26453608_26463433	chr1	26453608	26463433	+	non-m6A	DHDDS	NO	NO
chr1_26457166_26463433	chr1	26457166	26463433	+	non-m6A	DHDDS	NO	NO
chr1_26457790_26460144	chr1	26457790	26460144	+	non-m6A	DHDDS	hsa_circ_0007537	YES
chr1_26700824_26700947	chr1	26700824	26700947	+	non-m6A	ARID1A	NO	NO
chr1_26712690_26712794	chr1	26712690	26712794	+	non-m6A	ARID1A	NO	NO
chr1_26720380_26721306	chr1	26720380	26721306	+	non-m6A	ARID1A	NO	NO
chr1_26729650_26732792	chr1	26729650	26732792	+	m6A	ARID1A	hsa_circ_0008494	YES
chr1_26756816_26757104	chr1	26756816	26757104	+	non-m6A	ARID1A	NO	NO
chr1_26760855_26763285	chr1	26760855	26763285	+	non-m6A	ARID1A	hsa_circ_0006913	YES
chr1_26794112_26795234	chr1	26794112	26795234	+	non-m6A	PIGV	hsa_circ_0011022	YES
chr1_26941456_26941818	chr1	26941456	26941818	+	m6A	NUDC	hsa_circ_0003940	YES
chr1_26941456_26943065	chr1	26941456	26943065	+	m6A	NUDC	NO	YES
chr1_26942656_26943065	chr1	26942656	26943065	+	m6A	NUDC	NO	NO
chr1_26942659_26943065	chr1	26942659	26943065	+	m6A	NUDC	hsa_circ_0005087	YES
chr1_27000321_27000476	chr1	27000321	27000476	+	non-m6A	TRNP1	NO	NO
chr1_27102708_27103285	chr1	27102708	27103285	-	non-m6A	SLC9A1	NO	NO
chr1_27105884_27109777	chr1	27105884	27109777	-	m6A	SLC9A1	hsa_circ_0007283	YES
chr1_27113790_27114286	chr1	27113790	27114286	-	non-m6A	SLC9A1	NO	NO
chr1_27270668_27271242	chr1	27270668	27271242	+	non-m6A	WDTC1	NO	NO
chr1_27347815_27347996	chr1	27347815	27347996	+	non-m6A	SYTL1	NO	NO
chr1_27370595_27374451	chr1	27370595	27374451	-	non-m6A	FCN3	NO	NO
chr1_27374416_27374766	chr1	27374416	27374766	-	m6A	FCN3	NO	NO
chr1_27414832_27428933	chr1	27414832	27428933	-	non-m6A	WASF2	hsa_circ_0011075	YES
chr1_27450628_27452416	chr1	27450628	27452416	-	non-m6A	WASF2	NO	NO
chr1_27484504_27485417	chr1	27484504	27485417	-	non-m6A	WASF2	NO	NO
chr1_27668225_27669346	chr1	27668225	27669346	-	non-m6A	IFI6	hsa_circ_0002470	YES
chr1_27749067_27755330	chr1	27749067	27755330	+	non-m6A	FAM76A	hsa_circ_0006585	YES
chr1_27753047_27754226	chr1	27753047	27754226	+	non-m6A	FAM76A	NO	NO
chr1_27759525_27760628	chr1	27759525	27760628	+	non-m6A	FAM76A	NO	NO
chr1_27789561_27793632	chr1	27789561	27793632	+	non-m6A	STX12	hsa_circ_0008126	YES
chr1_27789561_27801815	chr1	27789561	27801815	+	non-m6A	STX12	hsa_circ_0005672	YES
chr1_27789561_27812268	chr1	27789561	27812268	+	m6A	STX12	NO	YES
chr1_27789561_27819732	chr1	27789561	27819732	+	non-m6A	STX12	hsa_circ_0011090	YES
chr1_27793309_27793632	chr1	27793309	27793632	+	non-m6A	STX12	NO	NO
chr1_27810245_27812268	chr1	27810245	27812268	+	non-m6A	STX12	NO	YES
chr1_27810245_27819732	chr1	27810245	27819732	+	non-m6A	STX12	NO	YES
chr1_27819681_27822260	chr1	27819681	27822260	+	non-m6A	STX12	NO	NO
chr1_27841013_27843330	chr1	27841013	27843330	+	non-m6A	PPP1R8	hsa_circ_0011095	YES
chr1_27849229_27849631	chr1	27849229	27849631	+	non-m6A	PPP1R8	NO	NO
chr1_27872638_27876622	chr1	27872638	27876622	+	non-m6A	THEMIS2	NO	NO
chr1_27874145_27874663	chr1	27874145	27874663	+	non-m6A	THEMIS2	NO	NO
chr1_27876587_27880054	chr1	27876587	27880054	+	non-m6A	THEMIS2	NO	YES
chr1_27880440_27881190	chr1	27880440	27881190	+	non-m6A	THEMIS2	NO	NO
chr1_27880463_27881551	chr1	27880463	27881551	+	non-m6A	THEMIS2	NO	NO
chr1_27890324_27890759	chr1	27890324	27890759	.	non-m6A	InterGenic	NO	NO
chr1_27906927_27907282	chr1	27906927	27907282	-	non-m6A	RPA2	hsa_circ_0005866	NO
chr1_27988534_28004419	chr1	27988534	28004419	-	non-m6A	EYA3	NO	YES
chr1_27997319_28004419	chr1	27997319	28004419	-	non-m6A	EYA3	hsa_circ_0011113	YES
chr1_28010946_28013294	chr1	28010946	28013294	-	non-m6A	EYA3	NO	YES
chr1_28010946_28017239	chr1	28010946	28017239	-	non-m6A	EYA3	hsa_circ_0011115	YES
chr1_28027788_28042650	chr1	28027788	28042650	-	non-m6A	EYA3	hsa_circ_0011117	YES
chr1_28027788_28048426	chr1	28027788	28048426	-	m6A	EYA3	NO	YES
chr1_28035543_28042650	chr1	28035543	28042650	-	non-m6A	EYA3	hsa_circ_0011120	YES
chr1_28035543_28048426	chr1	28035543	28048426	-	m6A	EYA3	hsa_circ_0008057	YES
chr1_28035543_28058094	chr1	28035543	28058094	-	non-m6A	EYA3	hsa_circ_0007895	YES
chr1_28274824_28279241	chr1	28274824	28279241	+	non-m6A	SESN2	NO	YES
chr1_28370862_28371389	chr1	28370862	28371389	+	non-m6A	PHACTR4	NO	NO
chr1_28383003_28384681	chr1	28383003	28384681	+	non-m6A	PHACTR4	NO	NO
chr1_28446686_28447490	chr1	28446686	28447490	+	non-m6A	PHACTR4	NO	NO
chr1_28459084_28466530	chr1	28459084	28466530	+	non-m6A	PHACTR4	NO	NO
chr1_28459084_28466535	chr1	28459084	28466535	+	m6A	PHACTR4	hsa_circ_0005406	NO
chr1_28459084_28466768	chr1	28459084	28466768	+	non-m6A	PHACTR4	NO	YES
chr1_28473553_28474151	chr1	28473553	28474151	+	non-m6A	PHACTR4	hsa_circ_0002909	YES
chr1_28473553_28476291	chr1	28473553	28476291	+	m6A	PHACTR4	hsa_circ_0000038	YES
chr1_28473553_28480604	chr1	28473553	28480604	+	m6A	PHACTR4	hsa_circ_0011137	YES
chr1_28473553_28493091	chr1	28473553	28493091	+	non-m6A	PHACTR4	hsa_circ_0011140	YES
chr1_28476106_28480604	chr1	28476106	28480604	+	non-m6A	PHACTR4	NO	YES
chr1_28476106_28491012	chr1	28476106	28491012	+	non-m6A	PHACTR4	NO	YES
chr1_28476111_28480604	chr1	28476111	28480604	+	non-m6A	PHACTR4	NO	NO
chr1_28480450_28491012	chr1	28480450	28491012	+	non-m6A	PHACTR4	NO	YES
chr1_28490950_28493091	chr1	28490950	28493091	+	m6A	PHACTR4	NO	YES
chr1_28491649_28493091	chr1	28491649	28493091	+	non-m6A	PHACTR4	hsa_circ_0011143	YES
chr1_28560632_28561398	chr1	28560632	28561398	+	non-m6A	TRNAU1AP	hsa_circ_0011153	YES
chr1_28579763_28579893	chr1	28579763	28579893	-	non-m6A	SNORA61	NO	YES
chr1_28580559_28581229	chr1	28580559	28581229	-	non-m6A	SNHG12	hsa_circ_0005174	YES
chr1_28590276_28622165	chr1	28590276	28622165	-	non-m6A	TAF12	NO	NO
chr1_28613246_28622165	chr1	28613246	28622165	-	non-m6A	TAF12	hsa_circ_0011160	YES
chr1_28617952_28622165	chr1	28617952	28622165	-	non-m6A	TAF12	hsa_circ_0011162	YES
chr1_28639313_28639972	chr1	28639313	28639972	-	non-m6A	TAF12	NO	NO
chr1_28683582_28691709	chr1	28683582	28691709	+	non-m6A	GMEB1	NO	YES
chr1_28683582_28697084	chr1	28683582	28697084	+	non-m6A	GMEB1	hsa_circ_0011163	YES
chr1_28683582_28697091	chr1	28683582	28697091	+	non-m6A	GMEB1	NO	NO
chr1_28742402_28743986	chr1	28742402	28743986	+	non-m6A	YTHDF2	hsa_circ_0000039	YES
chr1_28749305_28751147	chr1	28749305	28751147	+	non-m6A	YTHDF2	NO	NO
chr1_28762299_28763550	chr1	28762299	28763550	+	non-m6A	YTHDF2	NO	NO
chr1_28987430_28987905	chr1	28987430	28987905	+	non-m6A	EPB41	hsa_circ_0011167	YES
chr1_28987430_28993542	chr1	28987430	28993542	+	non-m6A	EPB41	NO	YES
chr1_28987430_28997319	chr1	28987430	28997319	+	non-m6A	EPB41	hsa_circ_0011168	YES
chr1_28993329_28997319	chr1	28993329	28997319	+	non-m6A	EPB41	hsa_circ_0011172	YES
chr1_28993329_29018442	chr1	28993329	29018442	+	non-m6A	EPB41	hsa_circ_0000041	YES
chr1_29035825_29039426	chr1	29035825	29039426	+	non-m6A	EPB41	hsa_circ_0000042	YES
chr1_29035825_29053312	chr1	29035825	29053312	+	non-m6A	EPB41	hsa_circ_0011173	YES
chr1_29035825_29065158	chr1	29035825	29065158	+	non-m6A	EPB41	hsa_circ_0011174	YES
chr1_29093792_29094396	chr1	29093792	29094396	+	non-m6A	EPB41	NO	NO
chr1_29097806_29115803	chr1	29097806	29115803	+	non-m6A	EPB41	NO	YES
chr1_29148079_29149226	chr1	29148079	29149226	-	non-m6A	SRSF4	NO	NO
chr1_29148079_29154910	chr1	29148079	29154910	-	non-m6A	SRSF4	NO	NO
chr1_29148566_29148680	chr1	29148566	29148680	-	m6A	SRSF4	NO	NO
chr1_29148733_29148841	chr1	29148733	29148841	-	m6A	SRSF4	NO	NO
chr1_29150102_29154910	chr1	29150102	29154910	-	non-m6A	SRSF4	hsa_circ_0011178	YES
chr1_29152700_29154312	chr1	29152700	29154312	-	non-m6A	SRSF4	NO	NO
chr1_29154695_29154910	chr1	29154695	29154910	-	m6A	SRSF4	hsa_circ_0006602	YES
chr1_29159373_29166912	chr1	29159373	29166912	-	non-m6A	SRSF4	NO	YES
chr1_29255274_29260903	chr1	29255274	29260903	+	m6A	PTPRU	hsa_circ_0011192	YES
chr1_29258504_29260903	chr1	29258504	29260903	+	m6A	PTPRU	hsa_circ_0003904	YES
chr1_29272698_29273613	chr1	29272698	29273613	+	non-m6A	PTPRU	NO	NO
chr1_29282675_29284869	chr1	29282675	29284869	+	non-m6A	PTPRU	NO	YES
chr1_30739035_30739877	chr1	30739035	30739877	-	non-m6A	LAPTM5	NO	NO
chr1_30742490_30757713	chr1	30742490	30757713	-	m6A	LAPTM5	NO	NO
chr1_30931571_30931677	chr1	30931571	30931677	-	non-m6A	PUM1	NO	NO
chr1_30941150_30942123	chr1	30941150	30942123	-	non-m6A	PUM1	hsa_circ_0011218	YES
chr1_30941150_30950261	chr1	30941150	30950261	-	non-m6A	PUM1	hsa_circ_0011219	YES
chr1_30941997_30942123	chr1	30941997	30942123	-	non-m6A	PUM1	NO	NO
chr1_30945345_30950261	chr1	30945345	30950261	-	non-m6A	PUM1	hsa_circ_0011227	YES
chr1_30945345_30953981	chr1	30945345	30953981	-	non-m6A	PUM1	hsa_circ_0011228	YES
chr1_30959810_30962537	chr1	30959810	30962537	-	non-m6A	PUM1	NO	NO
chr1_30964673_30995220	chr1	30964673	30995220	-	non-m6A	PUM1	hsa_circ_0011241	YES
chr1_30980061_30982640	chr1	30980061	30982640	-	non-m6A	PUM1	hsa_circ_0005308	NO
chr1_30980061_30995220	chr1	30980061	30995220	-	non-m6A	PUM1	hsa_circ_0002452	YES
chr1_30980061_31007102	chr1	30980061	31007102	-	non-m6A	PUM1	hsa_circ_0011249	YES
chr1_30985549_30986084	chr1	30985549	30986084	-	non-m6A	PUM1	NO	NO
chr1_30987499_30989318	chr1	30987499	30989318	-	non-m6A	PUM1	NO	NO
chr1_30992389_30995220	chr1	30992389	30995220	-	non-m6A	PUM1	hsa_circ_0000043	YES
chr1_30992389_31007099	chr1	30992389	31007099	-	non-m6A	PUM1	hsa_circ_0006636	NO
chr1_30992389_31007102	chr1	30992389	31007102	-	non-m6A	PUM1	hsa_circ_0000044	YES
chr1_30992445_30992550	chr1	30992445	30992550	-	non-m6A	PUM1	NO	NO
chr1_31005852_31007102	chr1	31005852	31007102	-	m6A	PUM1	hsa_circ_0004949	YES
chr1_31028795_31059577	chr1	31028795	31059577	-	m6A	PUM1	NO	YES
chr1_31042111_31042940	chr1	31042111	31042940	-	non-m6A	PUM1	NO	NO
chr1_31050382_31051433	chr1	31050382	31051433	-	non-m6A	PUM1	NO	NO
chr1_31055312_31059577	chr1	31055312	31059577	-	m6A	PUM1	NO	YES
chr1_31059203_31059577	chr1	31059203	31059577	-	m6A	PUM1	hsa_circ_0000045	YES
chr1_31274525_31276801	chr1	31274525	31276801	-	non-m6A	SNRNP40	NO	NO
chr1_31310043_31339048	chr1	31310043	31339048	+	non-m6A	ZCCHC17	hsa_circ_0007617	YES
chr1_31310043_31348974	chr1	31310043	31348974	+	non-m6A	ZCCHC17	NO	YES
chr1_31318166_31339048	chr1	31318166	31339048	+	m6A	ZCCHC17	hsa_circ_0011269	YES
chr1_31337174_31339048	chr1	31337174	31339048	+	m6A	ZCCHC17	hsa_circ_0009057	YES
chr1_31337174_31348974	chr1	31337174	31348974	+	m6A	ZCCHC17	hsa_circ_0007249	YES
chr1_31338956_31348974	chr1	31338956	31348974	+	non-m6A	ZCCHC17	hsa_circ_0011272	YES
chr1_31346639_31348974	chr1	31346639	31348974	+	non-m6A	ZCCHC17	NO	YES
chr1_31423692_31426823	chr1	31423692	31426823	+	non-m6A	SERINC2	hsa_circ_0011279	YES
chr1_31433065_31434205	chr1	31433065	31434205	+	non-m6A	SERINC2	NO	NO
chr1_31452425_31452533	chr1	31452425	31452533	.	non-m6A	InterGenic	NO	NO
chr1_31572625_31574556	chr1	31572625	31574556	-	non-m6A	RP11-73M7.1	NO	NO
chr1_31572670_31573661	chr1	31572670	31573661	-	non-m6A	RP11-73M7.1	NO	NO
chr1_31584632_31584777	chr1	31584632	31584777	+	non-m6A	TINAGL1	NO	NO
chr1_31585259_31585473	chr1	31585259	31585473	+	non-m6A	TINAGL1	NO	NO
chr1_31585828_31586727	chr1	31585828	31586727	+	m6A	TINAGL1	NO	NO
chr1_31585938_31586059	chr1	31585938	31586059	+	non-m6A	TINAGL1	NO	NO
chr1_31656399_31657068	chr1	31656399	31657068	-	non-m6A	COL16A1	NO	NO
chr1_31658538_31658951	chr1	31658538	31658951	-	non-m6A	COL16A1	NO	NO
chr1_31660601_31661100	chr1	31660601	31661100	-	m6A	COL16A1	NO	NO
chr1_31666036_31667628	chr1	31666036	31667628	-	non-m6A	COL16A1	NO	NO
chr1_31668190_31668836	chr1	31668190	31668836	-	non-m6A	COL16A1	NO	NO
chr1_31684522_31684630	chr1	31684522	31684630	-	m6A	COL16A1	NO	NO
chr1_31689049_31689851	chr1	31689049	31689851	-	non-m6A	COL16A1	hsa_circ_0011312	NO
chr1_31690528_31691226	chr1	31690528	31691226	-	non-m6A	COL16A1	NO	NO
chr1_31907660_31919658	chr1	31907660	31919658	-	non-m6A	RP11-84A19.4	NO	NO
chr1_31910037_31911826	chr1	31910037	31911826	-	non-m6A	PTP4A2	hsa_circ_0005674	YES
chr1_31911695_31919658	chr1	31911695	31919658	-	non-m6A	RP11-84A19.4	hsa_circ_0004893	YES
chr1_31915890_31919658	chr1	31915890	31919658	-	non-m6A	PTP4A2	hsa_circ_0005067	NO
chr1_31915894_31919658	chr1	31915894	31919658	-	m6A	PTP4A2	hsa_circ_0007364	YES
chr1_31933230_31933541	chr1	31933230	31933541	-	non-m6A	PTP4A2	NO	NO
chr1_32030297_32033334	chr1	32030297	32033334	+	non-m6A	KHDRBS1	hsa_circ_0007777	YES
chr1_32030297_32038619	chr1	32030297	32038619	+	m6A	KHDRBS1	hsa_circ_0003446	YES
chr1_32030297_32045390	chr1	32030297	32045390	+	non-m6A	KHDRBS1	hsa_circ_0004289	YES
chr1_32031523_32038619	chr1	32031523	32038619	+	non-m6A	KHDRBS1	NO	YES
chr1_32036909_32038619	chr1	32036909	32038619	+	m6A	KHDRBS1	hsa_circ_0007231	YES
chr1_32037834_32038619	chr1	32037834	32038619	+	m6A	KHDRBS1	hsa_circ_0011341	YES
chr1_32113280_32113572	chr1	32113280	32113572	+	non-m6A	KPNA6	NO	NO
chr1_32154587_32159531	chr1	32154587	32159531	+	non-m6A	KPNA6	NO	YES
chr1_32163234_32167296	chr1	32163234	32167296	+	non-m6A	KPNA6	hsa_circ_0003880	YES
chr1_32164979_32165920	chr1	32164979	32165920	+	non-m6A	KPNA6	NO	NO
chr1_32174556_32174691	chr1	32174556	32174691	+	non-m6A	KPNA6	NO	NO
chr1_32184524_32188124	chr1	32184524	32188124	+	m6A	TXLNA	hsa_circ_0011361	YES
chr1_32187953_32190249	chr1	32187953	32190249	+	non-m6A	TXLNA	hsa_circ_0003238	YES
chr1_32197455_32197598	chr1	32197455	32197598	+	non-m6A	TXLNA	NO	NO
chr1_32224033_32224475	chr1	32224033	32224475	+	non-m6A	EIF3I	hsa_circ_0011377	YES
chr1_32224033_32226530	chr1	32224033	32226530	+	non-m6A	EIF3I	hsa_circ_0011379	YES
chr1_32226170_32226530	chr1	32226170	32226530	+	non-m6A	EIF3I	hsa_circ_0011385	YES
chr1_32228498_32229208	chr1	32228498	32229208	+	non-m6A	EIF3I	hsa_circ_0004240	YES
chr1_32231743_32232184	chr1	32231743	32232184	-	non-m6A	MTMR9LP	NO	NO
chr1_32231743_32235113	chr1	32231743	32235113	-	m6A	MTMR9LP	NO	NO
chr1_32279670_32280210	chr1	32279670	32280210	+	m6A	LCK	hsa_circ_0011399	YES
chr1_32326938_32327677	chr1	32326938	32327677	+	non-m6A	HDAC1	hsa_circ_0005339	YES
chr1_32386844_32394116	chr1	32386844	32394116	-	non-m6A	BSDC1	NO	NO
chr1_32553458_32595223	chr1	32553458	32595223	+	non-m6A	RP1-27O5.3	NO	YES
chr1_32592930_32593754	chr1	32592930	32593754	+	m6A	RP1-27O5.3	hsa_circ_0011422	YES
chr1_32627507_32634792	chr1	32627507	32634792	-	non-m6A	ZBTB8OS	hsa_circ_0011424	YES
chr1_32631826_32634072	chr1	32631826	32634072	-	non-m6A	ZBTB8OS	NO	YES
chr1_32631826_32634110	chr1	32631826	32634110	-	non-m6A	ZBTB8OS	NO	YES
chr1_32631826_32634792	chr1	32631826	32634792	-	m6A	ZBTB8OS	NO	YES
chr1_32633644_32634072	chr1	32633644	32634072	-	non-m6A	ZBTB8OS	hsa_circ_0011426	YES
chr1_32633644_32634110	chr1	32633644	32634110	-	non-m6A	ZBTB8OS	NO	YES
chr1_32668224_32672901	chr1	32668224	32672901	+	non-m6A	RBBP4	hsa_circ_0008672	YES
chr1_32684009_32684382	chr1	32684009	32684382	-	non-m6A	SYNC	NO	YES
chr1_32779381_32781145	chr1	32779381	32781145	-	non-m6A	YARS	NO	YES
chr1_32810590_32811057	chr1	32810590	32811057	-	non-m6A	YARS	NO	YES
chr1_32819452_32820266	chr1	32819452	32820266	+	non-m6A	S100PBP	NO	NO
chr1_32825312_32830067	chr1	32825312	32830067	+	non-m6A	S100PBP	hsa_circ_0011450	YES
chr1_32825312_32853166	chr1	32825312	32853166	+	non-m6A	S100PBP	hsa_circ_0011451	YES
chr1_32852046_32852168	chr1	32852046	32852168	+	non-m6A	S100PBP	NO	NO
chr1_32938396_32949774	chr1	32938396	32949774	-	non-m6A	RNF19B	hsa_circ_0005057	YES
chr1_32939418_32941349	chr1	32939418	32941349	-	non-m6A	RNF19B	NO	NO
chr1_32942251_32949774	chr1	32942251	32949774	-	non-m6A	RNF19B	hsa_circ_0004013	YES
chr1_32944018_32945628	chr1	32944018	32945628	-	non-m6A	RNF19B	hsa_circ_0011458	YES
chr1_32944018_32949774	chr1	32944018	32949774	-	non-m6A	RNF19B	hsa_circ_0005810	YES
chr1_32948221_32949774	chr1	32948221	32949774	-	non-m6A	RNF19B	hsa_circ_0000048	YES
chr1_33015810_33016321	chr1	33015810	33016321	+	non-m6A	RP1-117O3.2	NO	NO
chr1_33159687_33159944	chr1	33159687	33159944	-	non-m6A	TRIM62	NO	YES
chr1_33276099_33281811	chr1	33276099	33281811	+	non-m6A	ZNF362	NO	YES
chr1_33280123_33280457	chr1	33280123	33280457	+	non-m6A	ZNF362	NO	YES
chr1_33280123_33281811	chr1	33280123	33281811	+	non-m6A	ZNF362	hsa_circ_0011471	YES
chr1_33294936_33295305	chr1	33294936	33295305	+	m6A	ZNF362	hsa_circ_0009027	YES
chr1_33379912_33380038	chr1	33379912	33380038	-	m6A	PHC2	NO	NO
chr1_34992233_34992387	chr1	34992233	34992387	-	non-m6A	RP11-244H3.4	hsa_circ_0011515	YES
chr1_34992233_35015162	chr1	34992233	35015162	-	non-m6A	RP11-244H3.4	NO	YES
chr1_35003967_35015162	chr1	35003967	35015162	-	non-m6A	RP11-244H3.4	NO	YES
chr1_35014696_35015162	chr1	35014696	35015162	-	non-m6A	RP11-244H3.4	NO	YES
chr1_35019352_35020467	chr1	35019352	35020467	-	non-m6A	RP11-244H3.4	NO	YES
chr1_35093913_35110447	chr1	35093913	35110447	+	non-m6A	ZMYM1	NO	YES
chr1_35096219_35096794	chr1	35096219	35096794	+	non-m6A	ZMYM1	NO	NO
chr1_35097316_35110447	chr1	35097316	35110447	+	non-m6A	ZMYM1	hsa_circ_0004320	YES
chr1_35104294_35104769	chr1	35104294	35104769	+	non-m6A	ZMYM1	NO	YES
chr1_35104294_35110447	chr1	35104294	35110447	+	non-m6A	ZMYM1	hsa_circ_0003730	YES
chr1_35177988_35188090	chr1	35177988	35188090	-	m6A	SFPQ	NO	YES
chr1_35184553_35187080	chr1	35184553	35187080	-	non-m6A	SFPQ	NO	NO
chr1_35186946_35187080	chr1	35186946	35187080	-	non-m6A	SFPQ	NO	NO
chr1_35187003_35187239	chr1	35187003	35187239	-	m6A	SFPQ	NO	NO
chr1_35190497_35191529	chr1	35190497	35191529	-	non-m6A	SFPQ	NO	YES
chr1_35270647_35271522	chr1	35270647	35271522	+	non-m6A	ZMYM4	NO	NO
chr1_35284672_35325405	chr1	35284672	35325405	+	non-m6A	ZMYM4	NO	NO
chr1_35293025_35295988	chr1	35293025	35295988	+	non-m6A	ZMYM4	NO	NO
chr1_35325359_35361789	chr1	35325359	35361789	+	non-m6A	ZMYM4	NO	YES
chr1_35335860_35336481	chr1	35335860	35336481	+	non-m6A	ZMYM4	NO	NO
chr1_35354245_35361789	chr1	35354245	35361789	+	non-m6A	ZMYM4	NO	NO
chr1_35358924_35361789	chr1	35358924	35361789	+	m6A	ZMYM4	hsa_circ_0011536	YES
chr1_35358924_35370627	chr1	35358924	35370627	+	non-m6A	ZMYM4	hsa_circ_0011537	YES
chr1_35381258_35381758	chr1	35381258	35381758	+	m6A	ZMYM4	hsa_circ_0002043	YES
chr1_35381258_35389082	chr1	35381258	35389082	+	non-m6A	ZMYM4	hsa_circ_0000051	YES
chr1_35381258_35390098	chr1	35381258	35390098	+	non-m6A	ZMYM4	hsa_circ_0011542	YES
chr1_35381258_35393739	chr1	35381258	35393739	+	non-m6A	ZMYM4	hsa_circ_0011543	YES
chr1_35381258_35399576	chr1	35381258	35399576	+	non-m6A	ZMYM4	hsa_circ_0011545	YES
chr1_35381258_35405468	chr1	35381258	35405468	+	non-m6A	ZMYM4	hsa_circ_0011546	YES
chr1_35381258_35415714	chr1	35381258	35415714	+	non-m6A	ZMYM4	hsa_circ_0011548	YES
chr1_35385441_35390098	chr1	35385441	35390098	+	non-m6A	ZMYM4	NO	YES
chr1_35388909_35390098	chr1	35388909	35390098	+	non-m6A	ZMYM4	hsa_circ_0011555	YES
chr1_35392211_35399576	chr1	35392211	35399576	+	non-m6A	ZMYM4	NO	YES
chr1_35396551_35399576	chr1	35396551	35399576	+	non-m6A	ZMYM4	NO	YES
chr1_35405022_35405468	chr1	35405022	35405468	+	non-m6A	ZMYM4	NO	YES
chr1_35405022_35408159	chr1	35405022	35408159	+	non-m6A	ZMYM4	NO	YES
chr1_35405022_35415714	chr1	35405022	35415714	+	non-m6A	ZMYM4	NO	YES
chr1_35413971_35415714	chr1	35413971	35415714	+	non-m6A	ZMYM4	hsa_circ_0004709	YES
chr1_35415465_35415714	chr1	35415465	35415714	+	non-m6A	ZMYM4	hsa_circ_0011558	YES
chr1_35448172_35456241	chr1	35448172	35456241	-	non-m6A	KIAA0319L	NO	YES
chr1_35448268_35449901	chr1	35448268	35449901	-	non-m6A	KIAA0319L	NO	NO
chr1_35460304_35466695	chr1	35460304	35466695	-	non-m6A	KIAA0319L	NO	YES
chr1_35466989_35469158	chr1	35466989	35469158	-	non-m6A	KIAA0319L	NO	NO
chr1_35470862_35479212	chr1	35470862	35479212	-	m6A	KIAA0319L	hsa_circ_0011571	YES
chr1_35474804_35479212	chr1	35474804	35479212	-	m6A	KIAA0319L	hsa_circ_0011572	YES
chr1_35478965_35479212	chr1	35478965	35479212	-	m6A	KIAA0319L	hsa_circ_0004660	YES
chr1_35508134_35508234	chr1	35508134	35508234	-	non-m6A	KIAA0319L	NO	NO
chr1_35538488_35541071	chr1	35538488	35541071	-	non-m6A	KIAA0319L	NO	NO
chr1_35715150_35715271	chr1	35715150	35715271	-	non-m6A	C1orf216	NO	NO
chr1_35739135_35746992	chr1	35739135	35746992	-	non-m6A	CLSPN	hsa_circ_0011585	YES
chr1_35816881_35822982	chr1	35816881	35822982	+	non-m6A	AGO4	NO	YES
chr1_35816881_35826835	chr1	35816881	35826835	+	non-m6A	AGO4	hsa_circ_0003986	YES
chr1_35816881_35835993	chr1	35816881	35835993	+	non-m6A	AGO4	hsa_circ_0011597	YES
chr1_35822861_35826835	chr1	35822861	35826835	+	non-m6A	AGO4	NO	YES
chr1_35825312_35835993	chr1	35825312	35835993	+	non-m6A	AGO4	NO	YES
chr1_35831426_35835993	chr1	35831426	35835993	+	non-m6A	AGO4	NO	YES
chr1_35841164_35851053	chr1	35841164	35851053	+	non-m6A	AGO4	NO	YES
chr1_35901473_35902337	chr1	35901473	35902337	+	non-m6A	AGO1	hsa_circ_0011625	YES
chr1_35901947_35902337	chr1	35901947	35902337	+	non-m6A	AGO1	hsa_circ_0000052	YES
chr1_35906934_35918423	chr1	35906934	35918423	+	non-m6A	AGO1	hsa_circ_0011627	YES
chr1_35945691_35973511	chr1	35945691	35973511	+	non-m6A	AGO3	hsa_circ_0003435	YES
chr1_35955811_35958441	chr1	35955811	35958441	+	non-m6A	AGO3	NO	NO
chr1_35966954_35973511	chr1	35966954	35973511	+	non-m6A	AGO3	hsa_circ_0002828	YES
chr1_35972023_35973511	chr1	35972023	35973511	+	non-m6A	AGO3	hsa_circ_0011631	YES
chr1_35972023_35984548	chr1	35972023	35984548	+	non-m6A	AGO3	NO	NO
chr1_36004340_36043548	chr1	36004340	36043548	+	non-m6A	AGO3	hsa_circ_0011640	YES
chr1_36009474_36014048	chr1	36009474	36014048	+	non-m6A	AGO3	NO	YES
chr1_36009474_36027298	chr1	36009474	36027298	+	non-m6A	AGO3	hsa_circ_0011644	YES
chr1_36013629_36014048	chr1	36013629	36014048	+	non-m6A	AGO3	NO	YES
chr1_36039789_36040441	chr1	36039789	36040441	+	non-m6A	AGO3	hsa_circ_0011653	YES
chr1_36040960_36041361	chr1	36040960	36041361	+	non-m6A	AGO3	NO	NO
chr1_36099458_36100091	chr1	36099458	36100091	-	m6A	COL8A2	NO	NO
chr1_36170970_36173478	chr1	36170970	36173478	+	non-m6A	MAP7D1	hsa_circ_0004093	YES
chr1_36171210_36180357	chr1	36171210	36180357	+	m6A	MAP7D1	NO	NO
chr1_36171523_36172512	chr1	36171523	36172512	+	m6A	MAP7D1	NO	NO
chr1_36176545_36176771	chr1	36176545	36176771	+	m6A	MAP7D1	NO	NO
chr1_36176797_36177926	chr1	36176797	36177926	+	m6A	MAP7D1	NO	NO
chr1_36177032_36177435	chr1	36177032	36177435	+	non-m6A	MAP7D1	NO	NO
chr1_36178537_36178745	chr1	36178537	36178745	+	m6A	MAP7D1	NO	NO
chr1_36178537_36178787	chr1	36178537	36178787	+	m6A	MAP7D1	NO	NO
chr1_36178546_36178715	chr1	36178546	36178715	+	m6A	MAP7D1	NO	NO
chr1_36178546_36178753	chr1	36178546	36178753	+	m6A	MAP7D1	NO	NO
chr1_36178555_36178715	chr1	36178555	36178715	+	m6A	MAP7D1	NO	NO
chr1_36178561_36178721	chr1	36178561	36178721	+	m6A	MAP7D1	NO	NO
chr1_36178575_36178739	chr1	36178575	36178739	+	m6A	MAP7D1	NO	NO
chr1_36178575_36178745	chr1	36178575	36178745	+	m6A	MAP7D1	NO	NO
chr1_36178575_36178769	chr1	36178575	36178769	+	m6A	MAP7D1	NO	NO
chr1_36178582_36178787	chr1	36178582	36178787	+	m6A	MAP7D1	NO	NO
chr1_36178745_36178966	chr1	36178745	36178966	+	non-m6A	MAP7D1	NO	NO
chr1_36178753_36178943	chr1	36178753	36178943	+	m6A	MAP7D1	NO	NO
chr1_36178753_36178953	chr1	36178753	36178953	+	non-m6A	MAP7D1	NO	NO
chr1_36178753_36178973	chr1	36178753	36178973	+	m6A	MAP7D1	NO	NO
chr1_36178781_36179015	chr1	36178781	36179015	+	m6A	MAP7D1	NO	NO
chr1_36178787_36178953	chr1	36178787	36178953	+	non-m6A	MAP7D1	NO	NO
chr1_36178924_36179025	chr1	36178924	36179025	+	m6A	MAP7D1	NO	NO
chr1_36308870_36309316	chr1	36308870	36309316	+	non-m6A	SH3D21	NO	NO
chr1_36358238_36358822	chr1	36358238	36358822	-	non-m6A	STK40	hsa_circ_0011692	YES
chr1_36358238_36361340	chr1	36358238	36361340	-	non-m6A	STK40	hsa_circ_0011693	YES
chr1_36358238_36362656	chr1	36358238	36362656	-	non-m6A	STK40	hsa_circ_0006578	YES
chr1_36361220_36362656	chr1	36361220	36362656	-	m6A	STK40	hsa_circ_0000053	YES
chr1_36388515_36388924	chr1	36388515	36388924	.	non-m6A	InterGenic	NO	NO
chr1_36407379_36410593	chr1	36407379	36410593	.	non-m6A	InterGenic	NO	NO
chr1_36407379_36413357	chr1	36407379	36413357	.	non-m6A	InterGenic	NO	NO
chr1_37561693_37562118	chr1	37561693	37562118	+	m6A	DNALI1	NO	NO
chr1_37568287_37568907	chr1	37568287	37568907	-	non-m6A	GNL2	NO	NO
chr1_37568850_37576556	chr1	37568850	37576556	-	non-m6A	GNL2	NO	YES
chr1_37582222_37587495	chr1	37582222	37587495	-	non-m6A	GNL2	hsa_circ_0011705	YES
chr1_37583866_37587345	chr1	37583866	37587345	-	non-m6A	GNL2	NO	NO
chr1_37587310_37589082	chr1	37587310	37589082	-	non-m6A	GNL2	NO	NO
chr1_37700435_37703347	chr1	37700435	37703347	+	non-m6A	CDCA8	hsa_circ_0011712	YES
chr1_37800225_37800386	chr1	37800225	37800386	+	non-m6A	MANEAL	NO	NO
chr1_37835078_37835744	chr1	37835078	37835744	-	non-m6A	MTF1	hsa_circ_0011722	YES
chr1_37864311_37868614	chr1	37864311	37868614	-	non-m6A	INPP5B	hsa_circ_0011725	YES
chr1_37866458_37874088	chr1	37866458	37874088	-	non-m6A	INPP5B	hsa_circ_0005807	NO
chr1_37876239_37877245	chr1	37876239	37877245	-	non-m6A	INPP5B	NO	NO
chr1_37889556_37891454	chr1	37889556	37891454	-	non-m6A	INPP5B	hsa_circ_0011738	YES
chr1_37980585_37984779	chr1	37980585	37984779	-	non-m6A	SF3A3	NO	YES
chr1_38911321_38919337	chr1	38911321	38919337	-	non-m6A	RHBDL2	NO	YES
chr1_38915561_38919337	chr1	38915561	38919337	-	non-m6A	RHBDL2	NO	YES
chr1_38998170_39001106	chr1	38998170	39001106	+	non-m6A	AKIRIN1	hsa_circ_0003529	YES
chr1_38998676_39000865	chr1	38998676	39000865	+	non-m6A	AKIRIN1	NO	NO
chr1_39034448_39034556	chr1	39034448	39034556	+	non-m6A	NDUFS5	NO	NO
chr1_39047035_39047987	chr1	39047035	39047987	.	non-m6A	InterGenic	NO	NO
chr1_39138472_39138784	chr1	39138472	39138784	+	non-m6A	MACF1	NO	NO
chr1_39184182_39184320	chr1	39184182	39184320	+	non-m6A	MACF1	NO	NO
chr1_39188210_39188973	chr1	39188210	39188973	+	non-m6A	MACF1	NO	NO
chr1_39198732_39199080	chr1	39198732	39199080	+	non-m6A	MACF1	NO	NO
chr1_39231181_39258028	chr1	39231181	39258028	+	non-m6A	MACF1	hsa_circ_0008939	YES
chr1_39282345_39283301	chr1	39282345	39283301	+	non-m6A	MACF1	NO	NO
chr1_39287285_39287562	chr1	39287285	39287562	+	non-m6A	MACF1	hsa_circ_0011789	YES
chr1_39309569_39311000	chr1	39309569	39311000	+	non-m6A	MACF1	NO	YES
chr1_39309569_39318615	chr1	39309569	39318615	+	non-m6A	MACF1	NO	YES
chr1_39310970_39315541	chr1	39310970	39315541	+	non-m6A	MACF1	NO	NO
chr1_39319663_39349627	chr1	39319663	39349627	+	m6A	MACF1	NO	YES
chr1_39340501_39340953	chr1	39340501	39340953	+	non-m6A	MACF1	NO	YES
chr1_39350784_39359264	chr1	39350784	39359264	+	non-m6A	MACF1	hsa_circ_0011821	YES
chr1_39350910_39351018	chr1	39350910	39351018	+	m6A	MACF1	NO	NO
chr1_39353006_39359264	chr1	39353006	39359264	+	non-m6A	MACF1	NO	YES
chr1_39359228_39360818	chr1	39359228	39360818	+	non-m6A	MACF1	NO	NO
chr1_39368147_39372596	chr1	39368147	39372596	+	non-m6A	MACF1	NO	YES
chr1_39368258_39370089	chr1	39368258	39370089	+	non-m6A	MACF1	NO	NO
chr1_39370029_39372596	chr1	39370029	39372596	+	m6A	MACF1	NO	YES
chr1_39378460_39388658	chr1	39378460	39388658	+	non-m6A	MACF1	NO	YES
chr1_39385433_39388658	chr1	39385433	39388658	+	m6A	MACF1	hsa_circ_0011837	YES
chr1_39415638_39418581	chr1	39415638	39418581	+	non-m6A	MACF1	NO	NO
chr1_39422421_39422535	chr1	39422421	39422535	+	m6A	MACF1	NO	NO
chr1_39428128_39428268	chr1	39428128	39428268	+	non-m6A	MACF1	NO	NO
chr1_39429834_39429990	chr1	39429834	39429990	+	m6A	MACF1	NO	NO
chr1_39429990_39430755	chr1	39429990	39430755	+	non-m6A	MACF1	NO	NO
chr1_39434413_39439500	chr1	39434413	39439500	+	non-m6A	MACF1	hsa_circ_0005788	YES
chr1_39438990_39439700	chr1	39438990	39439700	+	non-m6A	MACF1	NO	NO
chr1_39439273_39439500	chr1	39439273	39439500	+	non-m6A	MACF1	hsa_circ_0011843	YES
chr1_39439456_39441114	chr1	39439456	39441114	+	m6A	MACF1	NO	NO
chr1_39451051_39462037	chr1	39451051	39462037	+	non-m6A	MACF1	NO	YES
chr1_39455047_39458448	chr1	39455047	39458448	+	non-m6A	MACF1	NO	NO
chr1_39478430_39478547	chr1	39478430	39478547	+	non-m6A	MACF1	NO	NO
chr1_39529054_39554392	chr1	39529054	39554392	.	non-m6A	InterGenic	NO	NO
chr1_39568765_39568939	chr1	39568765	39568939	-	non-m6A	PABPC4	NO	NO
chr1_39804877_39808198	chr1	39804877	39808198	.	non-m6A	InterGenic	NO	NO
chr1_39841134_39857417	chr1	39841134	39857417	-	non-m6A	TRIT1	hsa_circ_0006164	NO
chr1_39841687_39857417	chr1	39841687	39857417	-	non-m6A	TRIT1	NO	NO
chr1_39853969_39857417	chr1	39853969	39857417	-	non-m6A	TRIT1	hsa_circ_0000057	YES
chr1_39957086_39958825	chr1	39957086	39958825	+	non-m6A	MFSD2A	hsa_circ_0008844	YES
chr1_40045313_40045443	chr1	40045313	40045443	+	non-m6A	CAP1	NO	NO
chr1_40064226_40064559	chr1	40064226	40064559	+	non-m6A	CAP1	hsa_circ_0009142	YES
chr1_40089409_40092507	chr1	40089409	40092507	-	non-m6A	PPT1	hsa_circ_0011885	YES
chr1_40161600_40189114	chr1	40161600	40189114	+	non-m6A	RLF	NO	NO
chr1_40173324_40174112	chr1	40173324	40174112	+	non-m6A	RLF	NO	NO
chr1_40189054_40195764	chr1	40189054	40195764	+	non-m6A	RLF	hsa_circ_0011889	YES
chr1_40189054_40202614	chr1	40189054	40202614	+	non-m6A	RLF	hsa_circ_0006373	YES
chr1_40189054_40222710	chr1	40189054	40222710	+	non-m6A	RLF	NO	YES
chr1_40190771_40202614	chr1	40190771	40202614	+	non-m6A	RLF	hsa_circ_0007302	YES
chr1_40194947_40195338	chr1	40194947	40195338	+	non-m6A	RLF	NO	NO
chr1_40195715_40202465	chr1	40195715	40202465	+	non-m6A	RLF	NO	NO
chr1_40207821_40208601	chr1	40207821	40208601	+	non-m6A	RLF	NO	NO
chr1_40229701_40229854	chr1	40229701	40229854	+	non-m6A	RLF	NO	NO
chr1_40267785_40272035	chr1	40267785	40272035	+	non-m6A	ZMPSTE24	hsa_circ_0008985	YES
chr1_40267785_40281527	chr1	40267785	40281527	+	non-m6A	ZMPSTE24	NO	YES
chr1_40267785_40286029	chr1	40267785	40286029	+	non-m6A	ZMPSTE24	NO	YES
chr1_40274684_40274795	chr1	40274684	40274795	+	non-m6A	ZMPSTE24	NO	NO
chr1_40403683_40409835	chr1	40403683	40409835	+	non-m6A	SMAP2	NO	NO
chr1_40406735_40409835	chr1	40406735	40409835	+	non-m6A	SMAP2	hsa_circ_0003276	YES
chr1_40406735_40417096	chr1	40406735	40417096	+	non-m6A	SMAP2	hsa_circ_0011898	YES
chr1_40406735_40422114	chr1	40406735	40422114	+	non-m6A	SMAP2	NO	NO
chr1_40514514_40515918	chr1	40514514	40515918	+	non-m6A	EXO5	NO	NO
chr1_40514514_40517186	chr1	40514514	40517186	.	non-m6A	InterGenic	NO	NO
chr1_40540585_40541710	chr1	40540585	40541710	+	non-m6A	ZNF684	NO	YES
chr1_40687499_40688094	chr1	40687499	40688094	.	non-m6A	InterGenic	NO	NO
chr1_40747533_40753246	chr1	40747533	40753246	+	non-m6A	NFYC	hsa_circ_0011911	YES
chr1_40760205_40760460	chr1	40760205	40760460	+	non-m6A	NFYC	NO	NO
chr1_41001028_41002254	chr1	41001028	41002254	+	non-m6A	CTPS1	hsa_circ_0011933	YES
chr1_41008793_41009589	chr1	41008793	41009589	+	non-m6A	CTPS1	hsa_circ_0005157	YES
chr1_41008793_41010254	chr1	41008793	41010254	+	non-m6A	CTPS1	hsa_circ_0008296	YES
chr1_41028156_41028726	chr1	41028156	41028726	-	non-m6A	SCMH1	NO	YES
chr1_41046406_41075451	chr1	41046406	41075451	-	m6A	SCMH1	hsa_circ_0011938	YES
chr1_41070594_41075451	chr1	41070594	41075451	-	m6A	SCMH1	hsa_circ_0000061	YES
chr1_41070594_41152741	chr1	41070594	41152741	-	non-m6A	SCMH1	NO	YES
chr1_41070594_41161432	chr1	41070594	41161432	-	non-m6A	SCMH1	hsa_circ_0011943	YES
chr1_41071790_41072769	chr1	41071790	41072769	-	non-m6A	SCMH1	NO	NO
chr1_41113282_41117010	chr1	41113282	41117010	-	non-m6A	SCMH1	hsa_circ_0004628	YES
chr1_41113282_41143112	chr1	41113282	41143112	-	non-m6A	SCMH1	hsa_circ_0000063	YES
chr1_41113282_41151684	chr1	41113282	41151684	-	non-m6A	SCMH1	hsa_circ_0011945	YES
chr1_41142873_41186250	chr1	41142873	41186250	-	non-m6A	SCMH1	NO	NO
chr1_41142877_41152741	chr1	41142877	41152741	-	non-m6A	SCMH1	NO	YES
chr1_41186120_41194399	chr1	41186120	41194399	-	non-m6A	SCMH1	hsa_circ_0005303	NO
chr1_41575543_41585318	chr1	41575543	41585318	-	m6A	HIVEP3	hsa_circ_0011950	YES
chr1_41628748_41628947	chr1	41628748	41628947	-	non-m6A	HIVEP3	hsa_circ_0011951	NO
chr1_41628748_41646243	chr1	41628748	41646243	-	non-m6A	HIVEP3	NO	NO
chr1_41864577_41869630	chr1	41864577	41869630	-	non-m6A	HIVEP3	NO	NO
chr1_42017987_42018095	chr1	42017987	42018095	-	non-m6A	HIVEP3	NO	NO
chr1_42178757_42186935	chr1	42178757	42186935	-	non-m6A	FOXJ3	NO	NO
chr1_42227882_42311110	chr1	42227882	42311110	-	non-m6A	FOXJ3	hsa_circ_0011958	YES
chr1_42227882_42323827	chr1	42227882	42323827	-	non-m6A	FOXJ3	hsa_circ_0011959	YES
chr1_42265114_42278672	chr1	42265114	42278672	-	m6A	FOXJ3	hsa_circ_0006848	YES
chr1_42265114_42278784	chr1	42265114	42278784	-	m6A	FOXJ3	NO	NO
chr1_42265114_42280435	chr1	42265114	42280435	-	non-m6A	FOXJ3	NO	NO
chr1_42265114_42311110	chr1	42265114	42311110	-	non-m6A	FOXJ3	hsa_circ_0004416	YES
chr1_42265114_42323827	chr1	42265114	42323827	-	non-m6A	FOXJ3	NO	YES
chr1_42278347_42278672	chr1	42278347	42278672	-	m6A	FOXJ3	NO	YES
chr1_42278347_42311110	chr1	42278347	42311110	-	m6A	FOXJ3	hsa_circ_0011960	YES
chr1_42457842_42459282	chr1	42457842	42459282	+	non-m6A	PPCS	NO	NO
chr1_42480460_42498916	chr1	42480460	42498916	+	non-m6A	CCDC30	NO	YES
chr1_42480460_42545579	chr1	42480460	42545579	+	non-m6A	CCDC30	NO	YES
chr1_42480460_42589483	chr1	42480460	42589483	+	non-m6A	CCDC30	NO	YES
chr1_42667350_42668151	chr1	42667350	42668151	+	non-m6A	PPIH	NO	NO
chr1_42773562_42775479	chr1	42773562	42775479	+	m6A	C1orf50	hsa_circ_0004752	NO
chr1_42773562_42775522	chr1	42773562	42775522	+	non-m6A	RP5-994D16.12	NO	NO
chr1_42926770_42926930	chr1	42926770	42926930	-	non-m6A	SLC2A1	NO	NO
chr1_42970248_42974188	chr1	42970248	42974188	+	non-m6A	SLC2A1-AS1	NO	NO
chr1_43385986_43386103	chr1	43385986	43386103	-	non-m6A	MED8	NO	NO
chr1_43450820_43450956	chr1	43450820	43450956	+	non-m6A	SZT2	NO	NO
chr1_43549713_43554995	chr1	43549713	43554995	+	non-m6A	PTPRF	NO	NO
chr1_43588730_43589000	chr1	43588730	43589000	+	non-m6A	PTPRF	hsa_circ_0012077	YES
chr1_43596940_43597054	chr1	43596940	43597054	+	non-m6A	PTPRF	NO	NO
chr1_43603616_43603738	chr1	43603616	43603738	+	non-m6A	PTPRF	NO	NO
chr1_43669099_43671875	chr1	43669099	43671875	+	non-m6A	KDM4A	NO	YES
chr1_43824730_43838311	chr1	43824730	43838311	+	non-m6A	ST3GAL3	hsa_circ_0012107	YES
chr1_43894382_43899727	chr1	43894382	43899727	+	non-m6A	ST3GAL3	hsa_circ_0008724	YES
chr1_43898234_43899727	chr1	43898234	43899727	+	non-m6A	ST3GAL3	hsa_circ_0012109	YES
chr1_43910844_43910945	chr1	43910844	43910945	+	non-m6A	ST3GAL3	NO	NO
chr1_43915595_43915776	chr1	43915595	43915776	+	non-m6A	ST3GAL3	NO	NO
chr1_43920403_43920928	chr1	43920403	43920928	+	non-m6A	ST3GAL3	hsa_circ_0006595	YES
chr1_43920403_43921638	chr1	43920403	43921638	+	non-m6A	ST3GAL3	hsa_circ_0007205	NO
chr1_44236861_44236964	chr1	44236861	44236964	-	non-m6A	ERI3	NO	NO
chr1_44284834_44319744	chr1	44284834	44319744	-	non-m6A	ERI3	hsa_circ_0005716	YES
chr1_44284834_44339322	chr1	44284834	44339322	-	non-m6A	ERI3	hsa_circ_0007437	YES
chr1_44308309_44319744	chr1	44308309	44319744	-	non-m6A	ERI3	hsa_circ_0012144	YES
chr1_44308309_44339322	chr1	44308309	44339322	-	non-m6A	ERI3	hsa_circ_0007693	YES
chr1_44313168_44339322	chr1	44313168	44339322	-	non-m6A	ERI3	hsa_circ_0008515	YES
chr1_44319627_44339322	chr1	44319627	44339322	-	non-m6A	ERI3	hsa_circ_0005246	YES
chr1_44411980_44412722	chr1	44411980	44412722	+	m6A	RNF220	hsa_circ_0012152	YES
chr1_44644713_44645038	chr1	44644713	44645038	+	non-m6A	RNF220	NO	NO
chr1_44645450_44649694	chr1	44645450	44649694	+	non-m6A	RNF220	NO	NO
chr1_44660895_44661340	chr1	44660895	44661340	-	non-m6A	TMEM53	NO	NO
chr1_44757555_44758140	chr1	44757555	44758140	+	non-m6A	KIF2C	hsa_circ_0002563	YES
chr1_44978314_44981177	chr1	44978314	44981177	-	non-m6A	EIF2B3	hsa_circ_0012196	YES
chr1_45004704_45004806	chr1	45004704	45004806	-	non-m6A	HECTD3	NO	NO
chr1_45014976_45015402	chr1	45014976	45015402	+	non-m6A	UROD	NO	NO
chr1_45038935_45088237	chr1	45038935	45088237	-	non-m6A	ZSWIM5	NO	YES
chr1_45051073_45088237	chr1	45051073	45088237	-	non-m6A	ZSWIM5	NO	YES
chr1_45087880_45088237	chr1	45087880	45088237	-	m6A	ZSWIM5	NO	YES
chr1_45330515_45334511	chr1	45330515	45334511	-	non-m6A	MUTYH	NO	YES
chr1_45421724_45457871	chr1	45421724	45457871	-	non-m6A	TESK2	NO	YES
chr1_45457563_45457871	chr1	45457563	45457871	-	non-m6A	TESK2	NO	YES
chr1_45509624_45509866	chr1	45509624	45509866	+	non-m6A	MMACHC	NO	NO
chr1_45563329_45566153	chr1	45563329	45566153	+	non-m6A	AKR1A1	NO	NO
chr1_45566568_45567020	chr1	45566568	45567020	+	non-m6A	AKR1A1	hsa_circ_0000067	YES
chr1_45610086_45610835	chr1	45610086	45610835	+	non-m6A	NASP	NO	NO
chr1_45614095_45616393	chr1	45614095	45616393	+	non-m6A	NASP	hsa_circ_0002053	YES
chr1_45628259_45640403	chr1	45628259	45640403	-	m6A	GPBP1L1	hsa_circ_0004111	NO
chr1_45633488_45642499	chr1	45633488	45642499	-	non-m6A	GPBP1L1	hsa_circ_0005361	YES
chr1_45634095_45660377	chr1	45634095	45660377	-	non-m6A	GPBP1L1	NO	NO
chr1_45640209_45642499	chr1	45640209	45642499	-	m6A	GPBP1L1	hsa_circ_0008774	YES
chr1_45640209_45660377	chr1	45640209	45660377	-	non-m6A	GPBP1L1	NO	NO
chr1_45642426_45655319	chr1	45642426	45655319	-	non-m6A	GPBP1L1	NO	YES
chr1_45654542_45655319	chr1	45654542	45655319	-	non-m6A	GPBP1L1	hsa_circ_0012270	YES
chr1_45656747_45657508	chr1	45656747	45657508	-	non-m6A	GPBP1L1	NO	NO
chr1_45659027_45661225	chr1	45659027	45661225	-	non-m6A	GPBP1L1	hsa_circ_0000068	YES
chr1_45662374_45662844	chr1	45662374	45662844	-	non-m6A	GPBP1L1	NO	NO
chr1_45665638_45666275	chr1	45665638	45666275	-	non-m6A	GPBP1L1	NO	NO
chr1_45685575_45700190	chr1	45685575	45700190	.	non-m6A	InterGenic	NO	NO
chr1_45697505_45698089	chr1	45697505	45698089	-	non-m6A	IPP	NO	NO
chr1_45727630_45729769	chr1	45727630	45729769	-	non-m6A	IPP	hsa_circ_0012275	YES
chr1_45824432_45829581	chr1	45824432	45829581	+	non-m6A	MAST2	hsa_circ_0012277	YES
chr1_45913754_45959477	chr1	45913754	45959477	+	non-m6A	MAST2	hsa_circ_0003968	NO
chr1_46035523_46035659	chr1	46035523	46035659	+	m6A	MAST2	NO	NO
chr1_46055794_46080750	chr1	46055794	46080750	-	non-m6A	PIK3R3	hsa_circ_0012300	YES
chr1_46061928_46080750	chr1	46061928	46080750	-	non-m6A	PIK3R3	hsa_circ_0012301	YES
chr1_46077514_46080750	chr1	46077514	46080750	-	non-m6A	PIK3R3	hsa_circ_0003161	YES
chr1_46184959_46185308	chr1	46184959	46185308	+	non-m6A	TSPAN1	NO	YES
chr1_46192547_46193200	chr1	46192547	46193200	-	non-m6A	POMGNT1	NO	NO
chr1_46300838_46300938	chr1	46300838	46300938	-	non-m6A	LRRC41	NO	NO
chr1_46309896_46310316	chr1	46309896	46310316	+	non-m6A	UQCRH	NO	YES
chr1_46346920_46353028	chr1	46346920	46353028	+	non-m6A	NSUN4	NO	YES
chr1_46562648_46572167	chr1	46562648	46572167	-	non-m6A	MKNK1	hsa_circ_0012344	YES
chr1_46565040_46568498	chr1	46565040	46568498	-	non-m6A	MKNK1	NO	YES
chr1_46565040_46572167	chr1	46565040	46572167	-	non-m6A	MKNK1	hsa_circ_0012345	YES
chr1_46565040_46576654	chr1	46565040	46576654	-	non-m6A	MKNK1	NO	YES
chr1_46567069_46568025	chr1	46567069	46568025	-	non-m6A	MKNK1	NO	NO
chr1_46572062_46572167	chr1	46572062	46572167	-	non-m6A	MKNK1	hsa_circ_0012350	YES
chr1_46572062_46573695	chr1	46572062	46573695	-	non-m6A	MKNK1	NO	NO
chr1_46594976_46595810	chr1	46594976	46595810	-	non-m6A	MKNK1	NO	NO
chr1_46607965_46613333	chr1	46607965	46613333	-	m6A	MOB3C	NO	NO
chr1_46652580_46658737	chr1	46652580	46658737	-	non-m6A	ATPAF1	NO	YES
chr1_46678468_46691937	chr1	46678468	46691937	-	non-m6A	EFCAB14	NO	NO
chr1_46683299_46691937	chr1	46683299	46691937	-	non-m6A	EFCAB14	hsa_circ_0012360	YES
chr1_46932760_47001080	chr1	46932760	47001080	.	non-m6A	InterGenic	NO	NO
chr1_47183991_47185060	chr1	47183991	47185060	-	non-m6A	PDZK1IP1	NO	NO
chr1_47260288_47272241	chr1	47260288	47272241	-	non-m6A	STIL	NO	YES
chr1_47272075_47301748	chr1	47272075	47301748	-	non-m6A	STIL	NO	YES
chr1_47280240_47282459	chr1	47280240	47282459	-	non-m6A	STIL	hsa_circ_0000069	YES
chr1_47287550_47300152	chr1	47287550	47300152	-	non-m6A	STIL	hsa_circ_0004280	YES
chr1_47295764_47301748	chr1	47295764	47301748	-	non-m6A	STIL	hsa_circ_0002632	YES
chr1_47335544_47335858	chr1	47335544	47335858	+	non-m6A	CMPK1	NO	NO
chr1_47339159_47343776	chr1	47339159	47343776	+	non-m6A	CMPK1	NO	NO
chr1_47359204_47359507	chr1	47359204	47359507	+	non-m6A	CMPK1	NO	NO
chr1_47363087_47375293	chr1	47363087	47375293	+	non-m6A	CMPK1	NO	NO
chr1_47368468_47373107	chr1	47368468	47373107	+	non-m6A	CMPK1	hsa_circ_0012383	YES
chr1_47368468_47375293	chr1	47368468	47375293	+	m6A	CMPK1	hsa_circ_0008201	YES
chr1_48011529_48097236	chr1	48011529	48097236	.	non-m6A	InterGenic	NO	NO
chr1_48305786_48359770	chr1	48305786	48359770	-	non-m6A	SPATA6	NO	YES
chr1_48326062_48359770	chr1	48326062	48359770	-	non-m6A	SPATA6	NO	NO
chr1_48355669_48359770	chr1	48355669	48359770	-	non-m6A	SPATA6	hsa_circ_0008202	YES
chr1_48355669_48399644	chr1	48355669	48399644	-	non-m6A	SPATA6	NO	YES
chr1_48355669_48403882	chr1	48355669	48403882	-	non-m6A	SPATA6	hsa_circ_0012386	YES
chr1_48385308_48403882	chr1	48385308	48403882	-	non-m6A	SPATA6	NO	YES
chr1_48395266_48399644	chr1	48395266	48399644	-	non-m6A	SPATA6	NO	YES
chr1_48395266_48403882	chr1	48395266	48403882	-	non-m6A	SPATA6	NO	YES
chr1_48395266_48413151	chr1	48395266	48413151	-	non-m6A	SPATA6	NO	YES
chr1_48451551_48453131	chr1	48451551	48453131	-	non-m6A	SPATA6	hsa_circ_0012389	YES
chr1_49161716_49245864	chr1	49161716	49245864	-	non-m6A	AGBL4	NO	NO
chr1_50490587_50535457	chr1	50490587	50535457	-	m6A	FAF1	hsa_circ_0008981	YES
chr1_50490587_50596216	chr1	50490587	50596216	-	non-m6A	FAF1	NO	YES
chr1_50535368_50584811	chr1	50535368	50584811	-	m6A	FAF1	hsa_circ_0012396	YES
chr1_50535368_50596216	chr1	50535368	50596216	-	non-m6A	FAF1	hsa_circ_0012397	YES
chr1_50539591_50596216	chr1	50539591	50596216	-	non-m6A	FAF1	hsa_circ_0012400	YES
chr1_50567076_50596216	chr1	50567076	50596216	-	non-m6A	FAF1	hsa_circ_0008197	YES
chr1_50582617_50596216	chr1	50582617	50596216	-	non-m6A	FAF1	hsa_circ_0012402	YES
chr1_50655441_50744775	chr1	50655441	50744775	-	m6A	FAF1	hsa_circ_0004619	YES
chr1_50655441_50781044	chr1	50655441	50781044	-	non-m6A	FAF1	NO	NO
chr1_50705785_50781044	chr1	50705785	50781044	-	non-m6A	FAF1	NO	NO
chr1_50734192_50744775	chr1	50734192	50744775	-	non-m6A	FAF1	NO	NO
chr1_50738862_50744775	chr1	50738862	50744775	-	non-m6A	FAF1	hsa_circ_0012409	YES
chr1_50782115_50782278	chr1	50782115	50782278	-	non-m6A	FAF1	NO	NO
chr1_50787999_50801677	chr1	50787999	50801677	-	non-m6A	FAF1	hsa_circ_0005191	YES
chr1_50787999_50857997	chr1	50787999	50857997	-	non-m6A	FAF1	hsa_circ_0003332	YES
chr1_51238978_51246012	chr1	51238978	51246012	+	non-m6A	RNF11	NO	NO
chr1_51269955_51270125	chr1	51269955	51270125	+	non-m6A	RNF11	NO	YES
chr1_51356781_51361203	chr1	51356781	51361203	-	m6A	EPS15	NO	NO
chr1_51363865_51366029	chr1	51363865	51366029	-	non-m6A	EPS15	hsa_circ_0012417	YES
chr1_51376586_51393319	chr1	51376586	51393319	-	non-m6A	EPS15	NO	NO
chr1_51393499_51401870	chr1	51393499	51401870	-	non-m6A	EPS15	NO	NO
chr1_51394380_51400953	chr1	51394380	51400953	-	non-m6A	EPS15	hsa_circ_0012421	YES
chr1_51394380_51409696	chr1	51394380	51409696	-	non-m6A	EPS15	hsa_circ_0008090	YES
chr1_51394380_51421858	chr1	51394380	51421858	-	non-m6A	EPS15	hsa_circ_0012423	YES
chr1_51394380_51447105	chr1	51394380	51447105	-	non-m6A	EPS15	NO	YES
chr1_51394380_51448135	chr1	51394380	51448135	-	non-m6A	EPS15	hsa_circ_0012425	YES
chr1_51400917_51408332	chr1	51400917	51408332	-	non-m6A	EPS15	NO	YES
chr1_51402434_51406108	chr1	51402434	51406108	-	non-m6A	EPS15	hsa_circ_0004501	YES
chr1_51402434_51408332	chr1	51402434	51408332	-	non-m6A	EPS15	hsa_circ_0005567	YES
chr1_51402434_51445045	chr1	51402434	51445045	-	non-m6A	EPS15	hsa_circ_0012433	YES
chr1_51402434_51447105	chr1	51402434	51447105	-	non-m6A	EPS15	NO	YES
chr1_51402434_51448135	chr1	51402434	51448135	-	non-m6A	EPS15	hsa_circ_0012434	YES
chr1_51402434_51465326	chr1	51402434	51465326	-	non-m6A	EPS15	hsa_circ_0012436	YES
chr1_51403418_51406108	chr1	51403418	51406108	-	non-m6A	EPS15	hsa_circ_0012439	YES
chr1_51403418_51408332	chr1	51403418	51408332	-	non-m6A	EPS15	hsa_circ_0012440	YES
chr1_51405904_51408332	chr1	51405904	51408332	-	m6A	EPS15	hsa_circ_0004877	YES
chr1_51421785_51448135	chr1	51421785	51448135	-	non-m6A	EPS15	hsa_circ_0012444	YES
chr1_51437105_51448135	chr1	51437105	51448135	-	non-m6A	EPS15	NO	NO
chr1_51440346_51447105	chr1	51440346	51447105	-	non-m6A	EPS15	NO	YES
chr1_51440346_51448135	chr1	51440346	51448135	-	non-m6A	EPS15	hsa_circ_0006125	YES
chr1_51440346_51465326	chr1	51440346	51465326	-	non-m6A	EPS15	hsa_circ_0012445	YES
chr1_51444888_51448135	chr1	51444888	51448135	-	non-m6A	EPS15	hsa_circ_0012446	YES
chr1_51459040_51465326	chr1	51459040	51465326	-	non-m6A	EPS15	NO	YES
chr1_51461090_51465326	chr1	51461090	51465326	-	non-m6A	EPS15	hsa_circ_0007330	YES
chr1_51500617_51502200	chr1	51500617	51502200	-	non-m6A	EPS15	NO	NO
chr1_51677596_51678118	chr1	51677596	51678118	+	non-m6A	OSBPL9	NO	NO
chr1_51745535_51750195	chr1	51745535	51750195	+	non-m6A	OSBPL9	NO	YES
chr1_51745535_51761971	chr1	51745535	51761971	+	non-m6A	OSBPL9	hsa_circ_0012457	YES
chr1_51745535_51765981	chr1	51745535	51765981	+	non-m6A	OSBPL9	hsa_circ_0003622	YES
chr1_51745535_51772723	chr1	51745535	51772723	+	non-m6A	OSBPL9	hsa_circ_0012458	YES
chr1_51748368_51765981	chr1	51748368	51765981	+	non-m6A	OSBPL9	NO	YES
chr1_51748368_51772182	chr1	51748368	51772182	+	non-m6A	OSBPL9	NO	YES
chr1_51750144_51753143	chr1	51750144	51753143	+	non-m6A	OSBPL9	NO	NO
chr1_51750144_51761971	chr1	51750144	51761971	+	non-m6A	OSBPL9	hsa_circ_0012460	YES
chr1_51750144_51765981	chr1	51750144	51765981	+	non-m6A	OSBPL9	hsa_circ_0008022	YES
chr1_51750144_51772182	chr1	51750144	51772182	+	non-m6A	OSBPL9	hsa_circ_0008811	YES
chr1_51772069_51772723	chr1	51772069	51772723	+	non-m6A	OSBPL9	hsa_circ_0002039	YES
chr1_51781163_51782643	chr1	51781163	51782643	+	non-m6A	OSBPL9	NO	YES
chr1_51781163_51787789	chr1	51781163	51787789	+	non-m6A	OSBPL9	NO	YES
chr1_51803813_51834170	chr1	51803813	51834170	-	non-m6A	NRDC	NO	YES
chr1_51814034_51814813	chr1	51814034	51814813	-	non-m6A	NRDC	hsa_circ_0012474	YES
chr1_51814034_51816389	chr1	51814034	51816389	-	non-m6A	NRDC	NO	YES
chr1_51814034_51827869	chr1	51814034	51827869	-	non-m6A	NRDC	NO	YES
chr1_51814034_51834170	chr1	51814034	51834170	-	non-m6A	NRDC	NO	YES
chr1_51818065_51821555	chr1	51818065	51821555	-	non-m6A	NRDC	NO	YES
chr1_51818065_51834170	chr1	51818065	51834170	-	non-m6A	NRDC	hsa_circ_0003613	YES
chr1_51819799_51823786	chr1	51819799	51823786	-	non-m6A	NRDC	hsa_circ_0012475	YES
chr1_51819799_51834170	chr1	51819799	51834170	-	non-m6A	NRDC	hsa_circ_0012476	YES
chr1_51823663_51834170	chr1	51823663	51834170	-	non-m6A	NRDC	hsa_circ_0007430	YES
chr1_51827795_51834170	chr1	51827795	51834170	-	non-m6A	NRDC	hsa_circ_0009076	YES
chr1_51827795_51840514	chr1	51827795	51840514	-	non-m6A	NRDC	hsa_circ_0012480	YES
chr1_51834016_51840514	chr1	51834016	51840514	-	m6A	NRDC	NO	YES
chr1_51836130_51840514	chr1	51836130	51840514	-	m6A	NRDC	NO	YES
chr1_51840225_51840514	chr1	51840225	51840514	-	m6A	NRDC	NO	YES
chr1_51874666_51874819	chr1	51874666	51874819	-	non-m6A	NRDC	NO	NO
chr1_52023490_52028630	chr1	52023490	52028630	-	non-m6A	TXNDC12	NO	YES
chr1_52024509_52028630	chr1	52024509	52028630	-	non-m6A	TXNDC12	NO	YES
chr1_52065496_52065784	chr1	52065496	52065784	+	non-m6A	BTF3L4	NO	NO
chr1_52073885_52074483	chr1	52073885	52074483	+	non-m6A	BTF3L4	NO	NO
chr1_52233170_52239595	chr1	52233170	52239595	+	non-m6A	ZFYVE9	hsa_circ_0012492	YES
chr1_52263772_52281816	chr1	52263772	52281816	+	non-m6A	ZFYVE9	hsa_circ_0012494	YES
chr1_52350995_52351690	chr1	52350995	52351690	-	non-m6A	CC2D1B	NO	NO
chr1_52353608_52354637	chr1	52353608	52354637	-	m6A	CC2D1B	NO	NO
chr1_52436754_52461769	chr1	52436754	52461769	-	non-m6A	ZCCHC11	NO	YES
chr1_52441537_52441974	chr1	52441537	52441974	-	non-m6A	ZCCHC11	NO	NO
chr1_52441547_52441974	chr1	52441547	52441974	-	non-m6A	ZCCHC11	NO	NO
chr1_52445786_52446667	chr1	52445786	52446667	-	non-m6A	ZCCHC11	NO	YES
chr1_52445786_52461769	chr1	52445786	52461769	-	non-m6A	ZCCHC11	NO	YES
chr1_52461133_52461769	chr1	52461133	52461769	-	non-m6A	ZCCHC11	NO	YES
chr1_52465069_52490801	chr1	52465069	52490801	-	non-m6A	ZCCHC11	NO	YES
chr1_52471951_52509712	chr1	52471951	52509712	-	non-m6A	ZCCHC11	NO	YES
chr1_52475473_52477783	chr1	52475473	52477783	-	non-m6A	ZCCHC11	NO	NO
chr1_52477707_52481923	chr1	52477707	52481923	-	non-m6A	ZCCHC11	hsa_circ_0012545	YES
chr1_52477707_52489035	chr1	52477707	52489035	-	non-m6A	ZCCHC11	hsa_circ_0008815	YES
chr1_52481422_52509712	chr1	52481422	52509712	-	non-m6A	ZCCHC11	NO	YES
chr1_52488908_52493662	chr1	52488908	52493662	-	non-m6A	ZCCHC11	hsa_circ_0012548	YES
chr1_52488908_52497183	chr1	52488908	52497183	-	non-m6A	ZCCHC11	hsa_circ_0012550	YES
chr1_52488908_52526373	chr1	52488908	52526373	-	non-m6A	ZCCHC11	NO	YES
chr1_52490731_52509712	chr1	52490731	52509712	-	non-m6A	ZCCHC11	NO	YES
chr1_52493610_52497183	chr1	52493610	52497183	-	non-m6A	ZCCHC11	NO	YES
chr1_52493610_52509712	chr1	52493610	52509712	-	non-m6A	ZCCHC11	hsa_circ_0003632	YES
chr1_52495426_52509712	chr1	52495426	52509712	-	non-m6A	ZCCHC11	NO	YES
chr1_52500833_52502752	chr1	52500833	52502752	-	non-m6A	ZCCHC11	NO	NO
chr1_52509595_52526373	chr1	52509595	52526373	-	m6A	ZCCHC11	NO	YES
chr1_52515890_52526373	chr1	52515890	52526373	-	m6A	ZCCHC11	hsa_circ_0012553	YES
chr1_52515890_52529873	chr1	52515890	52529873	-	non-m6A	ZCCHC11	NO	NO
chr1_52615713_52616826	chr1	52615713	52616826	.	non-m6A	InterGenic	NO	NO
chr1_52642862_52648625	chr1	52642862	52648625	+	non-m6A	FAM159A	NO	NO
chr1_52667398_52668759	chr1	52667398	52668759	+	non-m6A	FAM159A	NO	NO
chr1_52801818_52802139	chr1	52801818	52802139	+	non-m6A	ZYG11B	hsa_circ_0003996	YES
chr1_52886955_52892975	chr1	52886955	52892975	+	non-m6A	ZYG11A	NO	NO
chr1_52896355_52897484	chr1	52896355	52897484	-	m6A	ECHDC2	NO	NO
chr1_52908417_52911086	chr1	52908417	52911086	-	non-m6A	ECHDC2	NO	NO
chr1_52941795_52961629	chr1	52941795	52961629	+	non-m6A	SCP2	NO	YES
chr1_52954739_52961629	chr1	52954739	52961629	+	non-m6A	SCP2	NO	YES
chr1_52978216_52980543	chr1	52978216	52980543	+	non-m6A	SCP2	hsa_circ_0006426	YES
chr1_53233541_53235635	chr1	53233541	53235635	-	m6A	MAGOH	NO	YES
chr1_53787157_53789196	chr1	53787157	53789196	-	non-m6A	NDC1	hsa_circ_0012599	YES
chr1_53800692_53832591	chr1	53800692	53832591	-	non-m6A	NDC1	hsa_circ_0009070	YES
chr1_53818970_53832591	chr1	53818970	53832591	-	non-m6A	NDC1	NO	YES
chr1_53860055_53878722	chr1	53860055	53878722	-	non-m6A	YIPF1	hsa_circ_0012621	YES
chr1_53882942_53883276	chr1	53882942	53883276	-	non-m6A	YIPF1	hsa_circ_0007074	YES
chr1_53923903_53940097	chr1	53923903	53940097	-	non-m6A	HSPB11	NO	YES
chr1_54032062_54032190	chr1	54032062	54032190	-	non-m6A	TMEM59	NO	NO
chr1_54036609_54047372	chr1	54036609	54047372	-	non-m6A	TMEM59	hsa_circ_0012633	YES
chr1_54040755_54043525	chr1	54040755	54043525	-	non-m6A	TMEM59	hsa_circ_0012634	YES
chr1_54040755_54047372	chr1	54040755	54047372	-	non-m6A	TMEM59	hsa_circ_0004839	YES
chr1_54209945_54212658	chr1	54209945	54212658	+	non-m6A	MRPL37	NO	YES
chr1_54552573_54553390	chr1	54552573	54553390	+	non-m6A	ACOT11	NO	NO
chr1_54586644_54587299	chr1	54586644	54587299	+	non-m6A	ACOT11	NO	NO
chr1_54651948_54665240	chr1	54651948	54665240	+	non-m6A	MROH7-TTC4	NO	YES
chr1_54651948_54673186	chr1	54651948	54673186	+	m6A	MROH7-TTC4	NO	YES
chr1_54728363_54731516	chr1	54728363	54731516	+	non-m6A	MROH7-TTC4	NO	NO
chr1_54853564_54854064	chr1	54853564	54854064	-	non-m6A	DHCR24	NO	NO
chr1_54853566_54854069	chr1	54853566	54854069	-	non-m6A	DHCR24	NO	NO
chr1_55145997_55148570	chr1	55145997	55148570	-	non-m6A	USP24	NO	YES
chr1_56787174_56792803	chr1	56787174	56792803	-	non-m6A	C1orf168	NO	YES
chr1_58506059_58534331	chr1	58506059	58534331	-	non-m6A	OMA1	hsa_circ_0006281	YES
chr1_58506059_58536741	chr1	58506059	58536741	-	non-m6A	OMA1	hsa_circ_0000072	YES
chr1_58506059_58539310	chr1	58506059	58539310	-	m6A	OMA1	hsa_circ_0002316	YES
chr1_58506059_58542515	chr1	58506059	58542515	-	non-m6A	DAB1	NO	NO
chr1_58522826_58534331	chr1	58522826	58534331	-	non-m6A	DAB1	NO	NO
chr1_58527260_58534331	chr1	58527260	58534331	-	non-m6A	OMA1	hsa_circ_0012720	YES
chr1_58527260_58536741	chr1	58527260	58536741	-	non-m6A	OMA1	hsa_circ_0000073	YES
chr1_58527260_58539310	chr1	58527260	58539310	-	non-m6A	OMA1	hsa_circ_0012721	YES
chr1_58533948_58539306	chr1	58533948	58539306	-	non-m6A	OMA1	NO	NO
chr1_58536508_58539306	chr1	58536508	58539306	-	non-m6A	OMA1	NO	NO
chr1_58575501_58575660	chr1	58575501	58575660	-	non-m6A	TACSTD2	NO	NO
chr1_58671869_58685251	chr1	58671869	58685251	-	non-m6A	MYSM1	hsa_circ_0012732	YES
chr1_58681784_58682545	chr1	58681784	58682545	-	m6A	MYSM1	hsa_circ_0012741	YES
chr1_58681784_58685251	chr1	58681784	58685251	-	m6A	MYSM1	hsa_circ_0012742	YES
chr1_58713055_58718748	chr1	58713055	58718748	.	non-m6A	InterGenic	NO	NO
chr1_58782893_58782997	chr1	58782893	58782997	-	non-m6A	JUN	NO	NO
chr1_58783281_58783412	chr1	58783281	58783412	-	non-m6A	JUN	NO	NO
chr1_59315591_59378837	chr1	59315591	59378837	+	non-m6A	FGGY	NO	NO
chr1_59321535_59340069	chr1	59321535	59340069	+	non-m6A	FGGY	hsa_circ_0012746	YES
chr1_59321535_59346398	chr1	59321535	59346398	+	non-m6A	FGGY	hsa_circ_0000075	YES
chr1_59321535_59378837	chr1	59321535	59378837	+	m6A	FGGY	hsa_circ_0005354	YES
chr1_59321535_59411367	chr1	59321535	59411367	+	non-m6A	FGGY	hsa_circ_0004415	NO
chr1_59321535_59457076	chr1	59321535	59457076	+	non-m6A	FGGY	hsa_circ_0004478	YES
chr1_59321535_59512439	chr1	59321535	59512439	+	non-m6A	FGGY	hsa_circ_0006269	YES
chr1_59331842_59346398	chr1	59331842	59346398	+	non-m6A	FGGY	NO	NO
chr1_59339957_59346398	chr1	59339957	59346398	+	m6A	FGGY	hsa_circ_0000076	YES
chr1_59339957_59378837	chr1	59339957	59378837	+	non-m6A	FGGY	hsa_circ_0006633	YES
chr1_59339957_59411367	chr1	59339957	59411367	+	non-m6A	FGGY	NO	NO
chr1_59344997_59346398	chr1	59344997	59346398	+	non-m6A	FGGY	NO	NO
chr1_59346246_59378837	chr1	59346246	59378837	+	non-m6A	FGGY	NO	YES
chr1_59900964_59916100	chr1	59900964	59916100	-	non-m6A	CYP2J2	NO	YES
chr1_61095615_61095745	chr1	61095615	61095745	+	non-m6A	NFIA	NO	NO
chr1_61126866_61127075	chr1	61126866	61127075	+	non-m6A	NFIA	NO	NO
chr1_61144266_61144388	chr1	61144266	61144388	+	non-m6A	NFIA	NO	NO
chr1_61188161_61234256	chr1	61188161	61234256	+	non-m6A	NFIA	NO	NO
chr1_61277519_61359274	chr1	61277519	61359274	+	non-m6A	NFIA	NO	YES
chr1_61383236_61406727	chr1	61383236	61406727	+	non-m6A	NFIA	NO	YES
chr1_61404103_61406727	chr1	61404103	61406727	+	non-m6A	NFIA	hsa_circ_0012759	YES
chr1_61683445_61723786	chr1	61683445	61723786	-	non-m6A	TM2D1	NO	NO
chr1_61694696_61696534	chr1	61694696	61696534	-	non-m6A	TM2D1	NO	NO
chr1_61694696_61701025	chr1	61694696	61701025	-	non-m6A	TM2D1	NO	YES
chr1_61694696_61709437	chr1	61694696	61709437	-	non-m6A	TM2D1	NO	YES
chr1_61709328_61723772	chr1	61709328	61723772	-	non-m6A	TM2D1	NO	YES
chr1_61762857_61775334	chr1	61762857	61775334	+	non-m6A	PATJ	NO	YES
chr1_61762857_61808530	chr1	61762857	61808530	+	non-m6A	PATJ	NO	YES
chr1_61791347_61797428	chr1	61791347	61797428	+	non-m6A	PATJ	NO	YES
chr1_61827421_61833785	chr1	61827421	61833785	+	non-m6A	PATJ	NO	YES
chr1_61827421_61884408	chr1	61827421	61884408	+	non-m6A	PATJ	NO	YES
chr1_61827421_61901459	chr1	61827421	61901459	+	non-m6A	PATJ	NO	YES
chr1_61827421_61927829	chr1	61827421	61927829	+	non-m6A	PATJ	NO	YES
chr1_61856029_61875366	chr1	61856029	61875366	+	non-m6A	PATJ	NO	YES
chr1_61856029_61884408	chr1	61856029	61884408	+	non-m6A	PATJ	hsa_circ_0012779	YES
chr1_61856029_61901459	chr1	61856029	61901459	+	non-m6A	PATJ	NO	YES
chr1_61856029_61914664	chr1	61856029	61914664	+	non-m6A	PATJ	hsa_circ_0012780	YES
chr1_61899582_61901459	chr1	61899582	61901459	+	m6A	PATJ	hsa_circ_0012782	YES
chr1_61899582_61927829	chr1	61899582	61927829	+	non-m6A	PATJ	NO	YES
chr1_61910357_61910487	chr1	61910357	61910487	+	non-m6A	PATJ	NO	NO
chr1_61990167_62017947	chr1	61990167	62017947	+	non-m6A	PATJ	NO	YES
chr1_61990167_62051058	chr1	61990167	62051058	+	non-m6A	PATJ	NO	YES
chr1_61990167_62084648	chr1	61990167	62084648	+	non-m6A	PATJ	NO	YES
chr1_62007265_62017947	chr1	62007265	62017947	+	non-m6A	PATJ	NO	NO
chr1_62013342_62017947	chr1	62013342	62017947	+	non-m6A	PATJ	NO	NO
chr1_62013342_62038049	chr1	62013342	62038049	+	non-m6A	PATJ	NO	NO
chr1_62017855_62051058	chr1	62017855	62051058	+	non-m6A	PATJ	hsa_circ_0012784	YES
chr1_62017855_62084648	chr1	62017855	62084648	+	non-m6A	PATJ	NO	YES
chr1_62040319_62044986	chr1	62040319	62044986	+	non-m6A	PATJ	NO	NO
chr1_62114052_62123058	chr1	62114052	62123058	+	m6A	PATJ	NO	YES
chr1_62121180_62148390	chr1	62121180	62148390	+	non-m6A	PATJ	hsa_circ_0012787	YES
chr1_62161420_62162869	chr1	62161420	62162869	+	non-m6A	PATJ	NO	NO
chr1_62162315_62162450	chr1	62162315	62162450	+	non-m6A	PATJ	NO	NO
chr1_62437280_62437400	chr1	62437280	62437400	+	non-m6A	USP1	NO	NO
chr1_62439798_62445429	chr1	62439798	62445429	+	non-m6A	USP1	NO	YES
chr1_62441487_62442299	chr1	62441487	62442299	+	non-m6A	USP1	NO	YES
chr1_62441487_62443319	chr1	62441487	62443319	+	non-m6A	USP1	hsa_circ_0008657	YES
chr1_62441487_62445429	chr1	62441487	62445429	+	m6A	USP1	NO	YES
chr1_62443158_62447511	chr1	62443158	62447511	+	non-m6A	USP1	NO	YES
chr1_62443158_62448666	chr1	62443158	62448666	+	non-m6A	USP1	hsa_circ_0000079	YES
chr1_62444737_62447511	chr1	62444737	62447511	+	non-m6A	USP1	NO	YES
chr1_62444737_62448666	chr1	62444737	62448666	+	non-m6A	USP1	hsa_circ_0000080	YES
chr1_62510576_62513898	chr1	62510576	62513898	-	non-m6A	DOCK7	NO	YES
chr1_62577261_62586624	chr1	62577261	62586624	-	non-m6A	DOCK7	hsa_circ_0002032	YES
chr1_62803718_62805255	chr1	62803718	62805255	+	non-m6A	ATG4C	NO	YES
chr1_62803718_62821209	chr1	62803718	62821209	+	non-m6A	ATG4C	hsa_circ_0012823	YES
chr1_62803718_62834852	chr1	62803718	62834852	+	non-m6A	ATG4C	NO	YES
chr1_62803718_62841547	chr1	62803718	62841547	+	non-m6A	ATG4C	hsa_circ_0012824	YES
chr1_62816574_62821209	chr1	62816574	62821209	+	non-m6A	ATG4C	hsa_circ_0012826	YES
chr1_62829039_62841547	chr1	62829039	62841547	+	non-m6A	ATG4C	hsa_circ_0012828	YES
chr1_62832970_62833080	chr1	62832970	62833080	+	non-m6A	ATG4C	NO	NO
chr1_63411925_63419440	chr1	63411925	63419440	+	non-m6A	ALG6	NO	YES
chr1_63453917_63458373	chr1	63453917	63458373	-	non-m6A	ITGB3BP	NO	NO
chr1_63478763_63490218	chr1	63478763	63490218	-	non-m6A	ITGB3BP	NO	YES
chr1_63478763_63508570	chr1	63478763	63508570	-	non-m6A	ITGB3BP	hsa_circ_0004586	YES
chr1_63478763_63510181	chr1	63478763	63510181	-	non-m6A	ITGB3BP	NO	YES
chr1_63525571_63534216	chr1	63525571	63534216	+	non-m6A	EFCAB7	NO	YES
chr1_63651668_63654466	chr1	63651668	63654466	+	non-m6A	PGM1	hsa_circ_0012839	YES
chr1_63837708_63840399	chr1	63837708	63840399	+	non-m6A	ROR1	NO	NO
chr1_63840566_63860439	chr1	63840566	63860439	+	non-m6A	ROR1	NO	NO
chr1_64009304_64050716	chr1	64009304	64050716	+	non-m6A	ROR1	hsa_circ_0000081	YES
chr1_64049690_64050716	chr1	64049690	64050716	+	non-m6A	ROR1	hsa_circ_0000082	YES
chr1_64078906_64079014	chr1	64078906	64079014	+	non-m6A	ROR1	NO	NO
chr1_64550593_64602912	chr1	64550593	64602912	+	non-m6A	CACHD1	hsa_circ_0012844	YES
chr1_64582155_64602912	chr1	64582155	64602912	+	non-m6A	CACHD1	NO	YES
chr1_64593134_64593251	chr1	64593134	64593251	+	non-m6A	CACHD1	NO	NO
chr1_64629354_64641969	chr1	64629354	64641969	+	non-m6A	CACHD1	NO	YES
chr1_64666056_64675983	chr1	64666056	64675983	+	non-m6A	CACHD1	hsa_circ_0007009	YES
chr1_64676894_64679756	chr1	64676894	64679756	+	non-m6A	CACHD1	NO	YES
chr1_64768655_64789514	chr1	64768655	64789514	+	non-m6A	RAVER2	NO	YES
chr1_64777622_64781571	chr1	64777622	64781571	+	non-m6A	RAVER2	hsa_circ_0012855	YES
chr1_64777622_64789514	chr1	64777622	64789514	+	non-m6A	RAVER2	hsa_circ_0012856	YES
chr1_64802975_64814840	chr1	64802975	64814840	+	non-m6A	RAVER2	hsa_circ_0012859	YES
chr1_64812737_64814840	chr1	64812737	64814840	+	non-m6A	RAVER2	hsa_circ_0012860	YES
chr1_64835395_64836215	chr1	64835395	64836215	-	non-m6A	JAK1	NO	YES
chr1_64844181_64844862	chr1	64844181	64844862	-	non-m6A	JAK1	NO	NO
chr1_64866936_64867054	chr1	64866936	64867054	-	non-m6A	JAK1	NO	NO
chr1_64971473_64973023	chr1	64971473	64973023	.	non-m6A	InterGenic	NO	NO
chr1_64989434_64995088	chr1	64989434	64995088	-	non-m6A	LINC01359	NO	YES
chr1_65013018_65023593	chr1	65013018	65023593	.	non-m6A	InterGenic	NO	NO
chr1_65062433_65062534	chr1	65062433	65062534	.	non-m6A	InterGenic	NO	NO
chr1_65149081_65149185	chr1	65149081	65149185	+	non-m6A	AK4	NO	NO
chr1_65364634_65366196	chr1	65364634	65366196	+	non-m6A	DNAJC6	hsa_circ_0002454	YES
chr1_65592656_65610296	chr1	65592656	65610296	+	non-m6A	LEPR	NO	YES
chr1_65913244_65918835	chr1	65913244	65918835	+	m6A	PDE4B	hsa_circ_0008433	YES
chr1_65913244_65937700	chr1	65913244	65937700	+	non-m6A	PDE4B	hsa_circ_0005822	NO
chr1_65913244_65937709	chr1	65913244	65937709	+	non-m6A	PDE4B	NO	NO
chr1_66677003_66690316	chr1	66677003	66690316	+	non-m6A	SGIP1	hsa_circ_0012901	YES
chr1_66833584_66905375	chr1	66833584	66905375	-	non-m6A	WDR78	NO	YES
chr1_66837709_66905375	chr1	66837709	66905375	-	non-m6A	WDR78	NO	YES
chr1_66871369_66905375	chr1	66871369	66905375	-	non-m6A	WDR78	NO	YES
chr1_66891153_66905375	chr1	66891153	66905375	-	non-m6A	WDR78	hsa_circ_0006677	YES
chr1_66936443_66936763	chr1	66936443	66936763	+	non-m6A	MIER1	NO	NO
chr1_66944807_66945774	chr1	66944807	66945774	+	non-m6A	MIER1	NO	NO
chr1_66946149_66947162	chr1	66946149	66947162	+	non-m6A	MIER1	NO	NO
chr1_66946149_66959743	chr1	66946149	66959743	+	non-m6A	MIER1	NO	YES
chr1_66946149_66963160	chr1	66946149	66963160	+	non-m6A	MIER1	NO	YES
chr1_66946149_66976722	chr1	66946149	66976722	+	non-m6A	MIER1	NO	YES
chr1_66952855_66956213	chr1	66952855	66956213	+	non-m6A	MIER1	NO	NO
chr1_66958058_66959743	chr1	66958058	66959743	+	non-m6A	MIER1	NO	YES
chr1_66958058_66963160	chr1	66958058	66963160	+	m6A	MIER1	NO	YES
chr1_66963087_66972991	chr1	66963087	66972991	+	non-m6A	MIER1	NO	YES
chr1_66964993_66965101	chr1	66964993	66965101	+	non-m6A	MIER1	NO	NO
chr1_68125999_68159247	chr1	68125999	68159247	-	non-m6A	WLS	NO	NO
chr1_70173464_70189273	chr1	70173464	70189273	-	non-m6A	LRRC40	NO	YES
chr1_70184784_70189273	chr1	70184784	70189273	-	non-m6A	LRRC40	hsa_circ_0006450	YES
chr1_70228421_70232377	chr1	70228421	70232377	+	non-m6A	SRSF11	NO	YES
chr1_70231545_70231656	chr1	70231545	70231656	+	non-m6A	SRSF11	NO	NO
chr1_70246817_70250047	chr1	70246817	70250047	+	non-m6A	SRSF11	NO	YES
chr1_70246834_70250047	chr1	70246834	70250047	+	m6A	SRSF11	NO	NO
chr1_70250389_70250497	chr1	70250389	70250497	+	m6A	SRSF11	NO	NO
chr1_70267961_70268082	chr1	70267961	70268082	-	non-m6A	ANKRD13C	NO	NO
chr1_70270855_70276844	chr1	70270855	70276844	-	non-m6A	ANKRD13C	hsa_circ_0008112	YES
chr1_70270855_70315566	chr1	70270855	70315566	-	non-m6A	ANKRD13C	hsa_circ_0012938	YES
chr1_70276764_70315566	chr1	70276764	70315566	-	non-m6A	ANKRD13C	hsa_circ_0008892	YES
chr1_70292387_70306290	chr1	70292387	70306290	-	m6A	ANKRD13C	hsa_circ_0002231	YES
chr1_70292387_70313790	chr1	70292387	70313790	-	non-m6A	ANKRD13C	NO	YES
chr1_70292387_70315566	chr1	70292387	70315566	-	m6A	ANKRD13C	hsa_circ_0000085	YES
chr1_70292387_70324957	chr1	70292387	70324957	-	non-m6A	ANKRD13C	NO	YES
chr1_70296129_70306290	chr1	70296129	70306290	-	non-m6A	ANKRD13C	hsa_circ_0005884	YES
chr1_70296129_70315566	chr1	70296129	70315566	-	non-m6A	ANKRD13C	hsa_circ_0012942	YES
chr1_70300763_70306290	chr1	70300763	70306290	-	non-m6A	ANKRD13C	NO	YES
chr1_70300763_70313790	chr1	70300763	70313790	-	non-m6A	ANKRD13C	hsa_circ_0012943	YES
chr1_70300763_70315566	chr1	70300763	70315566	-	non-m6A	ANKRD13C	hsa_circ_0003566	YES
chr1_70324852_70336099	chr1	70324852	70336099	-	non-m6A	ANKRD13C	NO	YES
chr1_70350703_70350824	chr1	70350703	70350824	-	non-m6A	ANKRD13C	NO	NO
chr1_71064968_71069362	chr1	71064968	71069362	-	non-m6A	ZRANB2	hsa_circ_0008384	NO
chr1_71072192_71072516	chr1	71072192	71072516	-	m6A	ZRANB2	NO	NO
chr1_71072485_71076867	chr1	71072485	71076867	-	non-m6A	ZRANB2	NO	NO
chr1_71776171_71935311	chr1	71776171	71935311	-	non-m6A	NEGR1	NO	YES
chr1_74236101_74271708	chr1	74236101	74271708	+	non-m6A	FPGT-TNNI3K	NO	YES
chr1_75728400_75750546	chr1	75728400	75750546	+	non-m6A	ACADM	NO	YES
chr1_75732643_75734871	chr1	75732643	75734871	+	m6A	ACADM	hsa_circ_0012963	YES
chr1_75732643_75750546	chr1	75732643	75750546	+	non-m6A	ACADM	NO	YES
chr1_75739979_75749559	chr1	75739979	75749559	+	non-m6A	ACADM	NO	YES
chr1_75739979_75750546	chr1	75739979	75750546	+	non-m6A	ACADM	hsa_circ_0008129	YES
chr1_75745805_75750546	chr1	75745805	75750546	+	non-m6A	ACADM	hsa_circ_0012964	YES
chr1_75749418_75750546	chr1	75749418	75750546	+	non-m6A	ACADM	NO	YES
chr1_75803730_75810807	chr1	75803730	75810807	+	non-m6A	MSH4	NO	YES
chr1_76309505_76313999	chr1	76309505	76313999	+	non-m6A	ST6GALNAC3	NO	NO
chr1_76313804_76313999	chr1	76313804	76313999	+	non-m6A	ST6GALNAC3	NO	YES
chr1_76412007_76412417	chr1	76412007	76412417	+	non-m6A	ST6GALNAC3	NO	YES
chr1_76700087_76700214	chr1	76700087	76700214	+	non-m6A	TPI1P1	NO	NO
chr1_77044203_77068843	chr1	77044203	77068843	.	non-m6A	InterGenic	NO	NO
chr1_77154448_77169395	chr1	77154448	77169395	-	non-m6A	PIGK	NO	YES
chr1_77206639_77212347	chr1	77206639	77212347	-	non-m6A	PIGK	NO	NO
chr1_77631834_77641655	chr1	77631834	77641655	-	non-m6A	ZZZ3	hsa_circ_0012986	NO
chr1_77631849_77633405	chr1	77631849	77633405	-	m6A	ZZZ3	hsa_circ_0012987	YES
chr1_77631849_77641655	chr1	77631849	77641655	-	m6A	ZZZ3	NO	YES
chr1_77633023_77633151	chr1	77633023	77633151	-	non-m6A	ZZZ3	NO	NO
chr1_77633114_77641655	chr1	77633114	77641655	-	non-m6A	ZZZ3	hsa_circ_0006395	NO
chr1_77639448_77641655	chr1	77639448	77641655	-	non-m6A	ZZZ3	NO	YES
chr1_77679425_77679527	chr1	77679425	77679527	-	non-m6A	ZZZ3	NO	NO
chr1_77701368_77713281	chr1	77701368	77713281	-	non-m6A	USP33	NO	YES
chr1_77701368_77714783	chr1	77701368	77714783	-	m6A	USP33	NO	YES
chr1_77711746_77713281	chr1	77711746	77713281	-	non-m6A	USP33	hsa_circ_0012989	YES
chr1_77711746_77714783	chr1	77711746	77714783	-	non-m6A	USP33	NO	YES
chr1_77711746_77715868	chr1	77711746	77715868	-	non-m6A	USP33	hsa_circ_0005374	YES
chr1_77713199_77714783	chr1	77713199	77714783	-	non-m6A	USP33	NO	YES
chr1_77717866_77718641	chr1	77717866	77718641	-	non-m6A	USP33	hsa_circ_0012992	YES
chr1_77717866_77725762	chr1	77717866	77725762	-	non-m6A	USP33	hsa_circ_0000087	YES
chr1_77717866_77736158	chr1	77717866	77736158	-	non-m6A	USP33	NO	YES
chr1_77725621_77734416	chr1	77725621	77734416	-	non-m6A	USP33	hsa_circ_0012997	YES
chr1_77726085_77729574	chr1	77726085	77729574	-	non-m6A	USP33	NO	NO
chr1_77729859_77739417	chr1	77729859	77739417	-	non-m6A	USP33	hsa_circ_0012999	YES
chr1_77734346_77736158	chr1	77734346	77736158	-	non-m6A	USP33	NO	YES
chr1_77734346_77739417	chr1	77734346	77739417	-	non-m6A	USP33	NO	YES
chr1_77740876_77741748	chr1	77740876	77741748	-	non-m6A	USP33	hsa_circ_0013000	YES
chr1_77783237_77815231	chr1	77783237	77815231	+	non-m6A	FAM73A	hsa_circ_0005225	YES
chr1_77783237_77843407	chr1	77783237	77843407	+	non-m6A	FAM73A	hsa_circ_0013003	YES
chr1_77800265_77800385	chr1	77800265	77800385	+	non-m6A	FAM73A	NO	NO
chr1_77801330_77807101	chr1	77801330	77807101	+	non-m6A	FAM73A	NO	YES
chr1_77801330_77815231	chr1	77801330	77815231	+	non-m6A	FAM73A	hsa_circ_0002570	YES
chr1_77801330_77843407	chr1	77801330	77843407	+	non-m6A	FAM73A	hsa_circ_0013005	YES
chr1_77801330_77861322	chr1	77801330	77861322	+	non-m6A	FAM73A	hsa_circ_0013006	YES
chr1_77803269_77807101	chr1	77803269	77807101	+	non-m6A	FAM73A	hsa_circ_0013007	YES
chr1_77803269_77813867	chr1	77803269	77813867	+	non-m6A	FAM73A	NO	YES
chr1_77803269_77815231	chr1	77803269	77815231	+	non-m6A	FAM73A	hsa_circ_0013008	YES
chr1_77803269_77843407	chr1	77803269	77843407	+	non-m6A	FAM73A	hsa_circ_0013009	YES
chr1_77811321_77811671	chr1	77811321	77811671	-	non-m6A	RP11-181C21.4	NO	NO
chr1_77813733_77815231	chr1	77813733	77815231	+	non-m6A	FAM73A	NO	YES
chr1_77858937_77861322	chr1	77858937	77861322	+	non-m6A	FAM73A	hsa_circ_0000088	YES
chr1_77858937_77864028	chr1	77858937	77864028	+	non-m6A	FAM73A	hsa_circ_0008606	YES
chr1_77858937_77866391	chr1	77858937	77866391	+	non-m6A	FAM73A	hsa_circ_0013012	YES
chr1_77873000_77875111	chr1	77873000	77875111	+	non-m6A	FAM73A	hsa_circ_0005020	NO
chr1_77926494_77926611	chr1	77926494	77926611	+	non-m6A	NEXN	NO	NO
chr1_77929315_77936044	chr1	77929315	77936044	+	non-m6A	NEXN	NO	YES
chr1_77955254_77956700	chr1	77955254	77956700	-	non-m6A	FUBP1	hsa_circ_0013025	YES
chr1_77995587_77995804	chr1	77995587	77995804	+	non-m6A	GIPC2	NO	NO
chr1_77996234_77998752	chr1	77996234	77998752	+	non-m6A	GIPC2	NO	NO
chr1_78013050_78013619	chr1	78013050	78013619	+	m6A	DNAJB4	NO	YES
chr1_78649848_78650652	chr1	78649848	78650652	+	m6A	IFI44	NO	NO
chr1_78666571_78673091	chr1	78666571	78673091	.	non-m6A	InterGenic	NO	NO
chr1_81836884_81907230	chr1	81836884	81907230	+	non-m6A	ADGRL2	hsa_circ_0013048	YES
chr1_81861231_81861657	chr1	81861231	81861657	+	non-m6A	ADGRL2	NO	NO
chr1_81955876_81971918	chr1	81955876	81971918	+	non-m6A	ADGRL2	NO	YES
chr1_83890320_83942679	chr1	83890320	83942679	-	non-m6A	TTLL7	NO	YES
chr1_83904078_83947282	chr1	83904078	83947282	-	non-m6A	TTLL7	NO	YES
chr1_83911164_83947282	chr1	83911164	83947282	-	non-m6A	TTLL7	NO	YES
chr1_84179176_84197824	chr1	84179176	84197824	+	non-m6A	PRKACB	NO	YES
chr1_84179176_84214317	chr1	84179176	84214317	+	non-m6A	PRKACB	hsa_circ_0004083	YES
chr1_84179176_84235364	chr1	84179176	84235364	+	m6A	PRKACB	NO	NO
chr1_84196615_84197824	chr1	84196615	84197824	+	non-m6A	PRKACB	NO	YES
chr1_84516222_84566007	chr1	84516222	84566007	+	non-m6A	SPATA1	NO	NO
chr1_84655831_84671308	chr1	84655831	84671308	-	m6A	SSX2IP	NO	YES
chr1_84865384_84866138	chr1	84865384	84866138	-	m6A	LPAR3	hsa_circ_0004390	YES
chr1_85073053_85081415	chr1	85073053	85081415	+	non-m6A	WDR63	NO	YES
chr1_85164525_85164757	chr1	85164525	85164757	-	non-m6A	SYDE2	NO	YES
chr1_85169043_85190752	chr1	85169043	85190752	-	non-m6A	SYDE2	NO	YES
chr1_85190056_85190752	chr1	85190056	85190752	-	non-m6A	SYDE2	hsa_circ_0013065	YES
chr1_85350414_85358847	chr1	85350414	85358847	-	non-m6A	DDAH1	hsa_circ_0004607	YES
chr1_85539391_85540764	chr1	85539391	85540764	-	non-m6A	DDAH1	NO	NO
chr1_85707831_85707936	chr1	85707831	85707936	-	non-m6A	ZNHIT6	NO	NO
chr1_85730507_85761566	chr1	85730507	85761566	-	non-m6A	COL24A1	NO	NO
chr1_85730507_85786461	chr1	85730507	85786461	-	non-m6A	COL24A1	NO	NO
chr1_85775673_85786461	chr1	85775673	85786461	-	m6A	COL24A1	hsa_circ_0005110	YES
chr1_85961248_85987654	chr1	85961248	85987654	-	non-m6A	COL24A1	NO	YES
chr1_86112566_86146183	chr1	86112566	86146183	-	non-m6A	COL24A1	NO	YES
chr1_86124844_86126214	chr1	86124844	86126214	-	non-m6A	COL24A1	NO	YES
chr1_86124844_86146183	chr1	86124844	86146183	-	non-m6A	COL24A1	NO	YES
chr1_86352858_86354692	chr1	86352858	86354692	-	non-m6A	ODF2L	NO	YES
chr1_86352858_86376418	chr1	86352858	86376418	-	non-m6A	ODF2L	NO	YES
chr1_86715723_86719635	chr1	86715723	86719635	+	m6A	SH3GLB1	hsa_circ_0013081	YES
chr1_86715723_86724405	chr1	86715723	86724405	+	m6A	SH3GLB1	NO	YES
chr1_86715723_86735179	chr1	86715723	86735179	+	non-m6A	SH3GLB1	hsa_circ_0013082	YES
chr1_86715723_86742436	chr1	86715723	86742436	+	non-m6A	SH3GLB1	hsa_circ_0013083	YES
chr1_86715723_86743235	chr1	86715723	86743235	+	m6A	SH3GLB1	NO	NO
chr1_86719506_86724405	chr1	86719506	86724405	+	m6A	SH3GLB1	hsa_circ_0013084	YES
chr1_86722539_86724405	chr1	86722539	86724405	+	non-m6A	SH3GLB1	NO	YES
chr1_86888157_86888793	chr1	86888157	86888793	-	non-m6A	44089	NO	NO
chr1_86891302_86896014	chr1	86891302	86896014	-	non-m6A	44089	NO	NO
chr1_87072933_87092669	chr1	87072933	87092669	+	non-m6A	HS2ST1	NO	YES
chr1_88691723_88760376	chr1	88691723	88760376	+	non-m6A	PKN2	NO	NO
chr1_88740987_88741288	chr1	88740987	88741288	+	m6A	PKN2	hsa_circ_0000089	YES
chr1_88740987_88760376	chr1	88740987	88760376	+	non-m6A	PKN2	hsa_circ_0013092	YES
chr1_88740987_88771879	chr1	88740987	88771879	+	m6A	PKN2	NO	YES
chr1_88740987_88786213	chr1	88740987	88786213	+	non-m6A	PKN2	hsa_circ_0013093	YES
chr1_88770351_88771879	chr1	88770351	88771879	+	m6A	PKN2	hsa_circ_0002008	YES
chr1_88770351_88786213	chr1	88770351	88786213	+	non-m6A	PKN2	hsa_circ_0005900	YES
chr1_88784638_88790053	chr1	88784638	88790053	+	non-m6A	PKN2	NO	NO
chr1_88786103_88806017	chr1	88786103	88806017	+	non-m6A	PKN2	hsa_circ_0013104	YES
chr1_88786103_88822003	chr1	88786103	88822003	+	non-m6A	PKN2	hsa_circ_0013105	YES
chr1_88807312_88822003	chr1	88807312	88822003	+	non-m6A	PKN2	hsa_circ_0013107	YES
chr1_88816027_88816366	chr1	88816027	88816366	+	non-m6A	PKN2	NO	NO
chr1_88835352_88835453	chr1	88835352	88835453	+	non-m6A	PKN2	NO	NO
chr1_88859098_88859642	chr1	88859098	88859642	-	non-m6A	GTF2B	NO	NO
chr1_88859881_88860286	chr1	88859881	88860286	-	non-m6A	GTF2B	NO	YES
chr1_88936098_88969467	chr1	88936098	88969467	-	non-m6A	KYAT3	NO	NO
chr1_88951701_88951810	chr1	88951701	88951810	-	non-m6A	KYAT3	NO	NO
chr1_88984309_88986116	chr1	88984309	88986116	-	non-m6A	KYAT3	NO	NO
chr1_89007818_89008972	chr1	89007818	89008972	-	non-m6A	GBP3	NO	NO
chr1_89008946_89012027	chr1	89008946	89012027	-	non-m6A	GBP3	NO	YES
chr1_89010555_89010688	chr1	89010555	89010688	-	non-m6A	GBP3	NO	NO
chr1_89013184_89055215	chr1	89013184	89055215	.	non-m6A	InterGenic	NO	NO
chr1_89016270_89016839	chr1	89016270	89016839	-	non-m6A	GBP3	NO	NO
chr1_89117616_89117742	chr1	89117616	89117742	-	non-m6A	GBP2	NO	NO
chr1_89141545_89186526	chr1	89141545	89186526	.	m6A	InterGenic	NO	NO
chr1_89148492_89148662	chr1	89148492	89148662	-	non-m6A	GBP2	NO	NO
chr1_89686469_89712935	chr1	89686469	89712935	+	non-m6A	LRRC8C	NO	NO
chr1_89686469_89714851	chr1	89686469	89714851	+	m6A	LRRC8C	NO	NO
chr1_89689693_89693911	chr1	89689693	89693911	+	non-m6A	RP11-302M6.4	NO	NO
chr1_89712708_89714851	chr1	89712708	89714851	+	non-m6A	LRRC8C	NO	NO
chr1_89716560_89716764	chr1	89716560	89716764	+	non-m6A	LRRC8C	NO	NO
chr1_89869184_89870200	chr1	89869184	89870200	+	non-m6A	RP11-302M6.4	NO	NO
chr1_90916639_90918154	chr1	90916639	90918154	-	non-m6A	ZNF644	NO	NO
chr1_90916639_90941309	chr1	90916639	90941309	-	non-m6A	ZNF644	NO	NO
chr1_90916639_90982370	chr1	90916639	90982370	-	non-m6A	ZNF644	NO	NO
chr1_90935407_90982370	chr1	90935407	90982370	-	non-m6A	ZNF644	NO	NO
chr1_90937484_90941309	chr1	90937484	90941309	-	m6A	ZNF644	NO	YES
chr1_90937484_90982370	chr1	90937484	90982370	-	m6A	ZNF644	NO	YES
chr1_90937809_90937917	chr1	90937809	90937917	-	non-m6A	ZNF644	NO	NO
chr1_90938594_90938720	chr1	90938594	90938720	-	non-m6A	ZNF644	NO	NO
chr1_90962473_90962613	chr1	90962473	90962613	-	non-m6A	ZNF644	NO	NO
chr1_90973152_90982370	chr1	90973152	90982370	-	non-m6A	ZNF644	NO	YES
chr1_91343429_91353299	chr1	91343429	91353299	-	non-m6A	HFM1	NO	YES
chr1_91375357_91385834	chr1	91375357	91385834	-	non-m6A	HFM1	NO	YES
chr1_91507853_91508397	chr1	91507853	91508397	+	non-m6A	CDC7	hsa_circ_0013128	YES
chr1_91695671_91712542	chr1	91695671	91712542	-	non-m6A	TGFBR3	NO	YES
chr1_91793767_91794285	chr1	91793767	91794285	-	non-m6A	TGFBR3	NO	NO
chr1_91861470_91861644	chr1	91861470	91861644	-	non-m6A	TGFBR3	hsa_circ_0006622	YES
chr1_91861470_91864279	chr1	91861470	91864279	-	non-m6A	TGFBR3	NO	NO
chr1_92088697_92129776	chr1	92088697	92129776	+	non-m6A	BTBD8	NO	YES
chr1_92088697_92147786	chr1	92088697	92147786	+	non-m6A	BTBD8	NO	NO
chr1_92262862_92271652	chr1	92262862	92271652	-	non-m6A	GLMN	hsa_circ_0013148	YES
chr1_92286489_92291537	chr1	92286489	92291537	-	non-m6A	GLMN	NO	YES
chr1_92320598_92345914	chr1	92320598	92345914	+	non-m6A	RPAP2	hsa_circ_0013153	YES
chr1_92322027_92322799	chr1	92322027	92322799	+	non-m6A	RPAP2	NO	NO
chr1_92323444_92345914	chr1	92323444	92345914	+	non-m6A	RPAP2	NO	YES
chr1_92333390_92345914	chr1	92333390	92345914	+	non-m6A	RPAP2	hsa_circ_0004463	YES
chr1_92333390_92363770	chr1	92333390	92363770	+	non-m6A	RPAP2	NO	NO
chr1_92333390_92380873	chr1	92333390	92380873	+	m6A	RPAP2	hsa_circ_0000091	YES
chr1_92509635_92511602	chr1	92509635	92511602	-	non-m6A	EVI5	NO	NO
chr1_92563641_92607727	chr1	92563641	92607727	-	non-m6A	EVI5	hsa_circ_0013162	YES
chr1_92563641_92636336	chr1	92563641	92636336	-	m6A	EVI5	hsa_circ_0013163	YES
chr1_92563641_92639237	chr1	92563641	92639237	-	non-m6A	EVI5	NO	NO
chr1_92563641_92704744	chr1	92563641	92704744	-	non-m6A	EVI5	hsa_circ_0013164	YES
chr1_92605306_92607727	chr1	92605306	92607727	-	non-m6A	EVI5	hsa_circ_0005371	YES
chr1_92605306_92625934	chr1	92605306	92625934	-	m6A	EVI5	hsa_circ_0013166	YES
chr1_92605306_92636336	chr1	92605306	92636336	-	m6A	EVI5	hsa_circ_0013167	YES
chr1_92605306_92639237	chr1	92605306	92639237	-	non-m6A	EVI5	NO	NO
chr1_92605306_92704744	chr1	92605306	92704744	-	non-m6A	EVI5	hsa_circ_0013168	YES
chr1_92624175_92636336	chr1	92624175	92636336	-	m6A	EVI5	hsa_circ_0005886	YES
chr1_92662718_92704744	chr1	92662718	92704744	-	non-m6A	EVI5	NO	NO
chr1_92663419_92704744	chr1	92663419	92704744	-	non-m6A	EVI5	NO	YES
chr1_92665938_92677218	chr1	92665938	92677218	-	non-m6A	EVI5	NO	NO
chr1_92665938_92704744	chr1	92665938	92704744	-	non-m6A	EVI5	NO	YES
chr1_92677157_92704744	chr1	92677157	92704744	-	non-m6A	EVI5	NO	YES
chr1_92693801_92704744	chr1	92693801	92704744	-	non-m6A	EVI5	hsa_circ_0013171	YES
chr1_92702140_92704744	chr1	92702140	92704744	-	non-m6A	EVI5	NO	YES
chr1_92725597_92736627	chr1	92725597	92736627	-	non-m6A	EVI5	hsa_circ_0007531	NO
chr1_92732509_92736627	chr1	92732509	92736627	-	non-m6A	EVI5	hsa_circ_0007950	NO
chr1_92842398_92842509	chr1	92842398	92842509	-	non-m6A	FAM69A	NO	NO
chr1_93114687_93115618	chr1	93114687	93115618	+	non-m6A	MTF2	NO	YES
chr1_93154231_93154353	chr1	93154231	93154353	-	non-m6A	TMED5	NO	NO
chr1_93166866_93166989	chr1	93166866	93166989	-	non-m6A	TMED5	NO	NO
chr1_93176653_93176772	chr1	93176653	93176772	-	non-m6A	TMED5	NO	NO
chr1_93210801_93216746	chr1	93210801	93216746	+	non-m6A	CCDC18	hsa_circ_0002304	YES
chr1_93210801_93221936	chr1	93210801	93221936	+	non-m6A	CCDC18	NO	YES
chr1_93212100_93216746	chr1	93212100	93216746	+	non-m6A	CCDC18	hsa_circ_0013199	YES
chr1_93221608_93264901	chr1	93221608	93264901	+	non-m6A	CCDC18	NO	YES
chr1_93305387_93309790	chr1	93305387	93309790	-	non-m6A	CCDC18-AS1	NO	NO
chr1_93305387_93311608	chr1	93305387	93311608	-	non-m6A	CCDC18-AS1	NO	NO
chr1_93305387_93324729	chr1	93305387	93324729	-	non-m6A	CCDC18-AS1	NO	YES
chr1_93305387_93325895	chr1	93305387	93325895	-	non-m6A	CCDC18-AS1	hsa_circ_0004535	YES
chr1_93324634_93325895	chr1	93324634	93325895	-	non-m6A	CCDC18-AS1	hsa_circ_0013204	YES
chr1_93324634_93326662	chr1	93324634	93326662	-	non-m6A	CCDC18-AS1	NO	YES
chr1_93456654_93457011	chr1	93456654	93457011	+	non-m6A	FNBP1L	NO	NO
chr1_93544106_93549426	chr1	93544106	93549426	+	non-m6A	FNBP1L	NO	YES
chr1_93567278_93567851	chr1	93567278	93567851	-	non-m6A	BCAR3	hsa_circ_0006427	YES
chr1_93571669_93576129	chr1	93571669	93576129	-	non-m6A	BCAR3	hsa_circ_0013213	YES
chr1_93582300_93584121	chr1	93582300	93584121	-	m6A	BCAR3	hsa_circ_0013215	YES
chr1_93628133_93628266	chr1	93628133	93628266	-	non-m6A	BCAR3	NO	NO
chr1_93633729_93634630	chr1	93633729	93634630	-	non-m6A	BCAR3	NO	NO
chr1_93674613_93674941	chr1	93674613	93674941	-	non-m6A	BCAR3	hsa_circ_0006423	YES
chr1_93872207_93873189	chr1	93872207	93873189	-	non-m6A	DNTTIP2	NO	NO
chr1_93876267_93877862	chr1	93876267	93877862	-	m6A	DNTTIP2	hsa_circ_0013218	YES
chr1_93894613_93897898	chr1	93894613	93897898	-	non-m6A	GCLM	hsa_circ_0013222	YES
chr1_93894613_93901669	chr1	93894613	93901669	-	non-m6A	GCLM	hsa_circ_0003513	YES
chr1_93894613_93904588	chr1	93894613	93904588	-	non-m6A	GCLM	hsa_circ_0004495	YES
chr1_93903764_93904588	chr1	93903764	93904588	-	non-m6A	GCLM	NO	NO
chr1_94173392_94173529	chr1	94173392	94173529	-	non-m6A	ARHGAP29	NO	NO
chr1_94177611_94184288	chr1	94177611	94184288	-	non-m6A	ARHGAP29	hsa_circ_0013224	YES
chr1_94201719_94231643	chr1	94201719	94231643	-	m6A	ARHGAP29	hsa_circ_0013225	YES
chr1_94220257_94231643	chr1	94220257	94231643	-	non-m6A	ARHGAP29	hsa_circ_0003310	YES
chr1_94455732_94468007	chr1	94455732	94468007	+	non-m6A	ABCD3	NO	NO
chr1_94455732_94475737	chr1	94455732	94475737	+	non-m6A	ABCD3	NO	NO
chr1_94458606_94480606	chr1	94458606	94480606	+	non-m6A	ABCD3	hsa_circ_0013232	YES
chr1_94458606_94483239	chr1	94458606	94483239	+	non-m6A	ABCD3	NO	YES
chr1_94458606_94491247	chr1	94458606	94491247	+	non-m6A	ABCD3	NO	YES
chr1_94487541_94491247	chr1	94487541	94491247	+	non-m6A	ABCD3	hsa_circ_0013235	YES
chr1_94487541_94506642	chr1	94487541	94506642	+	non-m6A	ABCD3	NO	YES
chr1_94498601_94499614	chr1	94498601	94499614	+	non-m6A	ABCD3	NO	YES
chr1_94498601_94506642	chr1	94498601	94506642	+	non-m6A	ABCD3	hsa_circ_0006524	YES
chr1_94532320_94532428	chr1	94532320	94532428	-	non-m6A	F3	NO	NO
chr1_94679424_94732437	chr1	94679424	94732437	-	non-m6A	LINC01057	NO	NO
chr1_94705438_94743993	chr1	94705438	94743993	-	non-m6A	LINC01057	NO	NO
chr1_94732257_94743993	chr1	94732257	94743993	-	non-m6A	LINC01057	NO	NO
chr1_94810212_94810344	chr1	94810212	94810344	-	non-m6A	LINC01057	NO	NO
chr1_94837710_94840037	chr1	94837710	94840037	+	non-m6A	SLC44A3	NO	YES
chr1_94903151_94903490	chr1	94903151	94903490	-	non-m6A	CNN3	NO	NO
chr1_95138274_95151419	chr1	95138274	95151419	+	non-m6A	TMEM56-RWDD3	NO	NO
chr1_95138274_95173889	chr1	95138274	95173889	+	non-m6A	TMEM56-RWDD3	NO	NO
chr1_95143890_95151419	chr1	95143890	95151419	+	non-m6A	TMEM56-RWDD3	hsa_circ_0000095	YES
chr1_95143890_95161149	chr1	95143890	95161149	+	non-m6A	TMEM56-RWDD3	NO	NO
chr1_95143890_95173889	chr1	95143890	95173889	+	non-m6A	TMEM56-RWDD3	hsa_circ_0005720	YES
chr1_95777146_95807879	chr1	95777146	95807879	.	non-m6A	InterGenic	NO	NO
chr1_96751424_96785254	chr1	96751424	96785254	+	non-m6A	PTBP2	hsa_circ_0013250	YES
chr1_96769702_96770851	chr1	96769702	96770851	+	non-m6A	PTBP2	hsa_circ_0003580	YES
chr1_96769702_96785254	chr1	96769702	96785254	+	non-m6A	PTBP2	hsa_circ_0013252	YES
chr1_97127174_97127274	chr1	97127174	97127274	-	non-m6A	DPYD	NO	NO
chr1_97147265_97149362	chr1	97147265	97149362	-	non-m6A	DPYD	NO	NO
chr1_97364230_97364344	chr1	97364230	97364344	-	non-m6A	DPYD	NO	NO
chr1_97373560_97382461	chr1	97373560	97382461	-	non-m6A	DPYD	NO	YES
chr1_97373560_97411130	chr1	97373560	97411130	-	non-m6A	DPYD	NO	NO
chr1_97515725_97549744	chr1	97515725	97549744	-	non-m6A	DPYD	hsa_circ_0006323	YES
chr1_97515725_97595166	chr1	97515725	97595166	-	non-m6A	DPYD	NO	YES
chr1_97549559_97573970	chr1	97549559	97573970	-	non-m6A	DPYD	NO	YES
chr1_97549559_97595166	chr1	97549559	97595166	-	non-m6A	DPYD	hsa_circ_0003268	YES
chr1_97549559_97699547	chr1	97549559	97699547	-	non-m6A	DPYD	NO	YES
chr1_97573759_97595166	chr1	97573759	97595166	-	non-m6A	DPYD	NO	YES
chr1_97662072_97662605	chr1	97662072	97662605	-	non-m6A	DPYD	NO	NO
chr1_97679094_97699547	chr1	97679094	97699547	-	non-m6A	DPYD	hsa_circ_0004161	YES
chr1_97679094_97700302	chr1	97679094	97700302	-	non-m6A	DPYD	NO	NO
chr1_97679094_97721671	chr1	97679094	97721671	-	m6A	DPYD	NO	YES
chr1_97679094_97740479	chr1	97679094	97740479	-	m6A	DPYD	NO	YES
chr1_97721597_97740434	chr1	97721597	97740434	-	non-m6A	DPYD	NO	NO
chr1_97775538_97775647	chr1	97775538	97775647	-	non-m6A	DPYD	NO	NO
chr1_98684884_98701903	chr1	98684884	98701903	+	non-m6A	SNX7	NO	YES
chr1_98691074_98701903	chr1	98691074	98701903	+	non-m6A	SNX7	NO	YES
chr1_99287964_99300966	chr1	99287964	99300966	+	non-m6A	PLPPR4	NO	YES
chr1_99296737_99300966	chr1	99296737	99300966	+	non-m6A	PLPPR4	NO	YES
chr1_99667704_99686736	chr1	99667704	99686736	+	non-m6A	PALMD	NO	NO
chr1_99670416_99670584	chr1	99670416	99670584	+	non-m6A	PALMD	NO	NO
chr1_99686734_99686963	chr1	99686734	99686963	+	non-m6A	PALMD	NO	NO
chr1_99870399_99877828	chr1	99870399	99877828	+	non-m6A	AGL	hsa_circ_0013290	YES
chr1_99993536_99999415	chr1	99993536	99999415	+	non-m6A	SLC35A3	hsa_circ_0013298	YES
chr1_99993536_100017815	chr1	99993536	100017815	+	non-m6A	SLC35A3	NO	YES
chr1_100007033_100043229	chr1	100007033	100043229	.	non-m6A	InterGenic	NO	NO
chr1_100011364_100017815	chr1	100011364	100017815	+	non-m6A	SLC35A3	hsa_circ_0013300	YES
chr1_100043072_100061949	chr1	100043072	100061949	+	non-m6A	MFSD14A	NO	NO
chr1_100049908_100061949	chr1	100049908	100061949	+	non-m6A	MFSD14A	NO	YES
chr1_100049908_100069685	chr1	100049908	100069685	+	non-m6A	MFSD14A	hsa_circ_0000096	YES
chr1_100123209_100125942	chr1	100123209	100125942	-	non-m6A	SASS6	NO	YES
chr1_100136881_100137085	chr1	100136881	100137085	+	non-m6A	TRMT13	NO	YES
chr1_100136881_100144143	chr1	100136881	100144143	+	non-m6A	TRMT13	NO	YES
chr1_100196213_100206636	chr1	100196213	100206636	-	non-m6A	DBT	NO	NO
chr1_100214816_100216199	chr1	100214816	100216199	-	non-m6A	DBT	NO	YES
chr1_100280889_100281836	chr1	100280889	100281836	+	non-m6A	RTCA	NO	NO
chr1_100390731_100442996	chr1	100390731	100442996	+	non-m6A	CDC14A	NO	YES
chr1_100424221_100442996	chr1	100424221	100442996	+	non-m6A	CDC14A	hsa_circ_0000097	YES
chr1_100424221_100455492	chr1	100424221	100455492	+	non-m6A	CDC14A	NO	YES
chr1_100424221_100468094	chr1	100424221	100468094	+	non-m6A	CDC14A	NO	YES
chr1_100436132_100442996	chr1	100436132	100442996	+	non-m6A	CDC14A	NO	NO
chr1_100494817_100499262	chr1	100494817	100499262	+	non-m6A	CDC14A	hsa_circ_0013330	YES
chr1_100719759_100719892	chr1	100719759	100719892	+	non-m6A	VCAM1	NO	NO
chr1_100734607_100734761	chr1	100734607	100734761	+	non-m6A	VCAM1	NO	NO
chr1_100906552_100921841	chr1	100906552	100921841	+	non-m6A	SLC30A7	NO	NO
chr1_100906851_100921841	chr1	100906851	100921841	+	non-m6A	SLC30A7	hsa_circ_0000098	YES
chr1_100961827_100974902	chr1	100961827	100974902	+	non-m6A	SLC30A7	NO	YES
chr1_102878023_102878155	chr1	102878023	102878155	-	non-m6A	COL11A1	NO	NO
chr1_102894300_102894918	chr1	102894300	102894918	-	non-m6A	COL11A1	NO	NO
chr1_102914768_102915677	chr1	102914768	102915677	-	m6A	COL11A1	NO	NO
chr1_102914777_102915677	chr1	102914777	102915677	-	m6A	COL11A1	NO	NO
chr1_102935059_102940406	chr1	102935059	102940406	-	non-m6A	COL11A1	NO	NO
chr1_102939034_102940398	chr1	102939034	102940398	-	m6A	COL11A1	NO	NO
chr1_102978707_102978913	chr1	102978707	102978913	-	non-m6A	COL11A1	NO	NO
chr1_102979059_102979435	chr1	102979059	102979435	-	non-m6A	COL11A1	NO	NO
chr1_102979381_102989571	chr1	102979381	102989571	-	m6A	COL11A1	NO	YES
chr1_102984137_102987685	chr1	102984137	102987685	-	m6A	COL11A1	NO	NO
chr1_102987632_102989571	chr1	102987632	102989571	-	non-m6A	COL11A1	NO	YES
chr1_102987632_102995908	chr1	102987632	102995908	-	m6A	COL11A1	NO	YES
chr1_103005854_103006111	chr1	103005854	103006111	-	m6A	COL11A1	NO	NO
chr1_103009311_103010830	chr1	103009311	103010830	-	non-m6A	COL11A1	NO	NO
chr1_103010458_103010577	chr1	103010458	103010577	-	non-m6A	COL11A1	NO	NO
chr1_103021706_103031244	chr1	103021706	103031244	-	m6A	COL11A1	NO	YES
chr1_103031066_103031238	chr1	103031066	103031238	-	m6A	COL11A1	NO	NO
chr1_103074617_103082972	chr1	103074617	103082972	-	non-m6A	COL11A1	NO	YES
chr1_103565434_103575540	chr1	103565434	103575540	+	non-m6A	AMY2B	hsa_circ_0000099	YES
chr1_103565434_103621893	chr1	103565434	103621893	.	non-m6A	InterGenic	NO	NO
chr1_103565434_103716018	chr1	103565434	103716018	.	non-m6A	InterGenic	NO	NO
chr1_103573707_103619108	chr1	103573707	103619108	.	non-m6A	InterGenic	NO	NO
chr1_103575440_103715824	chr1	103575440	103715824	.	non-m6A	InterGenic	NO	NO
chr1_107324281_107324922	chr1	107324281	107324922	+	non-m6A	NTNG1	hsa_circ_0002286	YES
chr1_107642618_107705061	chr1	107642618	107705061	-	non-m6A	VAV3	NO	YES
chr1_107683487_107705061	chr1	107683487	107705061	-	non-m6A	VAV3	NO	YES
chr1_108127162_108128339	chr1	108127162	108128339	.	non-m6A	InterGenic	NO	NO
chr1_108143542_108161293	chr1	108143542	108161293	-	non-m6A	SLC25A24	hsa_circ_0013370	YES
chr1_108148278_108161293	chr1	108148278	108161293	-	non-m6A	SLC25A24	hsa_circ_0004270	YES
chr1_108154982_108182028	chr1	108154982	108182028	-	non-m6A	SLC25A24	NO	YES
chr1_108154982_108185954	chr1	108154982	108185954	-	non-m6A	SLC25A24	NO	YES
chr1_108181940_108185954	chr1	108181940	108185954	-	non-m6A	SLC25A24	NO	YES
chr1_108628166_108629657	chr1	108628166	108629657	+	non-m6A	FAM102B	NO	YES
chr1_108648953_108650261	chr1	108648953	108650261	-	non-m6A	HENMT1	NO	NO
chr1_108650210_108657579	chr1	108650210	108657579	-	non-m6A	HENMT1	NO	YES
chr1_108657450_108659962	chr1	108657450	108659962	-	non-m6A	HENMT1	NO	YES
chr1_108696739_108698017	chr1	108696739	108698017	+	non-m6A	PRPF38B	NO	NO
chr1_108698784_108699203	chr1	108698784	108699203	+	m6A	PRPF38B	NO	NO
chr1_108699466_108699721	chr1	108699466	108699721	+	non-m6A	PRPF38B	NO	NO
chr1_108699466_108699727	chr1	108699466	108699727	+	non-m6A	PRPF38B	NO	NO
chr1_108699570_108699688	chr1	108699570	108699688	+	non-m6A	PRPF38B	NO	NO
chr1_108699570_108699721	chr1	108699570	108699721	+	non-m6A	PRPF38B	NO	NO
chr1_108699586_108699781	chr1	108699586	108699781	+	non-m6A	PRPF38B	NO	NO
chr1_108699624_108699754	chr1	108699624	108699754	+	non-m6A	PRPF38B	NO	NO
chr1_108746706_108746821	chr1	108746706	108746821	+	non-m6A	STXBP3	NO	NO
chr1_108746706_108752306	chr1	108746706	108752306	+	non-m6A	STXBP3	NO	NO
chr1_108746737_108752306	chr1	108746737	108752306	+	m6A	STXBP3	NO	NO
chr1_108752256_108760085	chr1	108752256	108760085	+	non-m6A	STXBP3	hsa_circ_0013382	YES
chr1_108754077_108755382	chr1	108754077	108755382	+	non-m6A	STXBP3	NO	NO
chr1_108782421_108794907	chr1	108782421	108794907	+	non-m6A	STXBP3	NO	YES
chr1_108782421_108796726	chr1	108782421	108796726	+	non-m6A	STXBP3	NO	YES
chr1_108793581_108796726	chr1	108793581	108796726	+	non-m6A	STXBP3	hsa_circ_0000100	YES
chr1_108793581_108800305	chr1	108793581	108800305	+	non-m6A	STXBP3	NO	YES
chr1_108796233_108798237	chr1	108796233	108798237	+	non-m6A	STXBP3	NO	YES
chr1_108885274_108904254	chr1	108885274	108904254	+	non-m6A	GPSM2	hsa_circ_0013386	YES
chr1_108896863_108901945	chr1	108896863	108901945	+	non-m6A	GPSM2	NO	YES
chr1_108939635_108950448	chr1	108939635	108950448	-	non-m6A	CLCC1	NO	YES
chr1_108943474_108950448	chr1	108943474	108950448	-	non-m6A	CLCC1	hsa_circ_0013400	YES
chr1_108944927_108946896	chr1	108944927	108946896	-	non-m6A	RP11-475E11.9	NO	NO
chr1_108956734_108956844	chr1	108956734	108956844	-	non-m6A	RP11-475E11.9	NO	NO
chr1_108982608_108986680	chr1	108982608	108986680	-	non-m6A	WDR47	NO	YES
chr1_108991253_109004718	chr1	108991253	109004718	-	non-m6A	WDR47	NO	YES
chr1_109002223_109004715	chr1	109002223	109004715	-	m6A	WDR47	NO	YES
chr1_109066179_109075025	chr1	109066179	109075025	-	m6A	TAF13	NO	NO
chr1_109100192_109100612	chr1	109100192	109100612	+	non-m6A	SCARNA2	NO	YES
chr1_109100203_109100323	chr1	109100203	109100323	+	non-m6A	SCARNA2	NO	NO
chr1_109223977_109229572	chr1	109223977	109229572	+	non-m6A	SARS	NO	YES
chr1_109223981_109229572	chr1	109223981	109229572	+	non-m6A	SARS	NO	NO
chr1_109228351_109229572	chr1	109228351	109229572	+	non-m6A	SARS	NO	YES
chr1_109230877_109231786	chr1	109230877	109231786	+	non-m6A	SARS	hsa_circ_0007868	YES
chr1_109282517_109282736	chr1	109282517	109282736	-	non-m6A	PSRC1	NO	NO
chr1_109309832_109309949	chr1	109309832	109309949	-	non-m6A	SORT1	NO	NO
chr1_109322931_109345878	chr1	109322931	109345878	-	non-m6A	SORT1	NO	YES
chr1_109336239_109345881	chr1	109336239	109345881	-	non-m6A	SORT1	NO	YES
chr1_109340723_109345878	chr1	109340723	109345878	-	non-m6A	SORT1	NO	YES
chr1_109340723_109345881	chr1	109340723	109345881	-	non-m6A	SORT1	NO	YES
chr1_109342013_109345878	chr1	109342013	109345878	-	non-m6A	SORT1	NO	YES
chr1_109342013_109345881	chr1	109342013	109345881	-	non-m6A	SORT1	NO	YES
chr1_109344967_109345283	chr1	109344967	109345283	-	non-m6A	SORT1	NO	NO
chr1_109404130_109409368	chr1	109404130	109409368	-	non-m6A	PSMA5	NO	NO
chr1_109409927_109411113	chr1	109409927	109411113	-	non-m6A	PSMA5	hsa_circ_0013452	YES
chr1_109409927_109415363	chr1	109409927	109415363	-	non-m6A	PSMA5	hsa_circ_0013454	YES
chr1_109411876_109415363	chr1	109411876	109415363	-	non-m6A	PSMA5	NO	YES
chr1_109573736_109574037	chr1	109573736	109574037	+	non-m6A	GNAI3	hsa_circ_0004571	YES
chr1_109573736_109579361	chr1	109573736	109579361	+	non-m6A	GNAI3	NO	YES
chr1_109576346_109578188	chr1	109576346	109578188	+	non-m6A	GNAI3	NO	NO
chr1_109579203_109582565	chr1	109579203	109582565	+	non-m6A	GNAI3	hsa_circ_0006695	YES
chr1_109579203_109586882	chr1	109579203	109586882	+	non-m6A	GNAI3	NO	YES
chr1_109582436_109586882	chr1	109582436	109586882	+	non-m6A	GNAI3	NO	YES
chr1_109657771_109713565	chr1	109657771	109713565	.	non-m6A	InterGenic	NO	NO
chr1_109659789_109690564	chr1	109659789	109690564	.	non-m6A	InterGenic	NO	NO
chr1_109661164_109671583	chr1	109661164	109671583	+	non-m6A	GSTM4	NO	NO
chr1_109661164_109690564	chr1	109661164	109690564	.	non-m6A	InterGenic	NO	NO
chr1_109665010_109690564	chr1	109665010	109690564	.	non-m6A	InterGenic	NO	NO
chr1_109913400_109913509	chr1	109913400	109913509	+	non-m6A	CSF1	NO	NO
chr1_110222963_110226178	chr1	110222963	110226178	+	non-m6A	KCNC4	NO	YES
chr1_110278662_110284841	chr1	110278662	110284841	.	non-m6A	InterGenic	NO	NO
chr1_110343751_110343868	chr1	110343751	110343868	+	non-m6A	RBM15	NO	NO
chr1_110362938_110363051	chr1	110362938	110363051	-	non-m6A	SLC16A4	NO	NO
chr1_110404964_110405270	chr1	110404964	110405270	+	non-m6A	LAMTOR5-AS1	NO	NO
chr1_110891391_110892533	chr1	110891391	110892533	+	m6A	CD53	hsa_circ_0000105	YES
chr1_111122295_111122413	chr1	111122295	111122413	-	non-m6A	DRAM2	NO	NO
chr1_111147641_111148053	chr1	111147641	111148053	+	m6A	CEPT1	hsa_circ_0013496	YES
chr1_111147641_111153371	chr1	111147641	111153371	+	m6A	CEPT1	NO	NO
chr1_111147641_111161296	chr1	111147641	111161296	+	non-m6A	CEPT1	hsa_circ_0000106	YES
chr1_111147641_111174963	chr1	111147641	111174963	+	non-m6A	CEPT1	hsa_circ_0013497	YES
chr1_111147641_111184280	chr1	111147641	111184280	+	non-m6A	CEPT1	NO	NO
chr1_111166129_111166273	chr1	111166129	111166273	+	non-m6A	CEPT1	NO	NO
chr1_111194577_111197253	chr1	111194577	111197253	-	non-m6A	DENND2D	NO	YES
chr1_111454220_111454349	chr1	111454220	111454349	+	non-m6A	ATP5F1	NO	NO
chr1_111456085_111456755	chr1	111456085	111456755	+	non-m6A	ATP5F1	NO	YES
chr1_111456085_111459636	chr1	111456085	111459636	+	non-m6A	ATP5F1	hsa_circ_0006130	YES
chr1_111642152_111642870	chr1	111642152	111642870	+	non-m6A	RAP1A	NO	NO
chr1_111704414_111709264	chr1	111704414	111709264	+	non-m6A	RAP1A	NO	NO
chr1_112412193_112416264	chr1	112412193	112416264	+	non-m6A	CTTNBP2NL	NO	YES
chr1_112550600_112591603	chr1	112550600	112591603	-	non-m6A	ST7L	NO	YES
chr1_112555867_112616895	chr1	112555867	112616895	-	non-m6A	ST7L	hsa_circ_0000107	YES
chr1_112576985_112578417	chr1	112576985	112578417	-	non-m6A	ST7L	NO	YES
chr1_112576985_112584126	chr1	112576985	112584126	-	non-m6A	ST7L	NO	YES
chr1_112576985_112591603	chr1	112576985	112591603	-	non-m6A	ST7L	NO	YES
chr1_112576985_112600848	chr1	112576985	112600848	-	non-m6A	ST7L	hsa_circ_0013521	YES
chr1_112581991_112598086	chr1	112581991	112598086	-	non-m6A	ST7L	NO	YES
chr1_112591524_112600848	chr1	112591524	112600848	-	non-m6A	ST7L	NO	YES
chr1_112591524_112616895	chr1	112591524	112616895	-	non-m6A	ST7L	NO	YES
chr1_112597970_112600848	chr1	112597970	112600848	-	non-m6A	ST7L	hsa_circ_0013522	YES
chr1_112597970_112611003	chr1	112597970	112611003	-	non-m6A	ST7L	NO	YES
chr1_112597970_112616895	chr1	112597970	112616895	-	non-m6A	ST7L	hsa_circ_0013524	YES
chr1_112610840_112616895	chr1	112610840	112616895	-	non-m6A	ST7L	hsa_circ_0003277	YES
chr1_112644439_112645371	chr1	112644439	112645371	+	non-m6A	CAPZA1	NO	NO
chr1_112653597_112659779	chr1	112653597	112659779	+	m6A	CAPZA1	hsa_circ_0000109	YES
chr1_112995427_113006172	chr1	112995427	113006172	+	non-m6A	SLC16A1-AS1	NO	NO
chr1_112996347_112996933	chr1	112996347	112996933	+	non-m6A	SLC16A1-AS1	NO	NO
chr1_113093205_113094755	chr1	113093205	113094755	+	non-m6A	LRIG2	NO	YES
chr1_113093205_113098785	chr1	113093205	113098785	+	non-m6A	LRIG2	NO	YES
chr1_113112478_113119523	chr1	113112478	113119523	+	non-m6A	LRIG2	hsa_circ_0013584	YES
chr1_113125292_113125411	chr1	113125292	113125411	+	non-m6A	LRIG2	NO	NO
chr1_113426565_113426670	chr1	113426565	113426670	+	non-m6A	MAGI3	NO	NO
chr1_113549514_113585596	chr1	113549514	113585596	+	non-m6A	MAGI3	NO	YES
chr1_113549514_113594560	chr1	113549514	113594560	+	non-m6A	MAGI3	NO	YES
chr1_113580541_113622994	chr1	113580541	113622994	+	non-m6A	MAGI3	NO	YES
chr1_113585386_113594560	chr1	113585386	113594560	+	non-m6A	MAGI3	NO	YES
chr1_113614600_113622994	chr1	113614600	113622994	+	non-m6A	MAGI3	NO	YES
chr1_113671733_113673465	chr1	113671733	113673465	+	non-m6A	MAGI3	hsa_circ_0006583	YES
chr1_113704080_113706722	chr1	113704080	113706722	-	non-m6A	PHTF1	NO	YES
chr1_113705889_113712113	chr1	113705889	113712113	-	non-m6A	PHTF1	NO	YES
chr1_113726417_113738799	chr1	113726417	113738799	-	non-m6A	PHTF1	hsa_circ_0006185	YES
chr1_113738109_113738799	chr1	113738109	113738799	-	non-m6A	PHTF1	hsa_circ_0003198	YES
chr1_113819576_113834439	chr1	113819576	113834439	-	non-m6A	PTPN22	NO	YES
chr1_113820380_113834439	chr1	113820380	113834439	-	non-m6A	PTPN22	NO	NO
chr1_113825141_113834439	chr1	113825141	113834439	-	non-m6A	PTPN22	NO	YES
chr1_113829591_113834439	chr1	113829591	113834439	-	m6A	PTPN22	hsa_circ_0000110	YES
chr1_113829591_113855049	chr1	113829591	113855049	-	non-m6A	PTPN22	hsa_circ_0013608	YES
chr1_113833110_113855049	chr1	113833110	113855049	-	non-m6A	PTPN22	NO	YES
chr1_113834308_113838620	chr1	113834308	113838620	-	non-m6A	PTPN22	NO	YES
chr1_113834909_113855049	chr1	113834909	113855049	-	non-m6A	PTPN22	NO	YES
chr1_113837589_113838620	chr1	113837589	113838620	-	non-m6A	PTPN22	NO	YES
chr1_113848539_113855049	chr1	113848539	113855049	-	non-m6A	PTPN22	hsa_circ_0000111	YES
chr1_113852026_113855049	chr1	113852026	113855049	-	non-m6A	PTPN22	NO	YES
chr1_113854470_113855049	chr1	113854470	113855049	-	non-m6A	PTPN22	hsa_circ_0013609	YES
chr1_113856381_113858573	chr1	113856381	113858573	-	non-m6A	PTPN22	NO	YES
chr1_113897839_113901885	chr1	113897839	113901885	-	non-m6A	AP4B1	hsa_circ_0000112	YES
chr1_113906995_113908191	chr1	113906995	113908191	+	non-m6A	DCLRE1B	NO	YES
chr1_113908008_113908191	chr1	113908008	113908191	+	non-m6A	DCLRE1B	hsa_circ_0013615	YES
chr1_113940381_113941459	chr1	113940381	113941459	+	non-m6A	HIPK1	hsa_circ_0013617	YES
chr1_114463103_114463556	chr1	114463103	114463556	-	non-m6A	TRIM33	hsa_circ_0013637	YES
chr1_114463103_114464388	chr1	114463103	114464388	-	non-m6A	TRIM33	hsa_circ_0004127	YES
chr1_114500089_114500448	chr1	114500089	114500448	-	non-m6A	TRIM33	NO	NO
chr1_114611072_114626188	chr1	114611072	114626188	-	non-m6A	DENND2C	NO	NO
chr1_114719578_114720717	chr1	114719578	114720717	-	non-m6A	CSDE1	hsa_circ_0013644	YES
chr1_114719578_114725333	chr1	114719578	114725333	-	non-m6A	CSDE1	hsa_circ_0013646	YES
chr1_114719578_114727090	chr1	114719578	114727090	-	non-m6A	CSDE1	NO	YES
chr1_114723960_114725268	chr1	114723960	114725268	-	m6A	CSDE1	NO	NO
chr1_114725220_114738072	chr1	114725220	114738072	-	m6A	CSDE1	hsa_circ_0013652	YES
chr1_114726265_114726388	chr1	114726265	114726388	-	non-m6A	CSDE1	NO	NO
chr1_114730583_114732632	chr1	114730583	114732632	-	non-m6A	CSDE1	NO	NO
chr1_114732784_114733765	chr1	114732784	114733765	-	non-m6A	CSDE1	NO	NO
chr1_114733731_114738072	chr1	114733731	114738072	-	non-m6A	CSDE1	hsa_circ_0000115	YES
chr1_114736822_114738002	chr1	114736822	114738002	-	non-m6A	CSDE1	NO	NO
chr1_114750075_114750177	chr1	114750075	114750177	-	non-m6A	CSDE1	NO	NO
chr1_114771365_114771479	chr1	114771365	114771479	-	non-m6A	SIKE1	NO	NO
chr1_115050355_115060538	chr1	115050355	115060538	-	non-m6A	TSPAN2	NO	NO
chr1_115050355_115062232	chr1	115050355	115062232	-	non-m6A	TSPAN2	NO	YES
chr1_115659640_115664268	chr1	115659640	115664268	+	non-m6A	VANGL1	hsa_circ_0002623	YES
chr1_115992030_116031581	chr1	115992030	116031581	+	non-m6A	SLC22A15	hsa_circ_0013668	YES
chr1_116019581_116031581	chr1	116019581	116031581	+	non-m6A	SLC22A15	NO	YES
chr1_116388988_116389491	chr1	116388988	116389491	+	non-m6A	ATP1A1	NO	NO
chr1_116392860_116392988	chr1	116392860	116392988	+	non-m6A	ATP1A1	NO	NO
chr1_116396690_116397954	chr1	116396690	116397954	+	m6A	ATP1A1	NO	NO
chr1_116397887_116398038	chr1	116397887	116398038	+	non-m6A	ATP1A1	NO	NO
chr1_116397930_116398654	chr1	116397930	116398654	+	non-m6A	ATP1A1	NO	NO
chr1_116397930_116398737	chr1	116397930	116398737	+	non-m6A	ATP1A1	NO	NO
chr1_116399449_116400907	chr1	116399449	116400907	+	m6A	ATP1A1	NO	NO
chr1_116544512_116552993	chr1	116544512	116552993	-	non-m6A	CD58	NO	NO
chr1_116599940_116600062	chr1	116599940	116600062	-	non-m6A	IGSF3	NO	NO
chr1_117402185_117405645	chr1	117402185	117405645	+	m6A	MAN1A2	hsa_circ_0000116	YES
chr1_117402185_117414831	chr1	117402185	117414831	+	m6A	MAN1A2	hsa_circ_0000117	YES
chr1_117402185_117420649	chr1	117402185	117420649	+	m6A	MAN1A2	hsa_circ_0000118	YES
chr1_117402185_117442325	chr1	117402185	117442325	+	m6A	MAN1A2	hsa_circ_0000119	YES
chr1_117402185_117442335	chr1	117402185	117442335	+	m6A	MAN1A2	NO	NO
chr1_117402185_117466427	chr1	117402185	117466427	+	m6A	MAN1A2	hsa_circ_0000120	YES
chr1_117442230_117466427	chr1	117442230	117466427	+	non-m6A	MAN1A2	hsa_circ_0013743	YES
chr1_117460488_117502970	chr1	117460488	117502970	+	non-m6A	MAN1A2	hsa_circ_0002059	YES
chr1_117460488_117522937	chr1	117460488	117522937	+	non-m6A	MAN1A2	NO	NO
chr1_117493146_117502970	chr1	117493146	117502970	+	non-m6A	MAN1A2	NO	YES
chr1_117499428_117499529	chr1	117499428	117499529	+	non-m6A	MAN1A2	NO	NO
chr1_117523620_117523723	chr1	117523620	117523723	+	non-m6A	MAN1A2	NO	NO
chr1_117610775_117611587	chr1	117610775	117611587	+	non-m6A	FAM46C	NO	NO
chr1_117622841_117624099	chr1	117622841	117624099	+	non-m6A	FAM46C	NO	NO
chr1_117623051_117623174	chr1	117623051	117623174	+	m6A	FAM46C	NO	NO
chr1_117869992_117870119	chr1	117869992	117870119	-	non-m6A	GDAP2	NO	NO
chr1_117896832_117920424	chr1	117896832	117920424	-	non-m6A	GDAP2	hsa_circ_0002233	YES
chr1_117906505_117918736	chr1	117906505	117918736	-	non-m6A	GDAP2	hsa_circ_0008449	YES
chr1_117911993_117918736	chr1	117911993	117918736	-	m6A	GDAP2	hsa_circ_0006188	YES
chr1_117918596_117920424	chr1	117918596	117920424	-	non-m6A	GDAP2	hsa_circ_0013755	YES
chr1_117952952_117954099	chr1	117952952	117954099	+	non-m6A	WDR3	NO	NO
chr1_119146952_119150746	chr1	119146952	119150746	+	non-m6A	RP11-418J17.1	NO	YES
chr1_119175544_119180497	chr1	119175544	119180497	+	non-m6A	RP11-418J17.1	NO	NO
chr1_119262901_119277972	chr1	119262901	119277972	-	non-m6A	RP11-418J17.3	NO	NO
chr1_119525855_119527992	chr1	119525855	119527992	.	non-m6A	InterGenic	NO	NO
chr1_119587320_119588517	chr1	119587320	119588517	.	non-m6A	InterGenic	NO	NO
chr1_119721289_119723400	chr1	119721289	119723400	+	non-m6A	PHGDH	NO	NO
chr1_119755426_119759989	chr1	119755426	119759989	-	m6A	HMGCS2	NO	YES
chr1_119929063_119929210	chr1	119929063	119929210	-	non-m6A	NOTCH2	NO	NO
chr1_119965452_119965566	chr1	119965452	119965566	-	non-m6A	NOTCH2	NO	NO
chr1_119967432_119967537	chr1	119967432	119967537	-	non-m6A	NOTCH2	NO	NO
chr1_119974206_119974310	chr1	119974206	119974310	-	non-m6A	NOTCH2	NO	NO
chr1_119986959_120051779	chr1	119986959	120051779	-	non-m6A	NOTCH2	NO	NO
chr1_119997303_120005440	chr1	119997303	120005440	-	non-m6A	NOTCH2	NO	NO
chr1_120419849_120436697	chr1	120419849	120436697	.	non-m6A	InterGenic	NO	NO
chr1_120549005_120550182	chr1	120549005	120550182	-	non-m6A	CH17-472G23.4	NO	NO
chr1_120763627_120913450	chr1	120763627	120913450	.	non-m6A	InterGenic	NO	NO
chr1_120969118_120977574	chr1	120969118	120977574	+	non-m6A	LINC00623	NO	NO
chr1_121187941_121188047	chr1	121187941	121188047	+	non-m6A	SRGAP2C	NO	NO
chr1_143747670_143750635	chr1	143747670	143750635	+	non-m6A	RP11-403I13.4	NO	NO
chr1_145741136_145741915	chr1	145741136	145741915	-	non-m6A	RNF115	NO	NO
chr1_145745753_145745966	chr1	145745753	145745966	-	non-m6A	RNF115	NO	NO
chr1_145763621_145768425	chr1	145763621	145768425	-	non-m6A	RNF115	NO	NO
chr1_145771710_145788966	chr1	145771710	145788966	-	non-m6A	RNF115	NO	YES
chr1_145771710_145794196	chr1	145771710	145794196	-	non-m6A	RNF115	NO	NO
chr1_145784538_145788966	chr1	145784538	145788966	-	non-m6A	RNF115	NO	YES
chr1_145784538_145794196	chr1	145784538	145794196	-	m6A	RNF115	NO	NO
chr1_145838055_145841071	chr1	145838055	145841071	+	non-m6A	POLR3C	NO	YES
chr1_145839494_145839636	chr1	145839494	145839636	+	non-m6A	POLR3C	NO	NO
chr1_145839889_145841071	chr1	145839889	145841071	+	m6A	POLR3C	NO	YES
chr1_145839889_145842477	chr1	145839889	145842477	+	m6A	POLR3C	NO	NO
chr1_145840921_145842477	chr1	145840921	145842477	+	m6A	POLR3C	NO	NO
chr1_145853503_145854880	chr1	145853503	145854880	-	non-m6A	PIAS3	NO	YES
chr1_145942712_145947782	chr1	145942712	145947782	-	non-m6A	LIX1L	NO	YES
chr1_145974824_145975436	chr1	145974824	145975436	+	non-m6A	POLR3GL	NO	YES
chr1_145993535_145993704	chr1	145993535	145993704	-	non-m6A	TXNIP	hsa_circ_0000123	NO
chr1_145994015_145994437	chr1	145994015	145994437	-	non-m6A	TXNIP	NO	YES
chr1_145994351_145994570	chr1	145994351	145994570	-	non-m6A	TXNIP	NO	NO
chr1_145994367_145994592	chr1	145994367	145994592	-	non-m6A	TXNIP	NO	NO
chr1_145994690_145994800	chr1	145994690	145994800	-	non-m6A	TXNIP	NO	NO
chr1_145994928_145995236	chr1	145994928	145995236	-	non-m6A	TXNIP	NO	NO
chr1_145996016_145996164	chr1	145996016	145996164	-	non-m6A	TXNIP	NO	NO
chr1_146504740_146505412	chr1	146504740	146505412	.	non-m6A	InterGenic	NO	NO
chr1_146968447_146972960	chr1	146968447	146972960	+	non-m6A	NBPF12	NO	NO
chr1_147252622_147259918	chr1	147252622	147259918	+	non-m6A	CHD1L	hsa_circ_0004220	YES
[truncated: 36,167 more rows]

## Sheet: Table S7
Table S7. The dysregulated m6A-circRNAs in PDAC cancer tissues compared with the adjacent normal tissues.
m6A-circRNA ID1	log2Fold Change1	Methylation Stastus
chr1_231421924_231422218	5.25457	Hyper
chr19_10718092_10718194	4.80617	Hyper
chr8_143924912_143925053	4.4819	Hyper
chr2_183038170_183038321	4.20643	Hyper
chr8_143925260_143925437	3.98634	Hyper
chr1_231701954_231771070	3.78232	Hyper
chr1_174989992_174990095	3.70063	Hyper
chr8_143925443_143925572	3.64991	Hyper
chr8_93734527_93734647	3.64518	Hyper
chr8_143918567_143918680	3.61739	Hyper
chr17_76007059_76010543	3.5587	Hyper
chr5_16702542_16702956	3.55516	Hyper
chr12_122515104_122515214	3.50854	Hyper
chr22_30578951_30579202	3.5079	Hyper
chr4_143213756_143213860	3.45687	Hyper
chr8_143924307_143924490	3.40568	Hyper
chr22_37805928_37806051	3.37763	Hyper
chr21_46115871_46116403	3.37668	Hyper
chr18_76849525_76881512	3.27534	Hyper
chr15_92929034_92937561	3.25873	Hyper
chr2_237357357_237358570	3.25149	Hyper
chr3_158122102_158203245	3.24062	Hyper
chr12_6769605_6769936	3.23353	Hyper
chr2_234495284_234495395	3.23291	Hyper
chr7_30632382_30633764	3.21525	Hyper
chr16_89223156_89224802	3.11455	Hyper
chr21_45992046_45992784	3.11449	Hyper
chr8_143925485_143925638	3.10332	Hyper
chr6_158769879_158770818	3.07742	Hyper
chr8_143922944_143923077	3.06436	Hyper
chr19_50280293_50281641	3.06315	Hyper
chr8_143923868_143923988	3.05722	Hyper
chr17_37584647_37585430	3.01212	Hyper
chr1_225519298_225519415	3.0005	Hyper
chr6_116399197_116399662	2.989	Hyper
chr11_65500268_65500513	2.98564	Hyper
chr1_244863680_244863797	2.98151	Hyper
chr17_73235475_73236995	2.96993	Hyper
chr14_104713250_104713473	2.96934	Hyper
chr17_50194720_50195100	2.96358	Hyper
chr11_72015129_72015276	2.94135	Hyper
chr1_7772933_7773038	2.93787	Hyper
chr12_32305696_32306122	2.91813	Hyper
chr22_50290512_50294761	2.91419	Hyper
chr1_244863662_244863856	2.90487	Hyper
chr3_99794352_99794466	2.90476	Hyper
chr21_37151899_37152029	2.87522	Hyper
chr15_83151309_83157470	2.86866	Hyper
chr4_186726522_186726644	2.8661	Hyper
chr1_153981873_153982004	2.85893	Hyper
chr6_89658623_89658737	2.85661	Hyper
chr11_65500562_65500687	2.85583	Hyper
chrX_73826943_73827058	2.83061	Hyper
chr7_1957628_2014642	2.81882	Hyper
chr11_118632262_118635433	2.77103	Hyper
chr11_108838445_108852209	2.76336	Hyper
chr16_75235383_75235497	2.76152	Hyper
chr7_158879683_158906091	2.76079	Hyper
chr1_36171523_36172512	2.75753	Hyper
chr4_153781537_153781645	2.75506	Hyper
chr20_17659642_17659754	2.74765	Hyper
chr1_36178753_36178973	2.73763	Hyper
chr3_171157459_171161336	2.7367	Hyper
chr7_96694862_96709721	2.73132	Hyper
chr10_27022557_27048979	2.7166	Hyper
chr3_195625330_195729739	2.70993	Hyper
chr1_20904882_20942330	2.70679	Hyper
chr6_79513211_79519085	2.7014	Hyper
chr15_45113972_45114085	2.69761	Hyper
chr16_88720615_88721196	2.69614	Hyper
chr4_173247979_173248440	2.69274	Hyper
chr19_50291021_50292287	2.68968	Hyper
chr3_51541588_51590559	2.68354	Hyper
chr19_50280299_50281641	2.68014	Hyper
chr19_16081912_16101409	2.6781	Hyper
chr8_127890588_127890998	2.67517	Hyper
chr12_57721002_57721114	2.67337	Hyper
chr11_65422850_65423141	2.67027	Hyper
chr1_10440346_10442441	2.65577	Hyper
chr19_8455404_8471427	2.63696	Hyper
chr4_186603494_186603647	2.63571	Hyper
chr10_5446636_5446763	2.6337	Hyper
chr12_1289851_1444750	2.63075	Hyper
chr11_65499482_65499688	2.6221	Hyper
chr7_5423592_5423695	2.61978	Hyper
chr7_73831522_73831651	2.61227	Hyper
chr2_237348620_237351155	2.60495	Hyper
chr3_37129062_37149038	2.58892	Hyper
chr2_41545_45477	2.58889	Hyper
chr12_98527885_98537572	2.58128	Hyper
chr7_134947715_134950408	2.5686	Hyper
chr11_65499688_65499797	2.55695	Hyper
chr1_24649970_24651612	2.55361	Hyper
chr11_65500417_65500593	2.54591	Hyper
chr4_186708975_186709080	2.54442	Hyper
chr17_50185282_50185429	2.53732	Hyper
chr16_4885135_4885288	2.53041	Hyper
chr13_106557047_106559657	2.53003	Hyper
chr11_65500486_65500631	2.52305	Hyper
chr5_16701763_16702982	2.51826	Hyper
chr4_76730803_76741926	2.51665	Hyper
chr14_22846707_22846877	2.511	Hyper
chr22_36294232_36294961	2.50689	Hyper
chr8_143923986_143924120	2.50579	Hyper
chr11_65500504_65500687	2.50487	Hyper
chr9_86033281_86036507	2.50395	Hyper
chr11_77685104_77693611	2.49769	Hyper
chr2_237351129_237352556	2.4973	Hyper
chr11_65500463_65500687	2.49186	Hyper
chr12_122332986_122341697	2.48679	Hyper
chr1_20941490_20942330	2.48652	Hyper
chr12_124363678_124372610	2.48558	Hyper
chr13_75840462_75841168	2.48001	Hyper
chr2_160123790_160126601	2.47637	Hyper
chr16_2758987_2759172	2.45916	Hyper
chr8_143925470_143925605	2.45498	Hyper
chr20_3165559_3165688	2.45466	Hyper
chr12_56170143_56171300	2.45231	Hyper
chr15_49424544_49483248	2.44932	Hyper
chr17_61982303_61982496	2.44813	Hyper
chr6_30670789_30671075	2.44192	Hyper
chr9_136839834_136840456	2.43914	Hyper
chr4_124671155_124671302	2.43788	Hyper
chr1_84865384_84866138	2.43725	Hyper
chr12_112022543_112022656	2.43318	Hyper
chr14_104713272_104713473	2.43237	Hyper
chr17_40495986_40496520	2.43149	Hyper
chr14_73105970_73106081	2.42596	Hyper
chr3_140973715_140974005	2.42513	Hyper
chr11_65500394_65500562	2.41711	Hyper
chr22_36292109_36293371	2.40942	Hyper
chr17_50199918_50201447	2.40929	Hyper
chr17_80288700_80289739	2.40868	Hyper
chrX_3320566_3320672	2.40672	Hyper
chr11_65500434_65500687	2.40145	Hyper
chr7_98317248_98317356	2.39999	Hyper
chr11_65499725_65499826	2.39832	Hyper
chr2_230473323_230494460	2.39608	Hyper
chr20_13270503_13292463	2.39371	Hyper
chr19_50276859_50278112	2.38841	Hyper
chr17_50195566_50196199	2.38474	Hyper
chr17_50189858_50190108	2.38418	Hyper
chr7_73831620_73831746	2.3839	Hyper
chr11_65500456_65500596	2.37827	Hyper
chr12_6769602_6769999	2.37356	Hyper
chr13_110438639_110439833	2.36999	Hyper
chr15_93004616_93014909	2.35687	Hyper
chr5_83540685_83540803	2.35507	Hyper
chr2_188991696_188992211	2.35438	Hyper
chr17_37584647_37586549	2.35366	Hyper
chr11_62528880_62532168	2.35217	Hyper
chr6_56598676_56600100	2.34547	Hyper
chr2_97555059_97555254	2.34332	Hyper
chr12_89626561_89630549	2.33489	Hyper
chr1_70246834_70250047	2.33419	Hyper
chr11_65500529_65500687	2.33334	Hyper
chr16_24569469_24569583	2.32125	Hyper
chr19_12943712_12943906	2.32084	Hyper
chr8_143924309_143924465	2.31909	Hyper
chr16_15732671_15735402	2.31839	Hyper
chr10_131955043_131955143	2.31833	Hyper
chr7_2578241_2578526	2.31826	Hyper
chr10_7759889_7766103	2.31811	Hyper
chr17_35833906_35845038	2.29397	Hyper
chr8_42906172_42974194	2.28265	Hyper
chr2_218249363_218249921	2.28205	Hyper
chr19_48149762_48150210	2.27822	Hyper
chr8_27525361_27536855	2.27543	Hyper
chr12_27368261_27371447	2.2744	Hyper
chr5_151045912_151049879	2.27431	Hyper
chr14_67473105_67473212	2.27048	Hyper
chr5_172338557_172338662	2.26665	Hyper
chr10_12028744_12029524	2.26645	Hyper
chr20_41202056_41269083	2.26427	Hyper
chr17_319419_327579	2.26244	Hyper
chr22_36288251_36288774	2.25708	Hyper
chr8_102655043_102655161	2.25683	Hyper
chr4_87441828_87451735	2.25165	Hyper
chr21_37108391_37132766	2.2512	Hyper
chr16_88577561_88577666	2.24865	Hyper
chr18_13681604_13682105	2.24806	Hyper
chr8_33372643_33389798	2.24789	Hyper
chr11_65500504_65500657	2.24143	Hyper
chr20_17636597_17636726	2.23892	Hyper
chr6_56555661_56555761	2.23787	Hyper
chr2_27383951_27384053	2.23768	Hyper
chr8_101558418_101558812	2.23423	Hyper
chr14_20343257_20343407	2.23043	Hyper
chr22_36285657_36285887	2.22923	Hyper
chr1_151530488_151535131	2.22634	Hyper
chr22_36288897_36289159	2.2253	Hyper
chr1_155675009_155784089	2.22511	Hyper
chr8_143923493_143923682	2.22352	Hyper
chr12_1181927_1182065	2.22292	Hyper
chr2_29121373_29181697	2.22129	Hyper
chr17_7907445_7907667	2.21978	Hyper
chr9_134812475_134812712	2.21323	Hyper
chr21_46124650_46125299	2.21105	Hyper
chr3_112639410_112639603	2.20142	Hyper
chr17_50185282_50185464	2.20063	Hyper
chr17_41611158_41611411	2.20014	Hyper
chr15_93002176_93002317	2.19464	Hyper
chr7_149153944_149154340	2.1941	Hyper
chr19_10115966_10116066	2.18786	Hyper
chr1_51840225_51840514	2.18357	Hyper
chr22_36298918_36300234	2.18337	Hyper
chr1_15719733_15721388	2.18102	Hyper
chr1_156036251_156036352	2.17855	Hyper
chr12_122517353_122518872	2.17694	Hyper
chr16_83912233_83912333	2.1741	Hyper
chr17_50186356_50186502	2.17033	Hyper
chr15_77178789_77182040	2.16857	Hyper
chr13_110491232_110492177	2.16588	Hyper
chr6_167951841_167951968	2.16508	Hyper
chr7_6642466_6642595	2.16275	Hyper
chr12_6375077_6375234	2.15848	Hyper
chr11_62521107_62521231	2.15754	Hyper
chr7_44106545_44108084	2.15646	Hyper
chr2_61112521_61118116	2.15114	Hyper
chr21_46117901_46121123	2.14568	Hyper
chr2_188994558_188994831	2.14107	Hyper
chr11_118631370_118631479	2.13602	Hyper
chr6_63712342_63712460	2.13392	Hyper
chr22_36294232_36294989	2.13273	Hyper
chr14_58273978_58274135	2.13231	Hyper
chr1_28035543_28048426	2.13083	Hyper
chr21_46119800_46121088	2.13023	Hyper
chr11_65500479_65500650	2.12767	Hyper
chr7_73203422_73204604	2.12266	Hyper
chr21_45289350_45293522	2.11992	Hyper
chr17_17142626_17143669	2.11653	Hyper
chr2_188995067_188995722	2.11258	Hyper
chr6_116121928_116125395	2.1046	Hyper
chr1_154234630_154234740	2.10458	Hyper
chr17_82443546_82443674	2.10334	Hyper
chr11_65502943_65503082	2.10306	Hyper
chr1_156595376_156595517	2.09978	Hyper
chr2_231455231_231455481	2.09837	Hyper
chr8_143923091_143923283	2.09541	Hyper
chr14_94110761_94111733	2.09428	Hyper
chr6_52267864_52269226	2.09225	Hyper
chr9_98011315_98012472	2.09011	Hyper
chr14_22845824_22845945	2.08751	Hyper
chr8_38825307_38838546	2.08488	Hyper
chr1_171535427_171566843	2.07898	Hyper
chr12_123498543_123498654	2.07262	Hyper
chr1_1716345_1716457	2.06991	Hyper
chr1_234607581_234607686	2.06862	Hyper
chr2_237348638_237350190	2.06581	Hyper
chr7_105066726_105091314	2.06538	Hyper
chr12_22464329_22464429	2.06531	Hyper
chr9_134795097_134795304	2.06422	Hyper
chr8_143924024_143924285	2.06408	Hyper
chr8_56217783_56217904	2.06264	Hyper
chr1_15176459_15176564	2.05744	Hyper
chr12_69755383_69756663	2.0567	Hyper
chr8_143924937_143925050	2.05193	Hyper
chrX_19541924_19546050	2.05152	Hyper
chr17_17188596_17188697	2.04853	Hyper
chr7_77571077_77611046	2.03975	Hyper
chr9_82990390_83025921	2.03763	Hyper
chr8_42973288_42986795	2.03604	Hyper
chr17_51041500_51056482	2.03585	Hyper
chr4_145885677_145903215	2.03343	Hyper
chr9_113969116_113988580	2.0269	Hyper
chr1_92563641_92636336	2.02627	Hyper
chr14_103675551_103679545	2.02436	Hyper
chr15_63057038_63059680	2.01951	Hyper
chr8_143933282_143934048	2.01802	Hyper
chr2_99369391_99371730	2.01639	Hyper
chr13_106559581_106567607	2.01534	Hyper
chr13_110198571_110200889	2.01414	Hyper
chr3_75737994_75738106	2.0138	Hyper
chr1_174976089_174978839	2.01168	Hyper
chr2_188992183_188994332	2.00976	Hyper
chr2_69804591_69806432	2.00559	Hyper
chr19_55091182_55091293	2.00424	Hyper
chr19_12943733_12943895	2.00296	Hyper
chr1_225519298_225519475	2.00109	Hyper
chr1_150230570_150231926	2.00074	Hyper
chrX_154371035_154371143	2.00059	Hyper
chr8_143923121_143923244	1.99934	Hyper
chr8_105444279_105444381	1.99501	Hyper
chr12_52952154_52952262	1.99279	Hyper
chr12_124419956_124486568	1.99141	Hyper
chr11_836114_836295	1.98932	Hyper
chr1_117402185_117466427	1.98913	Hyper
chr8_61618977_61638363	1.98624	Hyper
chr12_131919319_131921371	1.98606	Hyper
chr8_143925242_143925449	1.98526	Hyper
chr10_68771205_68773099	1.98412	Hyper
chr11_65500650_65500763	1.97835	Hyper
chr17_50193032_50193981	1.97719	Hyper
chr2_40428474_40428609	1.9744	Hyper
chr2_9376907_9380808	1.97434	Hyper
chr3_168036835_168044881	1.97215	Hyper
chr17_1050049_1125367	1.96898	Hyper
chr2_188997703_188998308	1.96587	Hyper
chr16_75640183_75641723	1.96219	Hyper
chr2_159382697_159382802	1.95924	Hyper
chr12_6375077_6375203	1.95904	Hyper
chr10_103438014_103438808	1.95719	Hyper
chr22_36294154_36295024	1.95643	Hyper
chr18_35307688_35307816	1.95505	Hyper
chr9_98011279_98012472	1.95457	Hyper
chr9_5920543_5969436	1.95367	Hyper
chr22_27894554_27914347	1.95306	Hyper
chr1_227112311_227129231	1.95258	Hyper
chr9_37948634_38016131	1.95153	Hyper
chr19_53210980_53213669	1.95125	Hyper
chr10_32017142_32019959	1.95107	Hyper
chr2_207555627_207577655	1.94743	Hyper
chr7_74356409_74360278	1.94491	Hyper
chr3_112640438_112640563	1.93854	Hyper
chr5_74635073_74635246	1.93746	Hyper
chr8_143925287_143925426	1.93727	Hyper
chr10_73536268_73539593	1.93695	Hyper
chr2_188995067_188997366	1.93561	Hyper
chr1_145784538_145794196	1.93412	Hyper
chr1_155688588_155688689	1.93411	Hyper
chr12_123423043_123430659	1.93189	Hyper
chr8_143924264_143924381	1.92806	Hyper
chr8_17753716_17755961	1.92689	Hyper
chr8_143925651_143925785	1.9201	Hyper
chr17_37576340_37585430	1.92006	Hyper
chr21_33794394_33797405	1.91838	Hyper
chr8_143925077_143925242	1.91819	Hyper
chr6_26156915_26157029	1.91698	Hyper
chr17_50189167_50189275	1.91518	Hyper
chr6_43072210_43072858	1.91333	Hyper
chr22_36288897_36289138	1.91328	Hyper
chr1_174969276_174982905	1.91266	Hyper
chr11_128969520_128969640	1.90904	Hyper
chr8_133288022_133288146	1.90876	Hyper
chr7_44107639_44107863	1.9081	Hyper
chr8_143925266_143925476	1.90653	Hyper
chr1_36178546_36178753	1.90333	Hyper
chr11_65500521_65500697	1.90113	Hyper
chr19_55092621_55092821	1.90087	Hyper
chr1_156743677_156743801	1.90016	Hyper
chr19_32899856_32901412	1.89891	Hyper
chr11_65500486_65500695	1.89882	Hyper
chr11_65500486_65500596	1.89643	Hyper
chr8_11844853_11844957	1.8957	Hyper
chr2_99439273_99442353	1.89107	Hyper
chr8_143923652_143923805	1.89014	Hyper
chr2_171324043_171339554	1.88848	Hyper
chr11_65500523_65500657	1.88236	Hyper
chr1_29148566_29148680	1.88232	Hyper
chr2_241632916_241634079	1.88101	Hyper
chr22_42209650_42215341	1.87935	Hyper
chr9_14120439_14307520	1.87676	Hyper
chr17_50192796_50194041	1.87418	Hyper
chr11_65500493_65500687	1.8738	Hyper
chr2_54649106_54649674	1.86961	Hyper
chr17_50186479_50186680	1.86335	Hyper
chr2_188992886_188993459	1.85815	Hyper
chr14_22908332_22911403	1.85779	Hyper
chr8_143923532_143923682	1.85651	Hyper
chr1_153534767_153535240	1.85377	Hyper
chr12_52233292_52233410	1.85187	Hyper
chr8_143922785_143922950	1.8516	Hyper
chr5_151671586_151673179	1.85012	Hyper
chr6_116121919_116125395	1.84963	Hyper
chr19_8474201_8485637	1.84483	Hyper
chr10_112460523_112464657	1.84389	Hyper
chr11_65500573_65500695	1.84179	Hyper
chr22_36300186_36300889	1.83859	Hyper
chr15_44337762_44338317	1.83814	Hyper
chr8_143933312_143934048	1.8371	Hyper
chr11_34090178_34092056	1.83672	Hyper
chr2_160107678_160126601	1.83383	Hyper
chr8_23042040_23043243	1.82771	Hyper
chr19_50276042_50276144	1.82404	Hyper
chr17_50188958_50189214	1.82277	Hyper
chr14_39179132_39179239	1.82248	Hyper
chr2_113945048_113945174	1.82228	Hyper
chr22_36300850_36300988	1.82009	Hyper
chr3_14145151_14145331	1.81632	Hyper
chr5_170783859_170788609	1.81536	Hyper
chr11_65500442_65500562	1.8141	Hyper
chr1_23971572_23972012	1.81263	Hyper
chr5_179722989_179723690	1.8104	Hyper
chr6_128322038_128322310	1.80945	Hyper
chr8_143923091_143923337	1.80741	Hyper
chr2_20203948_20204056	1.80736	Hyper
chr3_195625330_195721083	1.80204	Hyper
chr5_179724719_179726759	1.80166	Hyper
chr14_22846152_22846280	1.80101	Hyper
chr14_70339825_70339929	1.8009	Hyper
chr14_92003418_92007852	1.7999	Hyper
chr4_87108158_87115299	1.79963	Hyper
chr1_174976077_174982905	1.79953	Hyper
chr5_57230845_57231321	1.79951	Hyper
chr4_76759668_76770727	1.79886	Hyper
chr11_64193077_64197974	1.79763	Hyper
chr1_186341027_186344090	1.79283	Hyper
chr6_138473305_138496371	1.7925	Hyper
chr14_103127009_103127147	1.79156	Hyper
chr2_97196592_97206135	1.79126	Hyper
chr6_7582890_7582997	1.78853	Hyper
chr16_72957426_72960194	1.7885	Hyper
chr3_142397328_142405076	1.78491	Hyper
chr11_62717134_62720087	1.78361	Hyper
chr13_110428482_110429912	1.78359	Hyper
chr20_10623389_10623526	1.78202	Hyper
chr11_65500540_65500714	1.77975	Hyper
chr11_105035106_105044572	1.77688	Hyper
chr3_183650295_183672484	1.77036	Hyper
chr6_31356326_31356718	1.76971	Hyper
chr22_36292109_36292229	1.76681	Hyper
chr9_5920543_5923309	1.7656	Hyper
chrX_16828093_16829770	1.76491	Hyper
chr19_32887751_32918339	1.76463	Hyper
chr7_94415225_94416503	1.7645	Hyper
chr11_1837410_1837515	1.76262	Hyper
chr11_62523267_62523385	1.76017	Hyper
chr11_65919481_65919845	1.75911	Hyper
chr11_62720022_62724426	1.75888	Hyper
chr6_29890267_29944616	1.75759	Hyper
chr12_1263033_1290012	1.75699	Hyper
chr19_38647718_38647873	1.75646	Hyper
chr8_98548052_98579698	1.75432	Hyper
chr5_151674620_151676183	1.74528	Hyper
chr18_25224344_25322187	1.74448	Hyper
chr18_21006350_21008194	1.74409	Hyper
chr2_111268094_111268281	1.74319	Hyper
chr12_122316748_122336748	1.74178	Hyper
chr10_89403214_89403335	1.74004	Hyper
chr3_47056820_47067118	1.73916	Hyper
chr15_54012647_54015886	1.73762	Hyper
chr19_58285716_58295581	1.73754	Hyper
chr2_72718102_72731245	1.7366	Hyper
chr19_5711770_5714271	1.73229	Hyper
chr21_45990257_45994203	1.73001	Hyper
chr3_122555849_122564139	1.72918	Hyper
chr7_74317479_74339004	1.72787	Hyper
chr7_134933196_134933390	1.72705	Hyper
chr7_77543031_77543138	1.72594	Hyper
chr14_106658132_106728466	1.72269	Hyper
chr8_143925710_143925854	1.72222	Hyper
chr9_27009019_27029104	1.72125	Hyper
chr2_188997703_188998698	1.72012	Hyper
chr19_48151231_48151339	1.71774	Hyper
chr8_143923664_143923784	1.71488	Hyper
chr13_110174656_110175256	1.71353	Hyper
chr17_47915311_47917130	1.71193	Hyper
chr4_108063622_108079614	1.71041	Hyper
chr16_2758469_2759047	1.70675	Hyper
chr7_94410248_94410444	1.70593	Hyper
chr9_69252877_69254246	1.70546	Hyper
chr11_62520619_62522053	1.70344	Hyper
chr2_188994784_188995770	1.70262	Hyper
chr19_49107920_49108028	1.70146	Hyper
chr17_5462318_5463689	1.7009	Hyper
chr11_65499588_65499765	1.69781	Hyper
chr11_1996574_1996685	1.69774	Hyper
chr2_237340569_237340677	1.69736	Hyper
chr2_188996452_188997192	1.69387	Hyper
chr4_145845955_145849561	1.69312	Hyper
chr8_143923302_143923445	1.69276	Hyper
chr20_61997549_61999108	1.692	Hyper
chr1_61899582_61901459	1.69191	Hyper
chr8_143925296_143925476	1.69142	Hyper
chr21_37108391_37153277	1.69006	Hyper
chr20_35732000_35732132	1.68975	Hyper
chr11_85733938_85758114	1.6876	Hyper
chr22_38486388_38487916	1.68561	Hyper
chr22_46097925_46109908	1.68521	Hyper
chr11_68365677_68386338	1.68443	Hyper
chr9_137716625_137818138	1.6828	Hyper
chr1_20941490_20950111	1.68278	Hyper
chr4_1900625_1935262	1.67819	Hyper
chr17_20204332_20205936	1.67787	Hyper
chr5_160403344_160403446	1.67595	Hyper
chr8_41934186_41934333	1.67385	Hyper
chr3_125288102_125313656	1.6731	Hyper
chr15_59178392_59188216	1.67205	Hyper
chr12_122309761_122319348	1.66936	Hyper
chr3_172112451_172112590	1.66835	Hyper
chr11_65500398_65500552	1.66811	Hyper
chr2_71418601_71427414	1.66719	Hyper
chr5_34822955_34824491	1.66651	Hyper
chr9_33886880_33900271	1.66317	Hyper
chr2_188995045_188995790	1.66291	Hyper
chr7_5420279_5421081	1.66251	Hyper
chr8_97661071_97691188	1.66161	Hyper
chr1_156139787_156139950	1.66134	Hyper
chr5_131713344_131715218	1.66031	Hyper
chr22_36300192_36300907	1.65992	Hyper
chrX_77663381_77676298	1.65991	Hyper
chr3_44629119_44629222	1.65689	Hyper
chr1_15717892_15721388	1.65584	Hyper
chr21_46116376_46117928	1.65267	Hyper
chr12_112178930_112179397	1.65204	Hyper
chr12_124419956_124426800	1.65139	Hyper
chr2_188993396_188994831	1.65132	Hyper
chr2_168138087_168167407	1.65131	Hyper
chr6_47607926_47612536	1.65021	Hyper
chr13_110201437_110203607	1.64883	Hyper
chr5_172768612_172768748	1.6486	Hyper
chr18_22997619_23006432	1.64542	Hyper
chr2_32377587_32416163	1.64356	Hyper
chr2_188999860_189008951	1.64282	Hyper
chr17_50189193_50189402	1.64128	Hyper
chrX_154446509_154448555	1.64119	Hyper
chr1_78649848_78650652	1.64096	Hyper
chr7_134947718_134950500	1.63873	Hyper
chr7_128335542_128336042	1.63445	Hyper
chr17_35258650_35261096	1.63417	Hyper
chr13_19835476_19852190	1.63137	Hyper
chr7_74357435_74360243	1.63133	Hyper
chr8_143925638_143925797	1.63095	Hyper
chr19_1776996_1777099	1.63045	Hyper
chr22_36288897_36292234	1.62897	Hyper
chr4_82878729_82881940	1.62774	Hyper
chr6_27867001_27867130	1.62695	Hyper
chr3_112639205_112639313	1.62605	Hyper
chr12_52473197_52491736	1.62554	Hyper
chr2_237333514_237334659	1.62393	Hyper
chr21_46116769_46119850	1.62316	Hyper
chr12_79592610_79621207	1.61768	Hyper
chr22_36295024_36295542	1.61694	Hyper
chr22_41274599_41281082	1.6157	Hyper
chr11_65499919_65500200	1.61073	Hyper
chr9_36352741_36353331	1.61017	Hyper
chr7_103321931_103322632	1.60992	Hyper
chr5_61472680_61494410	1.60593	Hyper
chr2_188994784_188995070	1.60065	Hyper
chr8_143925214_143925426	1.60022	Hyper
chr17_75742422_75742622	1.59997	Hyper
chr8_143925462_143925605	1.59984	Hyper
chr16_29844609_29847827	1.59851	Hyper
chr15_72752709_72752819	1.59614	Hyper
chr20_47736702_47757463	1.59251	Hyper
chr10_31461196_31495838	1.59201	Hyper
chr1_161998053_161998154	1.5918	Hyper
chr5_143037195_143057747	1.58845	Hyper
chr19_45831383_45831588	1.58607	Hyper
chr11_65503056_65503222	1.58564	Hyper
chr1_62114052_62123058	1.58557	Hyper
chr8_69627209_69640841	1.58446	Hyper
chr15_43415593_43416416	1.5843	Hyper
chr8_27294079_27298559	1.5838	Hyper
chr8_143924960_143925087	1.58181	Hyper
chr11_62727051_62727168	1.58155	Hyper
chr15_65650472_65650583	1.57761	Hyper
chr22_24324219_24369320	1.57096	Hyper
chr19_41714970_41756959	1.56906	Hyper
chr8_17743603_17755961	1.56805	Hyper
chr15_59030803_59076215	1.56744	Hyper
chr17_50186670_50186775	1.56663	Hyper
chr10_51167303_51167408	1.56613	Hyper
chr11_65581878_65582016	1.56423	Hyper
chr9_98011312_98012472	1.5615	Hyper
chr1_42265114_42278784	1.55939	Hyper
chr13_42953947_42964139	1.55857	Hyper
chr17_38709516_38712014	1.5574	Hyper
chr20_41076170_41084568	1.55691	Hyper
chr16_57651270_57651408	1.55341	Hyper
chr19_50272559_50272684	1.55285	Hyper
chr17_50196616_50197063	1.54998	Hyper
chr17_50663410_50663519	1.5497	Hyper
chr9_129923843_129929695	1.54957	Hyper
chr15_92946186_92948994	1.54832	Hyper
chr7_134933220_134933390	1.54826	Hyper
chr11_62530933_62531095	1.54622	Hyper
chr14_63998913_64016631	1.54621	Hyper
chr14_90312393_90316811	1.5461	Hyper
chr10_12001675_12014184	1.54477	Hyper
chr1_102914768_102915677	1.54471	Hyper
chr12_101780151_101796762	1.54332	Hyper
chr3_128262127_128264781	1.5432	Hyper
chrX_129920456_129921587	1.54138	Hyper
chr11_65500444_65500687	1.53781	Hyper
chr19_34451980_34467014	1.53695	Hyper
chr2_54624922_54626057	1.53526	Hyper
chr18_49872166_49880455	1.53507	Hyper
chr11_65499566_65499798	1.53502	Hyper
chr19_13814514_13814865	1.53476	Hyper
chr22_29671902_29673358	1.53445	Hyper
chr7_94413912_94414249	1.53195	Hyper
chr14_73147794_73148094	1.52977	Hyper
chr10_68960129_68960249	1.52701	Hyper
chr21_41445540_41446068	1.52544	Hyper
chr11_65499688_65499819	1.52505	Hyper
chr1_16564806_16567351	1.52091	Hyper
chr4_128074459_128074993	1.51359	Hyper
chr16_88723104_88723259	1.50866	Hyper
chr4_145823421_145849561	1.50763	Hyper
chr1_36171210_36180357	1.5052	Hyper
chr16_4903885_4910949	1.50181	Hyper
chrX_154366731_154366835	1.50019	Hyper
chr17_35778887_35779323	1.49995	Hyper
chr11_65500430_65500650	1.49561	Hyper
chr22_37566071_37566812	1.49366	Hyper
chr17_50188546_50188776	1.49262	Hyper
chr2_188994574_188994793	1.49024	Hyper
chr11_47358843_47375729	1.48942	Hyper
chr10_31526983_31527160	1.48731	Hyper
chr17_50196174_50196521	1.48729	Hyper
chr1_103021706_103031244	1.48699	Hyper
chr1_102914777_102915677	1.48677	Hyper
chr12_14423908_14447053	1.48558	Hyper
chr5_65563324_65563506	1.48418	Hyper
chr2_189010800_189011754	1.4836	Hyper
chr7_139237004_139284574	1.48116	Hyper
chr10_31526985_31527126	1.4798	Hyper
chr19_50276843_50278183	1.47949	Hyper
chr22_42411406_42411736	1.47807	Hyper
chr3_47136118_47136239	1.47602	Hyper
chr19_17365405_17365522	1.47419	Hyper
chr5_87331347_87338091	1.47295	Hyper
chr12_108543027_108549214	1.47279	Hyper
chr7_70762869_70766355	1.46956	Hyper
chr12_556549_556718	1.46937	Hyper
chr8_89724628_89725641	1.46687	Hyper
chr15_39590590_39591244	1.4667	Hyper
chr17_50184620_50184939	1.46501	Hyper
chr22_36292141_36293415	1.46458	Hyper
chr9_134727265_134728807	1.46446	Hyper
chr11_130122365_130122506	1.46441	Hyper
chr2_239139683_239163923	1.46375	Hyper
chr7_94407853_94408234	1.46372	Hyper
chr19_53539215_53555908	1.4625	Hyper
chr15_39590580_39591255	1.4602	Hyper
chr20_35713018_35732135	1.4593	Hyper
chrX_154030297_154032557	1.45914	Hyper
chr7_73462921_73470483	1.45817	Hyper
chr9_134812461_134812644	1.45664	Hyper
chr11_65500434_65500657	1.4552	Hyper
chr7_17309935_17340228	1.45181	Hyper
chr3_47037665_47057490	1.45124	Hyper
chr2_216674074_216674250	1.44963	Hyper
chr7_20158973_20159091	1.44772	Hyper
chr8_13499048_13500196	1.44762	Hyper
chr13_110458770_110462186	1.4464	Hyper
chr16_15741630_15741807	1.44557	Hyper
chr19_47264602_47266792	1.44515	Hyper
chr10_14521246_14521982	1.44474	Hyper
chr17_62664547_62667533	1.44433	Hyper
chr11_14262910_14265577	1.44354	Hyper
chr12_12908380_12908489	1.44074	Hyper
chr2_95899144_95903081	1.4406	Hyper
chr22_35809779_35938897	1.43889	Hyper
chr22_49787389_49804360	1.43865	Hyper
chr12_122316748_122341697	1.43814	Hyper
chr7_94394939_94395085	1.43561	Hyper
chr5_143133966_143147381	1.43536	Hyper
chr5_96727488_96730860	1.43234	Hyper
chr13_110176664_110176909	1.42945	Hyper
chr6_47595860_47612536	1.42789	Hyper
chr1_86719506_86724405	1.42765	Hyper
chr12_52449468_52470630	1.42722	Hyper
chr8_143925309_143925476	1.42617	Hyper
chr14_32090501_32117287	1.42549	Hyper
chr7_43595900_43625035	1.42361	Hyper
chr18_58918270_58953799	1.42064	Hyper
chr14_71587570_71589370	1.41681	Hyper
chr2_188992183_188994831	1.41674	Hyper
chr11_77683709_77685159	1.41553	Hyper
chr12_1289851_1408247	1.41388	Hyper
chr22_24365475_24369320	1.4124	Hyper
chr17_20204332_20232414	1.40732	Hyper
chr16_67036638_67082339	1.4069	Hyper
chr1_89141545_89186526	1.40542	Hyper
chr3_43299753_43303792	1.40435	Hyper
chrX_73851639_73851757	1.40419	Hyper
chr17_50186472_50186680	1.40192	Hyper
chr19_50268205_50268348	1.4015	Hyper
chr6_161034258_161049979	1.4014	Hyper
chr10_93373026_93374791	1.39881	Hyper
chr6_29929401_29945281	1.39642	Hyper
chr5_134773791_134777653	1.3964	Hyper
chr17_50189860_50190092	1.39443	Hyper
chr5_83537006_83555038	1.39424	Hyper
chr14_104713269_104713473	1.39374	Hyper
chr1_147275353_147285487	1.39374	Hyper
chr19_50286607_50289474	1.39271	Hyper
chrX_129488969_129489079	1.39254	Hyper
chr3_183775914_183790980	1.39091	Hyper
chr4_39320382_39323417	1.39089	Hyper
chr12_52471671_52490953	1.39029	Hyper
chr8_143922834_143922944	1.38914	Hyper
chr1_102987632_102995908	1.38832	Hyper
chr5_36985443_36985572	1.38672	Hyper
chr1_243304712_243426558	1.38578	Hyper
chr19_11546674_11547907	1.38521	Hyper
chr18_25224344_25227697	1.38432	Hyper
chr4_53425871_53428183	1.38006	Hyper
chr4_150102477_150102812	1.37846	Hyper
chr8_69575969_69604932	1.37667	Hyper
chr3_112639163_112639349	1.37572	Hyper
chr14_71413947_71529370	1.37498	Hyper
chr9_134811527_134812502	1.37352	Hyper
chr3_69038563_69039009	1.37238	Hyper
chr1_16576266_16581492	1.36935	Hyper
chr15_90271900_90272022	1.3687	Hyper
chr11_65499632_65499765	1.36848	Hyper
chr5_177294345_177294447	1.36736	Hyper
chr15_90959899_90961774	1.36701	Hyper
chr3_111112029_111147484	1.36604	Hyper
chr19_11059866_11060187	1.36555	Hyper
chr5_135369405_135369534	1.36507	Hyper
chr16_1317630_1317731	1.36434	Hyper
chr1_155670319_155784089	1.364	Hyper
chr5_146260744_146271058	1.36337	Hyper
chr7_134867784_134928790	1.36248	Hyper
chr21_33553474_33553579	1.35915	Hyper
chr7_94411134_94412644	1.35876	Hyper
chr4_147485611_147486101	1.35663	Hyper
chr4_147857552_147913139	1.35565	Hyper
chr5_32143800_32173838	1.35453	Hyper
chr11_34086063_34086413	1.35113	Hyper
chr16_768396_768512	1.35093	Hyper
chr17_50186472_50186691	1.35056	Hyper
chr19_5604582_5616486	1.3451	Hyper
chr12_350620_354234	1.34292	Hyper
chr2_188996458_189001439	1.34181	Hyper
chr11_74810183_74817714	1.3404	Hyper
chr15_48430670_48430802	1.33926	Hyper
chr7_134947589_134947769	1.33842	Hyper
chr17_48059086_48059218	1.33831	Hyper
chr2_27665186_27665295	1.33421	Hyper
chr21_14968324_15043574	1.3342	Hyper
chr16_15741759_15745212	1.33415	Hyper
chr14_20343235_20343407	1.33257	Hyper
chr8_143923466_143923784	1.33239	Hyper
chr19_32915336_32923542	1.33182	Hyper
chr2_232014834_232015671	1.32839	Hyper
chr17_35817715_35822833	1.32793	Hyper
chr2_188993360_188994074	1.32789	Hyper
chr3_50059648_50062108	1.32607	Hyper
chr1_231370561_231374099	1.32365	Hyper
chr11_18611476_18612488	1.32253	Hyper
chr13_114040999_114073837	1.32135	Hyper
chr17_63751939_63754518	1.3209	Hyper
chr11_12138389_12162419	1.32081	Hyper
chr1_93582300_93584121	1.32049	Hyper
chr5_83530499_83530606	1.31784	Hyper
chr8_97686667_97713769	1.31346	Hyper
chr1_151024610_151025673	1.31343	Hyper
chr6_107921796_107929514	1.31065	Hyper
chr13_37569743_37570594	1.31024	Hyper
chr1_11949772_11950520	1.30945	Hyper
chr12_52243103_52245441	1.30879	Hyper
chr16_3308811_3311806	1.30745	Hyper
chr21_46111563_46112055	1.30735	Hyper
chr8_143925563_143925728	1.30639	Hyper
chr14_20343245_20343407	1.30586	Hyper
chrX_2910658_2938257	1.30563	Hyper
chr18_57613601_57615975	1.30563	Hyper
chr17_82889667_82911789	1.30442	Hyper
chr19_17404404_17405320	1.30386	Hyper
chr1_92605306_92625934	1.30316	Hyper
chr19_8462528_8474244	1.30153	Hyper
chr10_31502347_31521936	1.30029	Hyper
chr1_156134936_156135234	1.29905	Hyper
chr1_15872815_15876678	1.29897	Hyper
chr9_86040738_86046572	1.29863	Hyper
chr22_36300192_36300904	1.29841	Hyper
chr10_77853353_77854370	1.29815	Hyper
chr4_77048448_77066405	1.29672	Hyper
chr12_32576265_32611283	1.29642	Hyper
chr14_37285317_37369624	1.29508	Hyper
chr9_134782666_134785052	1.29261	Hyper
chr7_22291174_22318037	1.28788	Hyper
chr20_49239290_49241923	1.28563	Hyper
chr14_49825883_49828354	1.28561	Hyper
chr6_7580422_7580527	1.2852	Hyper
chr15_70676492_70682795	1.28492	Hyper
chr7_98191613_98194572	1.28422	Hyper
chr2_152670230_152671381	1.28283	Hyper
chr6_75621531_75647801	1.28131	Hyper
chr19_39453472_39457727	1.27824	Hyper
chr12_104757220_104757328	1.2769	Hyper
chr2_188997703_188999363	1.27263	Hyper
chr1_180397515_180413471	1.26859	Hyper
chr11_65499588_65499700	1.26816	Hyper
chr19_17807757_17808374	1.26581	Hyper
chr9_122241824_122241963	1.26553	Hyper
chr19_52416074_52416205	1.26384	Hyper
chr2_188999469_189001450	1.26289	Hyper
chr3_8532736_8537440	1.26239	Hyper
chr8_67251298_67259926	1.26083	Hyper
chr13_42926335_42964139	1.25999	Hyper
chr8_42964310_43018494	1.25936	Hyper
chr17_50189376_50189732	1.25788	Hyper
chr9_69732138_69750950	1.256	Hyper
chr8_143923682_143923868	1.25586	Hyper
chr6_31270331_31355473	1.2556	Hyper
chr2_237357337_237357882	1.25526	Hyper
chr2_232787149_232796221	1.25319	Hyper
chr2_189003429_189004356	1.25194	Hyper
chr1_102939034_102940398	1.24894	Hyper
chr11_35186837_35189891	1.2472	Hyper
chr1_26941456_26943065	1.24574	Hyper
chr8_121628713_121629340	1.2443	Hyper
chr19_48230437_48241063	1.24415	Hyper
chr11_65500355_65500789	1.24246	Hyper
chr18_2913296_2913419	1.24098	Hyper
chr8_61633682_61684188	1.2402	Hyper
chr2_159001079_159065971	1.23829	Hyper
chr12_553547_561601	1.23823	Hyper
chr19_39840479_39840694	1.23673	Hyper
chr3_197865422_197866219	1.23633	Hyper
chr16_16141172_16142942	1.23496	Hyper
chr12_52449598_52490900	1.23416	Hyper
chr19_48218870_48241063	1.2339	Hyper
chr19_57778750_57780146	1.2334	Hyper
chr21_34859473_34887096	1.23257	Hyper
chr12_27660910_27664446	1.23214	Hyper
chr19_17188014_17191153	1.23211	Hyper
chr2_189001396_189003062	1.23021	Hyper
chr17_50195433_50196181	1.22985	Hyper
chr6_167952064_167952187	1.22849	Hyper
chr16_31190274_31191001	1.22768	Hyper
chr2_171028338_171061156	1.22758	Hyper
chr12_94367793_94379042	1.22693	Hyper
chr9_96458378_96484633	1.22613	Hyper
chr9_121283952_121284056	1.22416	Hyper
chr13_42963254_42969177	1.22395	Hyper
chr20_13270503_13270743	1.22345	Hyper
chr15_85682157_85693451	1.22003	Hyper
chr1_206729427_206730007	1.21909	Hyper
chr21_46122878_46124673	1.2178	Hyper
chr2_97192857_97206135	1.21624	Hyper
chr2_109564365_109565859	1.21473	Hyper
chr5_179841906_179853437	1.21364	Hyper
chr20_13270503_13288683	1.21272	Hyper
chr2_152662602_152669270	1.21214	Hyper
chr14_76166662_76195972	1.21177	Hyper
chr20_19990005_19992299	1.20833	Hyper
chr1_1804418_1817875	1.20802	Hyper
chr1_26268482_26269614	1.20758	Hyper
chr8_11844996_11845112	1.20738	Hyper
chr14_106470674_106557248	1.20709	Hyper
chr2_135153735_135153876	1.20475	Hyper
chr7_74389185_74397107	1.20293	Hyper
chr2_189001535_189004364	1.2014	Hyper
chr9_137752330_137758011	1.20058	Hyper
chr2_85324914_85326804	1.19967	Hyper
chr2_188997703_188999530	1.19941	Hyper
chr1_27789561_27812268	1.19591	Hyper
chr14_21462349_21463767	1.19442	Hyper
chr2_73447959_73455295	1.19334	Hyper
chr2_189001542_189003009	1.19114	Hyper
chr11_65422980_65423230	1.19078	Hyper
chr16_58599235_58599511	1.19059	Hyper
chr9_137112760_137113088	1.19027	Hyper
chr11_65499397_65499512	1.18902	Hyper
chr3_9365015_9371536	1.1871	Hyper
chr2_237377067_237377228	1.18707	Hyper
chr19_11441239_11442515	1.1865	Hyper
chr3_132661190_132661301	1.18532	Hyper
chr17_5460938_5462546	1.18489	Hyper
chr20_62310534_62311307	1.18304	Hyper
chr2_188999545_188999871	1.18303	Hyper
chr8_37859511_37859632	1.18231	Hyper
chr8_61548070_61576858	1.18079	Hyper
chr14_103662115_103670283	1.18023	Hyper
chr6_143765260_143765798	1.17931	Hyper
chr1_180397515_180430262	1.17786	Hyper
chr6_47503279_47503440	1.17585	Hyper
chr1_247138715_247159813	1.17143	Hyper
chr1_222724117_222725555	1.1701	Hyper
chr8_143925211_143925422	1.16821	Hyper
chr3_127032767_127034013	1.16708	Hyper
chr2_43222531_43222650	1.16625	Hyper
chr17_50196168_50196355	1.16557	Hyper
chr4_150735257_150817257	1.16496	Hyper
chr10_74842599_74843478	1.16375	Hyper
chr2_217802030_217818122	1.1637	Hyper
chr19_47264605_47264946	1.16358	Hyper
chr1_171523220_171527844	1.16259	Hyper
chr11_70419745_70420510	1.16184	Hyper
chr12_28452592_28484099	1.16117	Hyper
chr1_20757165_20780540	1.16115	Hyper
chr19_32915336_32918339	1.16103	Hyper
chr17_67928354_67948306	1.16101	Hyper
chr4_1900625_1930770	1.16065	Hyper
chr3_170145422_170178938	1.15871	Hyper
chrX_154789953_154792285	1.15621	Hyper
chr11_61967347_61967573	1.15595	Hyper
chr14_100239385_100239550	1.15525	Hyper
chr4_48833400_48857365	1.15391	Hyper
chr9_33960825_33996333	1.15341	Hyper
chr3_101671129_101672213	1.15281	Hyper
chr17_50189167_50189538	1.15271	Hyper
chr7_66130743_66134374	1.15078	Hyper
chr11_68347846_68390052	1.14741	Hyper
chr3_31576395_31580096	1.14553	Hyper
chr11_85695127_85709500	1.1446	Hyper
chr13_110489472_110489785	1.14381	Hyper
chr7_73469516_73470483	1.14122	Hyper
chr12_52490698_52490900	1.13973	Hyper
chr11_65501659_65501764	1.13927	Hyper
chr1_243293090_243426558	1.13741	Hyper
chr2_189004000_189004329	1.13406	Hyper
chr19_54458313_54458521	1.13388	Hyper
chr12_52449468_52490068	1.13257	Hyper
chr7_42023467_42048696	1.1318	Hyper
chr12_132776633_132782493	1.13135	Hyper
chr17_50199918_50201435	1.12868	Hyper
chr21_46397264_46402483	1.12676	Hyper
chr2_217880897_217907251	1.12608	Hyper
chr2_230498460_230508031	1.12595	Hyper
chr16_19114082_19114228	1.12385	Hyper
chr11_108176245_108177090	1.12306	Hyper
chr11_68389923_68390052	1.12178	Hyper
chr15_32722778_32722900	1.12109	Hyper
chr17_42405226_42405331	1.1209	Hyper
chr17_50192674_50193019	1.12047	Hyper
chr22_36349044_36349146	1.11836	Hyper
chr11_62530476_62530603	1.11774	Hyper
chr15_39589804_39589987	1.11073	Hyper
chr19_49599271_49599938	1.10903	Hyper
chr11_77740730_77747128	1.10268	Hyper
chr5_179705678_179709059	1.10262	Hyper
chr11_62528194_62531779	1.10132	Hyper
chr15_90210864_90210974	1.10105	Hyper
chr3_134158120_134195182	1.10048	Hyper
chr11_77332729_77353599	1.10026	Hyper
chrX_154359005_154359107	1.10004	Hyper
chr12_52241531_52243125	1.09904	Hyper
chr8_143924987_143925287	1.09902	Hyper
chr20_35721739_35725155	1.0987	Hyper
chr16_69718376_69718494	1.09726	Hyper
chr20_25225642_25225828	1.09269	Hyper
chrX_154359286_154359519	1.09175	Hyper
chr11_75569141_75571828	1.08982	Hyper
chr10_101798113_101798917	1.089	Hyper
chr1_145839889_145841071	1.08443	Hyper
chr1_84179176_84235364	1.08102	Hyper
chr17_44083544_44083854	1.0778	Hyper
chr1_1785358_1785491	1.07673	Hyper
chr8_17989858_17993619	1.07453	Hyper
chr1_21617305_21620050	1.07424	Hyper
chr19_41721003_41721120	1.07305	Hyper
chr5_36953617_36962274	1.07274	Hyper
chr1_205720552_205723959	1.07131	Hyper
chr14_20343123_20343245	1.07126	Hyper
chr5_83512149_83512303	1.06624	Hyper
chr2_188999354_188999545	1.06603	Hyper
chr1_243316754_243330692	1.06216	Hyper
chr17_50193004_50193998	1.06113	Hyper
chr3_57916905_57923023	1.06067	Hyper
chr13_52425931_52434882	1.05868	Hyper
chr12_124398118_124449867	1.05859	Hyper
chr2_55050069_55050209	1.05744	Hyper
chr11_65423322_65423503	1.05339	Hyper
chr8_143922173_143922281	1.05207	Hyper
chr19_3425105_3449139	1.04846	Hyper
chr1_183237351_183237493	1.04612	Hyper
chr19_756889_760039	1.0431	Hyper
chr8_143920813_143920925	1.04076	Hyper
chr12_104927972_104928694	1.03679	Hyper
chr7_94414228_94416447	1.03188	Hyper
chr14_106723971_106770888	1.03126	Hyper
chr5_75400204_75411103	1.02946	Hyper
chr5_71502598_71512428	1.02933	Hyper
chr12_28362437_28391411	1.02932	Hyper
chr14_64049610_64053657	1.02886	Hyper
chr17_19909180_19909978	1.02709	Hyper
chr7_101916114_102115273	1.0223	Hyper
chr19_18537600_18539720	1.02111	Hyper
chr3_47635260_47636054	1.02067	Hyper
chr5_16779544_16783469	1.02018	Hyper
chr17_50196636_50197217	1.02005	Hyper
chr19_12791505_12791671	1.01983	Hyper
chr5_58455719_58456123	1.01959	Hyper
chr11_34071725_34083041	1.01678	Hyper
chr20_36578740_36578966	1.01655	Hyper
chr2_95851693_95860074	1.01258	Hyper
chr17_64502960_64503078	1.01177	Hyper
chr17_50194744_50195079	1.01162	Hyper
chr3_10141898_10142012	1.01011	Hyper
chr11_34076235_34076642	1.00975	Hyper
chr14_20343128_20343287	1.00604	Hyper
chr14_64942527_64942637	1.00563	Hyper
chr1_151530512_151530638	0.997682	Hyper
chr3_69038563_69042912	0.996293	Hyper
chr14_64101931_64121061	0.995496	Hyper
chr1_103005854_103006111	0.994928	Hyper
chr2_188999354_188999554	0.99478	Hyper
chr2_62707231_62764334	0.994514	Hyper
chr1_161548544_161548645	0.993895	Hyper
chr2_215430780_215431902	0.990923	Hyper
chr17_81693653_81693965	0.99079	Hyper
chr19_3979370_3979860	0.990213	Hyper
chr13_110213925_110242734	0.989515	Hyper
chr18_75285447_75288648	0.98882	Hyper
chr2_188995719_189004018	0.986606	Hyper
chr15_63712774_63716473	0.986211	Hyper
chr2_188999469_189003464	0.984869	Hyper
chr21_37087246_37108446	0.982951	Hyper
chr1_114725220_114738072	0.981214	Hyper
chr19_54636493_54666749	0.979674	Hyper
chr17_50193950_50194183	0.977321	Hyper
chr2_189002970_189003776	0.974278	Hyper
chr1_39439456_39441114	0.97329	Hyper
chr5_53646313_53658597	0.972145	Hyper
chr2_189063233_189064582	0.971533	Hyper
chr19_3976631_3977335	0.970101	Hyper
chr1_243270091_243426558	0.966765	Hyper
chr17_50184850_50184962	0.966343	Hyper
chr17_50189214_50189413	0.965973	Hyper
chr10_103612991_103613144	0.963691	Hyper
chr2_215406334_215406457	0.963468	Hyper
chr17_50188558_50189003	0.961288	Hyper
chr17_50196313_50196652	0.96114	Hyper
chr12_124466172_124495368	0.952711	Hyper
chr2_241343811_241350196	0.95263	Hyper
chr15_90466046_90466307	0.951381	Hyper
chr8_144791307_144791418	0.946466	Hyper
chr12_89626561_89630541	0.94624	Hyper
chr15_90217438_90219891	0.943556	Hyper
chr1_151262160_151264028	0.939939	Hyper
chr17_50199918_50201423	0.937469	Hyper
chr10_102358135_102358550	0.93491	Hyper
chr8_42185148_42187420	0.933454	Hyper
chr6_109444298_109444752	0.932735	Hyper
chr17_50196324_50196521	0.930683	Hyper
chr7_27769792_27785249	0.926024	Hyper
chr10_11509594_11527567	0.925906	Hyper
chr6_35869839_35870437	0.923988	Hyper
chr16_11894953_11898035	0.92238	Hyper
chr12_124426621_124495368	0.917795	Hyper
chrX_53645310_53654131	0.917503	Hyper
chr7_29923955_29969068	0.917468	Hyper
chr4_94573350_94576034	0.916335	Hyper
chr22_36301596_36304050	0.913938	Hyper
chr8_140864311_140890769	0.909435	Hyper
chr16_4902405_4904040	0.90942	Hyper
chr1_244856112_244856487	0.908663	Hyper
chr15_85578929_85585823	0.907242	Hyper
chr22_36282712_36284205	0.905029	Hyper
chr21_45986535_45986640	0.903807	Hyper
chr2_237368574_237368708	0.900415	Hyper
chr17_50190011_50190364	0.899785	Hyper
chr6_169221461_169222238	0.89779	Hyper
chr2_188997703_188999494	0.893889	Hyper
chr17_50194437_50194764	0.891442	Hyper
chr10_110881232_110887886	0.889451	Hyper
chr16_15782384_15786732	0.888705	Hyper
chr8_143579788_143580171	0.886185	Hyper
chr19_7267344_7267896	0.884229	Hyper
chr6_75702644_75709630	0.881588	Hyper
chr17_50192796_50193043	0.881147	Hyper
chr19_47258588_47260422	0.8811	Hyper
chr17_50196313_50196670	0.880917	Hyper
chr11_563365_563465	0.880059	Hyper
chr19_41714970_41718382	0.879683	Hyper
chr20_36496704_36500611	0.87956	Hyper
chr11_11964507_11964643	0.878539	Hyper
chr1_243270091_243344331	0.875823	Hyper
chr6_75145428_75146125	0.872499	Hyper
chr15_63062214_63062645	0.872135	Hyper
chr5_134535857_134552209	0.87187	Hyper
chr17_50077386_50078084	0.869196	Hyper
chr17_59731420_59735473	0.867453	Hyper
chr2_189002297_189003787	0.865269	Hyper
chr5_150132913_150133632	0.861663	Hyper
chr21_29326058_29329693	0.857574	Hyper
chr17_50188752_50189003	0.855849	Hyper
chr15_74619267_74620035	0.853071	Hyper
chr17_50195048_50195453	0.849942	Hyper
chr7_94400205_94401606	0.848427	Hyper
chr14_105669550_105742385	0.844038	Hyper
chr16_11020192_11061022	0.8435	Hyper
chr6_47595860_47606277	0.841579	Hyper
chr3_197015364_197017290	0.838865	Hyper
chr10_17229396_17229539	0.838747	Hyper
chr8_22624010_22624284	0.838607	Hyper
chr17_50195568_50196521	0.834679	Hyper
chr9_131459163_131459356	0.830523	Hyper
chr6_144458769_144577288	0.829852	Hyper
chr4_70839524_70839683	0.828651	Hyper
chr17_50194392_50194764	0.826832	Hyper
chr5_151664147_151667586	0.82676	Hyper
chr22_37675672_37678522	0.82501	Hyper
chr17_50193956_50194806	0.82048	Hyper
chr2_241236614_241236719	0.819962	Hyper
chr6_33313283_33313393	0.819508	Hyper
chr2_218238663_218245546	0.819012	Hyper
chr17_50190000_50192693	0.814619	Hyper
chr11_34071725_34071987	0.808537	Hyper
chr2_241325992_241343093	0.803272	Hyper
chr11_75568988_75569153	0.803063	Hyper
chr1_21848760_21848936	0.802753	Hyper
chr2_219426203_219426304	0.802219	Hyper
chr2_61348443_61348829	0.795796	Hyper
chr12_108652271_108654410	0.79533	Hyper
chr20_36548150_36549155	0.791441	Hyper
chr8_140846259_140890769	0.78709	Hyper
chr11_65500862_65501193	0.782285	Hyper
chr13_110150410_110152399	0.778581	Hyper
chr2_189007509_189008108	0.776267	Hyper
chr10_44977905_44978025	0.774422	Hyper
chr17_57000854_57002048	0.771948	Hyper
chr6_169229571_169232051	0.76708	Hyper
chr9_121327372_121328924	0.761073	Hyper
chr17_50184747_50185062	0.75916	Hyper
chr3_49357491_49357606	0.755666	Hyper
chr8_61517527_61567318	0.753175	Hyper
chr22_36284202_36284465	0.750494	Hyper
chr14_63909097_63909227	0.749064	Hyper
chr17_50193998_50194619	0.748159	Hyper
chr2_189007527_189008125	0.745433	Hyper
chr17_50187057_50187973	0.74425	Hyper
chr13_110174499_110174704	0.742706	Hyper
chr3_196391812_196393619	0.741647	Hyper
chr11_12162078_12162419	0.74123	Hyper
chr17_41523698_41523799	0.740085	Hyper
chr2_97647092_97647380	0.732881	Hyper
chr17_63798037_63800512	0.732427	Hyper
chr17_50196156_50196351	0.732049	Hyper
chr15_72217455_72219001	0.727741	Hyper
chr17_50188741_50189010	0.727096	Hyper
chr17_50190089_50190905	0.716473	Hyper
chr4_153788781_153788958	0.716045	Hyper
chr13_37579321_37579988	0.71402	Hyper
chr15_39591324_39592599	0.711755	Hyper
chr17_50193956_50194619	0.70864	Hyper
chr11_65503808_65503931	0.704966	Hyper
chr3_148857506_148859875	0.703853	Hyper
chr17_50194359_50194619	0.703487	Hyper
chr11_1753307_1753512	0.70186	Hyper
chr7_158735502_158739121	0.67816	Hyper
chr2_188998272_188999494	0.676919	Hyper
chr17_50192826_50193023	0.674485	Hyper
chr10_71820292_71821965	0.671784	Hyper
chr2_215397686_215399313	0.667203	Hyper
chr7_94400214_94404875	0.665521	Hyper
chr17_50189218_50189463	0.663111	Hyper
chrX_73826114_73841473	0.661929	Hyper
chr1_151983282_151986239	0.654637	Hyper
chr2_189010800_189011678	0.651488	Hyper
chr2_215407225_215408194	0.648271	Hyper
chr2_189003429_189003761	0.648218	Hyper
chr8_69129893_69129999	0.636868	Hyper
chr11_10799093_10799243	0.603452	Hyper
chr11_65444773_65444876	-1.07276	Hypo
chr2_79086413_79086879	-1.08147	Hypo
chr5_150406931_150407257	-1.08506	Hypo
chr7_142752431_142773982	-1.10966	Hypo
chr8_11847116_11847701	-1.11577	Hypo
chr1_15465998_15483400	-1.14484	Hypo
chr3_148840701_148840901	-1.19563	Hypo
chr1_15462732_15481195	-1.20211	Hypo
chr11_1757530_1759001	-1.25793	Hypo
chr3_196073929_196075360	-1.26105	Hypo
chr17_81855222_81855566	-1.28739	Hypo
chr22_38740281_38740422	-1.29001	Hypo
chr1_156333546_156334918	-1.30056	Hypo
chr14_105707831_105708105	-1.30246	Hypo
chr14_106335487_106518882	-1.30984	Hypo
chr10_116625945_116627874	-1.32091	Hypo
chr14_106117038_106235368	-1.34863	Hypo
chr14_105624556_105624667	-1.38345	Hypo
chr16_56639858_56683230	-1.47404	Hypo
chr18_74291746_74291866	-1.4923	Hypo
chr11_68347846_68357847	-1.5496	Hypo
chr9_110406465_110406601	-1.57349	Hypo
chr11_62521156_62521384	-1.59127	Hypo
chr7_117592505_117592628	-1.59698	Hypo
chr19_861836_861949	-1.60495	Hypo
chr3_121634206_121657352	-1.61015	Hypo
chr2_152144887_152148300	-1.64753	Hypo
chr12_109451590_109460805	-1.69417	Hypo
chr2_201129728_201133134	-1.69887	Hypo
chr12_124340334_124340440	-1.70189	Hypo
chr5_173080584_173086626	-1.70825	Hypo
chr4_102021513_102043907	-1.71525	Hypo
chr12_71769799_71774022	-1.71613	Hypo
chr14_106538219_106658029	-1.73159	Hypo
chr7_30355727_30366295	-1.74323	Hypo
chr11_128768117_128772985	-1.74606	Hypo
chr14_105625343_105742222	-1.77646	Hypo
chr14_58259771_58259881	-1.77706	Hypo
chr2_60920040_60921999	-1.78706	Hypo
chr7_100023418_100030375	-1.80191	Hypo
chr2_61178980_61181405	-1.82281	Hypo
chr19_40034949_40036626	-1.82852	Hypo
chr19_6694430_6694634	-1.83177	Hypo
chr18_8244057_8253414	-1.84096	Hypo
chr14_61738086_61741188	-1.84789	Hypo
chr9_37424844_37432138	-1.85968	Hypo
chr12_19462509_19473355	-1.87119	Hypo
chr5_108867766_108897848	-1.87826	Hypo
chr18_12370848_12371691	-1.88543	Hypo
chr8_67299208_67301380	-1.90643	Hypo
chr20_34072065_34077245	-1.90865	Hypo
chr12_94220015_94227235	-1.92896	Hypo
chr11_62527219_62527396	-1.93328	Hypo
chr11_2159961_2160988	-1.93916	Hypo
chr3_123124065_123124343	-1.95154	Hypo
chr11_19832483_19880127	-1.96047	Hypo
chr7_105073618_105081797	-1.96272	Hypo
chr10_131973033_131973943	-1.97186	Hypo
chr9_137754170_137762820	-1.99186	Hypo
chr3_170122590_170129552	-1.99791	Hypo
chr16_11721576_11736233	-2.00012	Hypo
chr13_111283138_111288443	-2.00668	Hypo
chr19_48913121_48918784	-2.01229	Hypo
chr11_128522133_128522291	-2.01258	Hypo
chr7_140601402_140602542	-2.01782	Hypo
chr22_32478980_32479275	-2.01893	Hypo
chr10_70114144_70124097	-2.04149	Hypo
chrX_140783254_140783452	-2.04151	Hypo
chr14_106538219_106643436	-2.05045	Hypo
chr1_31055312_31059577	-2.05459	Hypo
chr22_38728129_38729499	-2.05779	Hypo
chr17_78357065_78357241	-2.06282	Hypo
chr9_37126311_37127263	-2.08279	Hypo
chr12_13206082_13206213	-2.08364	Hypo
chr19_15271321_15273133	-2.08581	Hypo
chr6_63694580_63700466	-2.09378	Hypo
chr6_170317369_170330550	-2.1025	Hypo
chr11_62532098_62532234	-2.10394	Hypo
chr14_80831142_80838278	-2.11173	Hypo
chr3_111903965_111920419	-2.11187	Hypo
chr12_109249983_109259108	-2.11325	Hypo
chr6_26156771_26156960	-2.12514	Hypo
chr19_8553138_8553437	-2.1294	Hypo
chr7_131429032_131478677	-2.14124	Hypo
chr7_128255322_128255776	-2.15046	Hypo
chr2_108468979_108484311	-2.16148	Hypo
chr14_106235469_106360097	-2.18329	Hypo
chr10_5794884_5800705	-2.19494	Hypo
chr17_41981854_41982401	-2.20065	Hypo
chr4_36210389_36214480	-2.20313	Hypo
chrX_53591094_53592426	-2.21248	Hypo
chrX_53614533_53615835	-2.24939	Hypo
chr16_15727006_15732621	-2.25126	Hypo
chr1_109066179_109075025	-2.26349	Hypo
chr20_45000391_45001353	-2.27216	Hypo
chr1_205719526_205729621	-2.27863	Hypo
chr1_179900125_179908673	-2.28675	Hypo
chrX_65051461_65075912	-2.30065	Hypo
chr3_149846010_149921227	-2.30176	Hypo
chr16_10767948_10769194	-2.30592	Hypo
chr13_45988786_46020557	-2.30952	Hypo
chr20_44972077_44987296	-2.31061	Hypo
chr9_131455075_131459356	-2.33118	Hypo
chr7_74219743_74220734	-2.33133	Hypo
chr2_48346200_48346751	-2.33632	Hypo
chr20_23048346_23048448	-2.34826	Hypo
chr22_17841821_17842017	-2.3548	Hypo
chr1_70292387_70306290	-2.3748	Hypo
chr11_47719928_47723316	-2.37794	Hypo
chr12_42384939_42398994	-2.40329	Hypo
chr22_36300192_36300910	-2.41425	Hypo
chr13_19647062_19647194	-2.41995	Hypo
chr7_99494070_99494631	-2.44305	Hypo
chr2_128186682_128187614	-2.44571	Hypo
chr11_34089394_34090678	-2.4583	Hypo
chr6_35619095_35637158	-2.45862	Hypo
chr19_2762505_2769091	-2.46203	Hypo
chr6_29829417_29943543	-2.49659	Hypo
chr5_57246299_57251141	-2.52316	Hypo
chr17_42728824_42730918	-2.54099	Hypo
chr5_132616002_132618294	-2.54819	Hypo
chr19_53455844_53455957	-2.54835	Hypo
chr16_15740101_15741531	-2.55125	Hypo
chr14_24209889_24211829	-2.56894	Hypo
chr12_116237467_116237705	-2.60374	Hypo
chr11_77619605_77625818	-2.61049	Hypo
chrX_140783199_140783308	-2.61764	Hypo
chr3_195381008_195392147	-2.63205	Hypo
chr20_16335925_16381747	-2.64523	Hypo
chr15_90067386_90067497	-2.65523	Hypo
chr7_134933942_134934077	-2.67799	Hypo
chr9_98011270_98012472	-2.69415	Hypo
chr19_860693_860879	-2.70193	Hypo
chr6_90206568_90271941	-2.74196	Hypo
chr22_36293373_36294160	-2.7461	Hypo
chr5_123545416_123545841	-2.74824	Hypo
chr4_38089931_38103157	-2.75149	Hypo
chr16_77170829_77191633	-2.75372	Hypo
chr19_44908692_44908824	-2.77576	Hypo
chr12_47104112_47108164	-2.79863	Hypo
chr20_47246007_47262428	-2.80754	Hypo
chr12_122508217_122511188	-2.81162	Hypo
chr13_45975282_46020557	-2.81553	Hypo
chr3_47914816_47918841	-2.83411	Hypo
chr1_36361220_36362656	-2.83831	Hypo
chr22_46099596_46099708	-2.85077	Hypo
chr14_105226068_105226760	-2.8528	Hypo
chr1_161049175_161049298	-2.89959	Hypo
chr14_101901718_101906529	-2.90782	Hypo
chr16_15717139_15718438	-2.91539	Hypo
chr7_117667135_117667252	-2.92861	Hypo
chr17_59731420_59773885	-2.97332	Hypo
chr11_118779631_118781184	-2.99478	Hypo
chr17_50736959_50746702	-3.05322	Hypo
chr12_109938379_109939247	-3.05556	Hypo
chr11_65500539_65500691	-3.05872	Hypo
chr15_90638445_90641199	-3.0725	Hypo
chr16_27346466_27352696	-3.07986	Hypo
chr5_154033790_154034967	-3.10348	Hypo
chr11_1853140_1880158	-3.12916	Hypo
chr3_66405197_66417266	-3.14649	Hypo
chr6_98875414_98905670	-3.15449	Hypo
chr2_217804073_217804196	-3.24188	Hypo
chr6_31889227_31889602	-3.37212	Hypo
chr8_61576771_61644632	-3.45429	Hypo
chr21_36338771_36344707	-3.50439	Hypo
chr15_57516779_57518497	-3.53874	Hypo
chr6_131145284_131169273	-3.54556	Hypo
chrX_124021366_124031125	-3.68374	Hypo
chr5_88804597_88823927	-3.68579	Hypo
chr4_169576927_169590809	-3.69741	Hypo
chr1_204112914_204117707	-3.6984	Hypo
chr6_116689319_116692392	-3.85364	Hypo
chr10_89751345_89762835	-3.87437	Hypo
chr19_21033455_21034184	-4.02109	Hypo
chr1_111147641_111148053	-4.19381	Hypo
chr5_88947807_88948215	-4.32778	Hypo
chr8_42973288_42982696	-4.33325	Hypo
chr3_52412810_52414587	-4.4479	Hypo
chr1_1649498_1722831	-4.51087	Hypo
chr10_11948368_11952249	-4.61557	Hypo
1m6A-circRNA ID is composed of its chromsome, start position, end position and strand in referenece genome (GRCh38).
2log2Fold Change of m6A methylation level
