# Supplementary material for: Genome-wide identification and characterization of circular RNA m6A modification in pancreatic cancer
Source: Genome Med. 2021 Nov 19;13:183. doi: 10.1186/s13073-021-01002-w (PMC8605608; doi:10.1186/s13073-021-01002-w)
Supplement: Supplementary file 3 — Additional file 3: Table S8. The gained coexpressed circRNA-mRNA pairs of hyper m6A-circRNAs in PDAC cancer tissues. [file 13073_2021_1002_MOESM3_ESM.xlsx]

## Sheet: Table S8
Table S8. The gained coexpressed circRNA-mRNA pairs of hyper m6A-circRNAs in PDAC cancer tissues.
hyper m6A-circRNA ID	DEmRNA	Tumor		Normal		mRNA feature		hyper m6A-circRNA feature
		correlation coefficient1	P value	correlation coefficient2	P value	log2Fold Change3	FDR	Host gene	log2Fold Change4
chr22_46097925_46109908	PAK1	0.607733	1.39334e-06	-0.477356	0.0183315	0.629778	0.00359178	MIRLET7BHG	1.68521
chr6_75621531_75647801	STK39	0.577169	6.06384e-06	-0.43017	0.0358896	0.755404	0.00144344	SENP6	1.28131
chr22_46097925_46109908	CLSPN	0.559976	1.30187e-05	-0.405479	0.0493255	0.888459	0.0136555	MIRLET7BHG	1.68521
chr22_46097925_46109908	SLC35F2	0.508152	0.000102568	-0.400051	0.0527466	0.766762	0.0131402	MIRLET7BHG	1.68521
chr22_46097925_46109908	ZNF816	0.594155	2.72833e-06	-0.398236	0.0539311	0.644921	0.0249129	MIRLET7BHG	1.68521
chr22_46097925_46109908	STK39	0.633456	3.56681e-07	-0.394844	0.0561995	0.755404	0.00144344	MIRLET7BHG	1.68521
chr1_231370561_231374099	GALNT3	0.637332	2.87324e-07	-0.386018	0.0624479	0.944684	0.0106907	EGLN1	1.32365
chr6_75621531_75647801	GALNT7	0.526238	5.18417e-05	-0.383073	0.0646475	0.662044	0.00167212	SENP6	1.28131
chr6_75621531_75647801	ADAM9	0.796346	1.00941e-12	-0.382462	0.0651114	1.07017	2.58905e-05	SENP6	1.28131
chr16_11020192_11061022	AP1S3	0.58768	3.71902e-06	-0.377078	0.0693079	0.970872	0.00825711	CLEC16A	0.8435
chr4_82878729_82881940	C19orf33	0.526179	5.19613e-05	-0.372419	0.0731041	2.37395	2.50279e-05	SEC31A	1.62774
chr6_75621531_75647801	ANXA3	0.534037	3.81621e-05	-0.361239	0.0828568	0.898692	0.0294143	SENP6	1.28131
chr22_46097925_46109908	DLGAP5	0.555619	1.56955e-05	-0.35908	0.0848475	1.24649	0.00205378	MIRLET7BHG	1.68521
chr9_96458378_96484633	CNKSR3	0.648839	1.48494e-07	-0.35456	0.0891318	-0.704893	0.0293942	HABP4	1.22613
chr3_134158120_134195182	CLDN18	0.548942	2.07968e-05	-0.348762	0.0948632	4.09319	1.28871e-12	RYK	1.10048
chr6_75621531_75647801	GSTP1	0.565946	1.00335e-05	-0.348384	0.0952455	0.671898	0.00607568	SENP6	1.28131
chr22_46097925_46109908	ECT2	0.527623	4.91246e-05	-0.345911	0.0977795	1.41645	2.47816e-06	MIRLET7BHG	1.68521
chr22_46097925_46109908	PKM	0.59085	3.19839e-06	-0.345479	0.0982269	1.22904	3.1437e-07	MIRLET7BHG	1.68521
chr18_13681604_13682105	GALNT3	0.624885	5.69379e-07	-0.344201	0.0995608	0.944684	0.0106907	FAM210A	2.24806
chr3_134158120_134195182	CD2AP	0.513679	8.36025e-05	-0.344088	0.0996793	0.711441	0.00205378	RYK	1.10048
chr22_46097925_46109908	ANLN	0.580944	5.09727e-06	-0.34403	0.0997401	1.45553	0.00116535	MIRLET7BHG	1.68521
chr14_73147794_73148094	FAM101A	0.524606	5.52222e-05	-0.343503	0.100295	1.90495	8.05735e-05	PSEN1	1.52977
chr22_46097925_46109908	TGFA	0.621423	6.85044e-07	-0.33679	0.107558	1.06853	0.00115423	MIRLET7BHG	1.68521
chr1_231370561_231374099	AP1S3	0.60189	1.86762e-06	-0.335282	0.109242	0.970872	0.00825711	EGLN1	1.32365
chr22_46097925_46109908	SH3RF1	0.616819	8.73091e-07	-0.33278	0.112077	0.68483	0.0047832	MIRLET7BHG	1.68521
chr22_46097925_46109908	PRSS12	0.571728	7.75864e-06	-0.331867	0.113125	1.3875	9.21687e-06	MIRLET7BHG	1.68521
chr22_46097925_46109908	SGPP2	0.54623	2.32755e-05	-0.330481	0.11473	0.902693	0.0184584	MIRLET7BHG	1.68521
chr4_1900625_1930770	SLC16A7	0.569926	8.41046e-06	-0.329782	0.115546	-0.806934	0.00441786	WHSC1	1.16065
chr22_46097925_46109908	LIPH	0.584529	4.31389e-06	-0.327241	0.118548	1.87247	2.42559e-05	MIRLET7BHG	1.68521
chr12_98527885_98537572	H1F0	0.560713	1.26106e-05	-0.320593	0.126667	1.07386	2.70928e-05	TMPO	2.58128
chr22_46097925_46109908	EZR	0.63505	3.26444e-07	-0.318466	0.129348	0.956436	6.84681e-06	MIRLET7BHG	1.68521
chr6_75621531_75647801	KITLG	0.580642	5.16914e-06	-0.318447	0.129372	0.921326	0.00849438	SENP6	1.28131
chr22_46097925_46109908	B4GALT4	0.646562	1.69586e-07	-0.317882	0.130091	0.830394	0.000600638	MIRLET7BHG	1.68521
chr1_92605306_92625934	AP1S3	0.634555	3.35556e-07	-0.317317	0.130813	0.970872	0.00825711	EVI5	1.30316
chr14_32090501_32117287	DEPDC1B	0.56416	1.08525e-05	-0.3169	0.131348	1.60811	3.54142e-05	ARHGAP5	1.42549
chr1_155670319_155784089	AP1S3	0.535745	3.56493e-05	-0.316294	0.132127	0.970872	0.00825711	DAP3	1.364
chr14_63998913_64016631	PGK1	0.618514	7.98885e-07	-0.31548	0.133181	0.737224	0.00074623	SYNE2	1.54621
chr22_46097925_46109908	BIK	0.588069	3.65127e-06	-0.314818	0.134041	1.58687	7.04951e-05	MIRLET7BHG	1.68521
chr3_134158120_134195182	ADAM9	0.592438	2.96395e-06	-0.31464	0.134273	1.07017	2.58905e-05	RYK	1.10048
chr22_46097925_46109908	S100A6	0.794707	1.21192e-12	-0.314499	0.134457	1.63556	4.26762e-09	MIRLET7BHG	1.68521
chr16_11020192_11061022	DEPDC1B	0.5043	0.000118033	-0.314301	0.134716	1.60811	3.54142e-05	CLEC16A	0.8435
chr5_58455719_58456123	TDRD1	0.591882	3.04406e-06	-0.311168	0.138857	1.57543	0.0328347	PLK2	1.01959
chr11_1837410_1837515	PGK1	0.526234	5.18513e-05	-0.310647	0.139555	0.737224	0.00074623	SYT8	1.76262
chr12_32576265_32611283	DLGAP5	0.649495	1.42884e-07	-0.309715	0.14081	1.24649	0.00205378	FGD4	1.29642
chr3_134158120_134195182	GALNT7	0.567751	9.2646e-06	-0.309278	0.1414	0.662044	0.00167212	RYK	1.10048
chr1_231370561_231374099	DLGAP5	0.512685	8.67579e-05	-0.309087	0.141659	1.24649	0.00205378	EGLN1	1.32365
chr9_36352741_36353331	BAIAP2L1	0.531787	4.17208e-05	-0.308466	0.142503	1.17822	0.00106434	RNF38	1.61017
chr6_75621531_75647801	MCU	0.589986	3.33313e-06	-0.307843	0.143352	0.861108	0.000571171	SENP6	1.28131
chr22_46097925_46109908	GALNT4	0.559907	1.30581e-05	-0.307663	0.143599	0.985069	0.000267119	MIRLET7BHG	1.68521
chr15_90217438_90219891	GALNT7	0.516941	7.39787e-05	-0.307212	0.144216	0.662044	0.00167212	SEMA4B	0.943556
chr6_75621531_75647801	CCDC34	0.589825	3.35891e-06	-0.30628	0.1455	0.661038	0.0255208	SENP6	1.28131
chr1_92605306_92625934	GALNT3	0.694116	8.23963e-09	-0.305603	0.146438	0.944684	0.0106907	EVI5	1.30316
chr1_42265114_42278784	GALNT3	0.508623	0.00010081	-0.305345	0.146796	0.944684	0.0106907	FOXJ3	1.55939
chr15_63712774_63716473	EFNA1	0.616277	8.98135e-07	-0.304631	0.147792	0.87775	0.011923	HERC1	0.986211
chr3_134158120_134195182	MCU	0.523141	5.84276e-05	-0.304452	0.148042	0.861108	0.000571171	RYK	1.10048
chr22_46097925_46109908	GALNT3	0.63489	3.29372e-07	-0.303788	0.148973	0.944684	0.0106907	MIRLET7BHG	1.68521
chr22_46097925_46109908	HN1	0.705641	3.62259e-09	-0.303316	0.149636	1.09682	0.000222912	MIRLET7BHG	1.68521
chr13_42953947_42964139	ADAM9	0.692038	9.51719e-09	-0.301787	0.151803	1.07017	2.58905e-05	EPSTI1	1.55857
chr22_46097925_46109908	BZW2	0.526568	5.11829e-05	-0.301276	0.152532	0.635006	0.00548477	MIRLET7BHG	1.68521
chr15_63712774_63716473	GALNT3	0.5587	1.37551e-05	-0.30054	0.153587	0.944684	0.0106907	HERC1	0.986211
chr22_46097925_46109908	DEPDC1B	0.540826	2.9047e-05	-0.299007	0.155798	1.60811	3.54142e-05	MIRLET7BHG	1.68521
chr22_46097925_46109908	FAM111B	0.508435	0.000101511	-0.298672	0.156286	0.839298	0.0199733	MIRLET7BHG	1.68521
chr22_46097925_46109908	GBP3	0.546218	2.3287e-05	-0.298104	0.157112	0.746538	0.00226399	MIRLET7BHG	1.68521
chr6_75621531_75647801	EIF5A2	0.741205	2.19607e-10	-0.297915	0.157387	0.621626	0.0251092	SENP6	1.28131
chr14_32090501_32117287	EGLN3	0.528205	4.80207e-05	-0.2979	0.15741	1.89193	3.45281e-07	ARHGAP5	1.42549
chr7_73469516_73470483	GALNT3	0.644897	1.86747e-07	-0.297856	0.157474	0.944684	0.0106907	BAZ1B	1.14122
chr22_46097925_46109908	ILDR1	0.544848	2.46416e-05	-0.297666	0.157752	1.07285	0.00355608	MIRLET7BHG	1.68521
chr17_5460938_5462546	PHGDH	0.724302	8.78367e-10	-0.296104	0.16005	-1.02997	0.004088	DHX33	1.18489
chr12_32576265_32611283	ANXA3	0.505579	0.000112676	-0.294997	0.161691	0.898692	0.0294143	FGD4	1.29642
chr1_20904882_20942330	ADGRV1	0.59038	3.27102e-06	-0.294562	0.16234	-1.45777	0.00460627	EIF4G3	2.70679
chr2_168138087_168167407	TM4SF1	0.502539	0.000125788	-0.294253	0.162802	0.97752	0.00269578	STK39	1.65131
chr1_92605306_92625934	ZNF165	0.543839	2.5684e-05	-0.29396	0.16324	0.755967	0.0481592	EVI5	1.30316
chr3_134158120_134195182	GCLM	0.6498	1.40353e-07	-0.293737	0.163575	-0.773532	0.00074694	RYK	1.10048
chr6_29929401_29945281	B4GALT4	0.508403	0.00010163	-0.292274	0.165781	0.830394	0.000600638	intergenic	1.39642
chr8_67251298_67259926	TRIM16	0.531552	4.21086e-05	-0.290605	0.168323	0.938793	7.62039e-05	ARFGEF1	1.26083
chr1_27789561_27812268	SLC25A33	0.525112	5.41547e-05	-0.290162	0.169002	-0.642322	0.0192853	STX12	1.19591
chr4_82878729_82881940	FAM101A	0.538138	3.23841e-05	-0.289864	0.169461	1.90495	8.05735e-05	SEC31A	1.62774
chr1_92605306_92625934	DLGAP5	0.56739	9.41371e-06	-0.287657	0.172879	1.24649	0.00205378	EVI5	1.30316
chr22_46097925_46109908	AP1S3	0.513069	8.55278e-05	-0.285169	0.176791	0.970872	0.00825711	MIRLET7BHG	1.68521
chr17_50192796_50194041	NETO2	0.552257	1.80984e-05	-0.284809	0.177362	0.846812	0.0189574	COL1A1	1.87418
chr4_1900625_1930770	ANXA3	0.507576	0.000104757	-0.284707	0.177523	0.898692	0.0294143	WHSC1	1.16065
chr22_46097925_46109908	ASPHD2	0.53791	3.26833e-05	-0.283281	0.179799	1.14442	0.00056598	MIRLET7BHG	1.68521
chr1_26268482_26269614	KLF9	0.570229	8.2974e-06	-0.281915	0.181999	-0.933692	2.15397e-05	CEP85	1.20758
chr8_27294079_27298559	PARM1	0.500628	0.00013473	-0.280949	0.183564	-0.628408	0.0324749	TRIM35	1.5838
chr15_63712774_63716473	ATP1B1	0.584824	4.25465e-06	-0.280569	0.184183	0.863434	0.0356125	HERC1	0.986211
chr22_46097925_46109908	ARHGEF35	0.588124	3.64171e-06	-0.279861	0.18534	1.1345	1.0584e-05	MIRLET7BHG	1.68521
chr3_111112029_111147484	GALNT3	0.690946	1.02611e-08	-0.279616	0.185741	0.944684	0.0106907	NECTIN3	1.36604
chr3_111112029_111147484	DLGAP5	0.516659	7.47673e-05	-0.279158	0.186493	1.24649	0.00205378	NECTIN3	1.36604
chr3_134158120_134195182	AKR1C2	0.540306	2.96661e-05	-0.277976	0.188442	-1.14601	0.0273792	RYK	1.10048
chr12_122517353_122518872	CNKSR3	0.511942	8.91844e-05	-0.27713	0.189848	-0.704893	0.0293942	RSRC2	2.17694
chr2_168138087_168167407	ADAM9	0.771999	1.30678e-11	-0.275787	0.192091	1.07017	2.58905e-05	STK39	1.65131
chr17_37584647_37586549	ADAM9	0.663236	6.2458e-08	-0.275787	0.192091	1.07017	2.58905e-05	SYNRG	2.35366
chr22_46097925_46109908	S100A10	0.508794	0.000100179	-0.275602	0.192402	0.897233	0.00258842	MIRLET7BHG	1.68521
chr3_134158120_134195182	STK39	0.654745	1.04672e-07	-0.275449	0.192658	0.755404	0.00144344	RYK	1.10048
chr17_37584647_37586549	SLC25A33	0.576527	6.24424e-06	-0.27518	0.19311	-0.642322	0.0192853	SYNRG	2.35366
chr1_117402185_117466427	C19orf33	0.552711	1.77555e-05	-0.27488	0.193617	2.37395	2.50279e-05	MAN1A2	1.98913
chr22_46097925_46109908	ANXA2	0.680226	2.11195e-08	-0.274429	0.194378	1.02503	4.44785e-05	MIRLET7BHG	1.68521
chr1_150230570_150231926	KDM6B	0.563376	1.12311e-05	-0.274149	0.194852	-0.703362	0.0251064	ANP32E	2.00074
chr4_1900625_1930770	PLBD1	0.565053	1.04354e-05	-0.274012	0.195085	0.961196	0.00265849	WHSC1	1.16065
chr6_75621531_75647801	RHOC	0.512388	8.7722e-05	-0.273654	0.195691	0.587787	0.00181729	SENP6	1.28131
chr8_27294079_27298559	SLC16A4	0.545932	2.35638e-05	-0.273569	0.195835	0.834078	0.015257	TRIM35	1.5838
chr4_82878729_82881940	FXYD3	0.518425	6.99447e-05	-0.273544	0.195879	2.27198	7.40492e-06	SEC31A	1.62774
chr3_134158120_134195182	BACE2	0.598628	2.19405e-06	-0.272951	0.196889	0.660528	0.00999993	RYK	1.10048
chr7_98317248_98317356	HIPK2	0.55596	1.54686e-05	-0.272416	0.197802	-0.663014	0.000269893	BAIAP2L1	2.39999
chr7_42023467_42048696	TCF7	0.533248	3.93758e-05	-0.272345	0.197923	-0.643636	0.0448815	GLI3	1.1318
chr11_65499482_65499688	ANXA3	0.58824	3.62176e-06	-0.272342	0.19793	0.898692	0.0294143	MALAT1	2.6221
chr2_168138087_168167407	ANXA3	0.534769	3.7065e-05	-0.272342	0.19793	0.898692	0.0294143	STK39	1.65131
chr22_46097925_46109908	CAPG	0.54466	2.4832e-05	-0.271383	0.199576	0.932864	0.00369319	MIRLET7BHG	1.68521
chr15_63712774_63716473	HNF4G	0.513928	8.28319e-05	-0.27128	0.199753	1.08946	0.0402635	HERC1	0.986211
chr7_73469516_73470483	DCBLD1	0.505835	0.00011163	-0.270656	0.20083	0.847989	0.000271349	BAZ1B	1.14122
chr11_65499482_65499688	DCBLD2	0.54812	2.15207e-05	-0.270188	0.201641	1.06257	0.000665817	MALAT1	2.6221
chr4_1900625_1930770	PGK1	0.610741	1.19554e-06	-0.27006	0.201862	0.737224	0.00074623	WHSC1	1.16065
chr12_122517353_122518872	PHGDH	0.524386	5.56943e-05	-0.269943	0.202066	-1.02997	0.004088	RSRC2	2.17694
chr22_46097925_46109908	CLIC1	0.664315	5.84249e-08	-0.269895	0.202149	0.807785	7.38612e-05	MIRLET7BHG	1.68521
chr17_50192674_50193019	TBC1D3L	0.680294	2.10257e-08	-0.269409	0.202994	0.769219	0.0143117	COL1A1	1.12047
chr22_46097925_46109908	EXO1	0.500244	0.000136593	-0.269275	0.203227	1.12248	0.0120877	MIRLET7BHG	1.68521
chr1_92605306_92625934	EGLN3	0.538242	3.22489e-05	-0.269074	0.203578	1.89193	3.45281e-07	EVI5	1.30316
chr22_46097925_46109908	EGLN3	0.514788	8.02081e-05	-0.268676	0.204273	1.89193	3.45281e-07	MIRLET7BHG	1.68521
chr8_27294079_27298559	RUNX2	0.545188	2.42989e-05	-0.268336	0.204869	1.15411	8.19e-05	TRIM35	1.5838
chr17_50192674_50193019	BMP6	0.525772	5.27885e-05	-0.268183	0.205137	-1.06718	0.00286204	COL1A1	1.12047
chr6_75621531_75647801	GPX8	0.510865	9.28167e-05	-0.268108	0.205268	0.841124	0.00777594	SENP6	1.28131
chr6_75621531_75647801	GALNT3	0.750832	9.498e-11	-0.267749	0.205899	0.944684	0.0106907	SENP6	1.28131
chr1_92563641_92636336	AP1S3	0.537476	3.32579e-05	-0.267644	0.206084	0.970872	0.00825711	EVI5	2.02627
chr3_134158120_134195182	EIF5A2	0.571058	7.99516e-06	-0.267417	0.206483	0.621626	0.0251092	RYK	1.10048
chr8_27294079_27298559	LSAMP	0.695125	7.67939e-09	-0.267063	0.207107	0.81518	0.0481592	TRIM35	1.5838
chr14_73147794_73148094	GALNT3	0.559343	1.33795e-05	-0.266972	0.207268	0.944684	0.0106907	PSEN1	1.52977
chr12_350620_354234	SNX7	0.527221	4.98991e-05	-0.266529	0.208052	0.645737	0.00695064	KDM5A	1.34292
chr1_92605306_92625934	CEACAM6	0.505985	0.000111022	-0.265841	0.209274	3.6049	1.49618e-11	EVI5	1.30316
chr22_46097925_46109908	TAGLN2	0.708957	2.83916e-09	-0.265753	0.20943	0.782564	0.000157233	MIRLET7BHG	1.68521
chr17_50192674_50193019	MTMR7	0.581618	4.94059e-06	-0.265697	0.209529	-0.90634	0.00386411	COL1A1	1.12047
chr8_27294079_27298559	RAB38	0.645838	1.76858e-07	-0.265344	0.210158	1.03952	0.0063498	TRIM35	1.5838
chr18_13681604_13682105	CPA6	0.736711	3.20731e-10	-0.265196	0.210423	2.68254	0.00335664	FAM210A	2.24806
chr5_134535857_134552209	ETV7	0.509587	9.72995e-05	-0.265039	0.210702	0.747413	0.0162878	JADE2	0.87187
chr22_46097925_46109908	RAB25	0.59371	2.78762e-06	-0.264813	0.211106	1.62114	0.000239073	MIRLET7BHG	1.68521
chr12_104927972_104928694	GALNT7	0.50281	0.000124563	-0.264408	0.211832	0.662044	0.00167212	SLC41A2	1.03679
chr1_1785358_1785491	ACSL6	0.620899	7.04358e-07	-0.263119	0.214151	-0.860686	0.0460027	GNB1	1.07673
chr13_42953947_42964139	GALNT7	0.548918	2.08178e-05	-0.262205	0.215806	0.662044	0.00167212	EPSTI1	1.55857
chr7_73469516_73470483	PRKCI	0.507013	0.000106938	-0.262091	0.216012	0.669369	0.00392163	BAZ1B	1.14122
chr9_96458378_96484633	PHGDH	0.605104	1.59082e-06	-0.26205	0.216086	-1.02997	0.004088	HABP4	1.22613
chr8_140864311_140890769	C19orf33	0.568767	8.85608e-06	-0.262017	0.216146	2.37395	2.50279e-05	PTK2	0.909435
chr6_75621531_75647801	POF1B	0.522159	6.06718e-05	-0.261858	0.216436	1.72062	3.54142e-05	SENP6	1.28131
chr1_92563641_92636336	DEPDC1B	0.579141	5.53941e-06	-0.261631	0.216849	1.60811	3.54142e-05	EVI5	2.02627
chr12_98527885_98537572	CLDN18	0.612003	1.12058e-06	-0.261521	0.217049	4.09319	1.28871e-12	TMPO	2.58128
chr1_117402185_117466427	NQO1	0.583822	4.45885e-06	-0.261381	0.217305	1.39898	0.000575833	MAN1A2	1.98913
chr9_96458378_96484633	ADGRV1	0.697555	6.47385e-09	-0.260897	0.218188	-1.45777	0.00460627	HABP4	1.22613
chr9_96458378_96484633	LRRN1	0.644402	1.92152e-07	-0.260011	0.219811	1.09067	0.0070396	HABP4	1.22613
chr22_46097925_46109908	RAB27B	0.568472	8.97265e-06	-0.259869	0.220072	1.24632	0.000654843	MIRLET7BHG	1.68521
chr1_231370561_231374099	EGLN3	0.534112	3.80477e-05	-0.259019	0.221639	1.89193	3.45281e-07	EGLN1	1.32365
chr1_231370561_231374099	ZNF165	0.513083	8.54805e-05	-0.258963	0.221743	0.755967	0.0481592	EGLN1	1.32365
chr6_33313283_33313393	CD320	0.597272	2.34475e-06	-0.25877	0.222099	-0.730297	0.00734736	TAPBP	0.819508
chr6_29929401_29945281	SLC35F2	0.579304	5.49819e-06	-0.258481	0.222635	0.766762	0.0131402	intergenic	1.39642
chr4_145845955_145849561	NUF2	0.511949	8.91617e-05	-0.258238	0.223086	0.901914	0.0379246	ZNF827	1.69312
chr12_52473197_52491736	CCNB2	0.61899	7.79104e-07	-0.25719	0.225035	0.669269	0.0401668	intergenic	1.62554
chr3_195625330_195729739	CABP4	0.505152	0.000114439	-0.256862	0.225648	0.893471	0.0149645	SDHAP2	2.70993
chr22_46097925_46109908	PLIN3	0.502675	0.000125173	-0.256826	0.225717	0.613313	0.000125156	MIRLET7BHG	1.68521
chr5_58455719_58456123	IER3	0.668419	4.5202e-08	-0.256597	0.226144	0.733169	0.00829175	PLK2	1.01959
chr15_59178392_59188216	PGK1	0.6483	1.53252e-07	-0.256258	0.226779	0.737224	0.00074623	MYO1E	1.67205
chr1_243270091_243344331	PGK1	0.510626	9.36397e-05	-0.256258	0.226779	0.737224	0.00074623	SDCCAG8	0.875823
chr22_46097925_46109908	CTSV	0.655842	9.80076e-08	-0.25603	0.227209	1.39508	0.00428197	MIRLET7BHG	1.68521
chr22_46097925_46109908	CORO2A	0.630335	4.23588e-07	-0.255899	0.227455	1.13774	0.00180314	MIRLET7BHG	1.68521
chr22_46097925_46109908	RHBDL2	0.540743	2.91451e-05	-0.255235	0.228704	1.83745	9.47705e-07	MIRLET7BHG	1.68521
chr3_134158120_134195182	NQO1	0.540757	2.91286e-05	-0.253662	0.231685	1.39898	0.000575833	RYK	1.10048
chr9_33886880_33900271	SLC6A14	0.558227	1.40379e-05	-0.252681	0.233556	2.7713	5.89493e-05	UBE2R2	1.66317
chr2_73447959_73455295	BIRC7	0.854387	4.44089e-16	-0.252661	0.233594	2.09914	0.000276592	ALMS1	1.19334
chr3_128262127_128264781	LEMD1	0.511138	9.18826e-05	-0.252435	0.234027	2.09117	0.00189502	EEFSEC	1.5432
chr2_232787149_232796221	DEPDC1B	0.505298	0.000113833	-0.252223	0.234433	1.60811	3.54142e-05	GIGYF2	1.25319
chr1_151024610_151025673	TINAG	0.511779	8.97268e-05	-0.251783	0.235277	1.95937	0.0107959	PRUNE1	1.31343
chr8_61633682_61684188	PLBD1	0.536454	3.46516e-05	-0.250731	0.237307	0.961196	0.00265849	ASPH	1.2402
chr4_1900625_1930770	TNFAIP6	0.588832	3.52137e-06	-0.250571	0.237616	1.00764	0.0358448	WHSC1	1.16065
chr15_70676492_70682795	PLS1	0.620521	7.18626e-07	-0.249935	0.238847	1.66599	0.000299495	UACA	1.28492
chr14_63998913_64016631	TRIM16	0.639808	2.49857e-07	-0.249879	0.238957	0.938793	7.62039e-05	SYNE2	1.54621
chr8_61633682_61684188	XRCC4	0.868401	0	-0.247568	0.243472	0.9672	0.000680671	ASPH	1.2402
chr22_46097925_46109908	GSTP1	0.67417	3.1338e-08	-0.246518	0.245541	0.671898	0.00607568	MIRLET7BHG	1.68521
chr8_61633682_61684188	ANXA3	0.52314	5.84315e-05	-0.246413	0.24575	0.898692	0.0294143	ASPH	1.2402
chr7_158735502_158739121	PLS1	0.571517	7.83242e-06	-0.246338	0.245898	1.66599	0.000299495	ESYT2	0.67816
chr22_46097925_46109908	FAM214B	0.640458	2.40804e-07	-0.246316	0.245941	0.699997	3.54142e-05	MIRLET7BHG	1.68521
chr4_145845955_145849561	DEPDC1B	0.831375	1.28786e-14	-0.246007	0.246552	1.60811	3.54142e-05	ZNF827	1.69312
chr9_33886880_33900271	SPRR1B	0.546617	2.29064e-05	-0.245848	0.246869	2.18392	0.0199063	UBE2R2	1.66317
chr2_168138087_168167407	PLS1	0.508992	9.94547e-05	-0.245797	0.24697	1.66599	0.000299495	STK39	1.65131
chr7_73469516_73470483	AP1S3	0.565935	1.00386e-05	-0.24563	0.247302	0.970872	0.00825711	BAZ1B	1.14122
chr3_128262127_128264781	TSPAN1	0.502632	0.000125369	-0.245416	0.247726	2.47761	8.71141e-07	EEFSEC	1.5432
chr14_22908332_22911403	XRCC4	0.657518	8.85899e-08	-0.245305	0.247948	0.9672	0.000680671	RBM23	1.85779
chr6_75621531_75647801	TRIM16	0.695286	7.59368e-09	-0.245282	0.247993	0.938793	7.62039e-05	SENP6	1.28131
chr6_29929401_29945281	PERP	0.565598	1.01886e-05	-0.245131	0.248294	1.12661	0.00140922	intergenic	1.39642
chr11_108176245_108177090	FAM101A	0.540902	2.8957e-05	-0.245054	0.248447	1.90495	8.05735e-05	NPAT	1.12306
chr18_13681604_13682105	FAM101A	0.535696	3.57192e-05	-0.244876	0.248802	1.90495	8.05735e-05	FAM210A	2.24806
chr22_46097925_46109908	CD2AP	0.595362	2.57339e-06	-0.244803	0.248947	0.711441	0.00205378	MIRLET7BHG	1.68521
chr22_46097925_46109908	WDHD1	0.566661	9.72206e-06	-0.244012	0.250528	0.77821	0.00293126	MIRLET7BHG	1.68521
chr8_140846259_140890769	C19orf33	0.577472	5.98027e-06	-0.243724	0.251104	2.37395	2.50279e-05	PTK2	0.78709
chr6_29929401_29945281	ADAM9	0.671902	3.62433e-08	-0.243222	0.252114	1.07017	2.58905e-05	intergenic	1.39642
chr7_73469516_73470483	SLC35F2	0.515777	7.72907e-05	-0.242766	0.25303	0.766762	0.0131402	BAZ1B	1.14122
chr2_29121373_29181697	H2AFY2	0.519754	6.65046e-05	-0.242459	0.253651	0.639349	0.0124123	CLIP4	2.22129
chr8_61633682_61684188	TNFAIP6	0.578849	5.61432e-06	-0.242357	0.253857	1.00764	0.0358448	ASPH	1.2402
chr22_46097925_46109908	CHEK1	0.537638	3.30428e-05	-0.24225	0.254073	0.672546	0.0128418	MIRLET7BHG	1.68521
chr7_73469516_73470483	SLC6A6	0.500383	0.000135914	-0.242201	0.254171	0.881562	0.000212784	BAZ1B	1.14122
chr2_168138087_168167407	RHOC	0.559098	1.35219e-05	-0.241948	0.254684	0.587787	0.00181729	STK39	1.65131
chr8_27294079_27298559	ACSL6	0.685727	1.46375e-08	-0.241342	0.255913	-0.860686	0.0460027	TRIM35	1.5838
chr3_195625330_195721083	GRHL1	0.575762	6.46566e-06	-0.241156	0.256289	0.863493	0.0162878	SDHAP2	1.80204
chr3_183650295_183672484	ADGRV1	0.549848	2.0025e-05	-0.241014	0.256579	-1.45777	0.00460627	KLHL24	1.77036
chr14_32090501_32117287	GALNT3	0.63934	2.56563e-07	-0.240754	0.257107	0.944684	0.0106907	ARHGAP5	1.42549
chr12_32576265_32611283	HIST1H1B	0.669709	4.16654e-08	-0.240693	0.257232	0.792999	0.0334512	FGD4	1.29642
chr22_46097925_46109908	KDELR3	0.520386	6.49231e-05	-0.240594	0.257433	0.718606	0.00221891	MIRLET7BHG	1.68521
chr11_65499482_65499688	VMP1	0.513586	8.38958e-05	-0.240477	0.257671	0.707732	0.00401354	MALAT1	2.6221
chr12_98527885_98537572	VMP1	0.55992	1.30508e-05	-0.240477	0.257671	0.707732	0.00401354	TMPO	2.58128
chr12_52473197_52491736	CD9	0.534234	3.78633e-05	-0.240159	0.258322	0.747437	0.00429767	intergenic	1.62554
chr19_57778750_57780146	MACC1	0.541764	2.79588e-05	-0.239701	0.259259	1.47096	0.000104261	ZNF586	1.2334
chr9_36352741_36353331	CTSV	0.671527	3.712e-08	-0.239671	0.25932	1.39508	0.00428197	RNF38	1.61017
chr9_96458378_96484633	COL13A1	0.572928	7.35078e-06	-0.239395	0.259885	0.82425	0.0419506	HABP4	1.22613
chr7_73469516_73470483	STK39	0.653873	1.10271e-07	-0.239258	0.260165	0.755404	0.00144344	BAZ1B	1.14122
chr7_73469516_73470483	GALNT7	0.647049	1.64847e-07	-0.238929	0.260841	0.662044	0.00167212	BAZ1B	1.14122
chr14_73147794_73148094	S100P	0.627579	4.92295e-07	-0.23848	0.261765	3.57354	1.66207e-10	PSEN1	1.52977
chr4_1900625_1930770	AKR1C2	0.677877	2.46394e-08	-0.238106	0.262536	-1.14601	0.0273792	WHSC1	1.16065
chr22_46097925_46109908	POF1B	0.605679	1.54554e-06	-0.238073	0.262606	1.72062	3.54142e-05	MIRLET7BHG	1.68521
chr7_22291174_22318037	EGLN3	0.552349	1.80286e-05	-0.237957	0.262844	1.89193	3.45281e-07	RAPGEF5	1.28788
chr3_111112029_111147484	HIST1H1B	0.537872	3.27328e-05	-0.237917	0.262926	0.792999	0.0334512	NECTIN3	1.36604
chr17_50188546_50188776	SNTG2	0.540209	2.97833e-05	-0.23754	0.263706	-1.06752	0.0400952	COL1A1	1.49262
chr22_46097925_46109908	NUF2	0.504906	0.000115465	-0.23753	0.263728	0.901914	0.0379246	MIRLET7BHG	1.68521
chr6_75621531_75647801	NREP	0.531378	4.23993e-05	-0.237489	0.263813	0.867984	0.00113802	SENP6	1.28131
chr2_241632916_241634079	GALNT3	0.504553	0.000116953	-0.237456	0.263881	0.944684	0.0106907	THAP4	1.88101
chr6_29929401_29945281	GALNT3	0.615421	9.39107e-07	-0.236791	0.265261	0.944684	0.0106907	intergenic	1.39642
chr4_145845955_145849561	DEPDC1	0.601927	1.86427e-06	-0.236648	0.265558	1.19811	0.0157475	ZNF827	1.69312
chr3_195625330_195729739	NOXO1	0.523439	5.7764e-05	-0.23656	0.26574	1.52505	0.0148383	SDHAP2	2.70993
chr10_11509594_11527567	KIAA1217	0.50837	0.00010175	-0.236511	0.265843	0.635216	0.0111213	USP6NL	0.925906
chr17_50188546_50188776	TESPA1	0.518922	6.864e-05	-0.235976	0.266956	-0.986244	0.0311008	COL1A1	1.49262
chr2_168138087_168167407	MCU	0.53556	3.59128e-05	-0.235394	0.268173	0.861108	0.000571171	STK39	1.65131
chr5_58455719_58456123	H1F0	0.659187	8.00616e-08	-0.235341	0.268284	1.07386	2.70928e-05	PLK2	1.01959
chr22_46097925_46109908	TMSB10	0.69503	7.73102e-09	-0.235272	0.26843	0.600897	0.00185098	MIRLET7BHG	1.68521
chr2_241632916_241634079	GRPR	0.570396	8.23561e-06	-0.234856	0.269301	-1.50986	0.0150584	THAP4	1.88101
chr12_108652271_108654410	AP1S3	0.693814	8.4148e-09	-0.234844	0.269325	0.970872	0.00825711	CORO1C	0.79533
chr5_71502598_71512428	DEPDC1B	0.613186	1.05434e-06	-0.234759	0.269504	1.60811	3.54142e-05	BDP1	1.02933
chr11_34086063_34086413	GALNT3	0.511771	8.97537e-05	-0.234725	0.269575	0.944684	0.0106907	CAPRIN1	1.35113
chr14_71413947_71529370	PLEK2	0.520556	6.45046e-05	-0.234563	0.269916	1.97708	8.71141e-07	SIPA1L1	1.37498
chr10_32017142_32019959	ACSL6	0.671355	3.75299e-08	-0.234295	0.270478	-0.860686	0.0460027	KIF5B	1.95107
chr22_46097925_46109908	S100A11	0.50451	0.000117137	-0.233965	0.271174	1.17386	1.40037e-05	MIRLET7BHG	1.68521
chr7_73469516_73470483	SHISA2	0.626912	5.10422e-07	-0.233917	0.271276	1.84126	3.77195e-05	BAZ1B	1.14122
chr12_52473197_52491736	ADORA2B	0.653858	1.10372e-07	-0.233571	0.272005	0.703442	0.00726347	intergenic	1.62554
chr8_27294079_27298559	TNFSF4	0.690768	1.03878e-08	-0.233422	0.272321	1.1037	0.00230721	TRIM35	1.5838
chr1_92605306_92625934	EIF5A2	0.649534	1.42562e-07	-0.233048	0.273112	0.621626	0.0251092	EVI5	1.30316
chr5_179705678_179709059	CAPN9	0.577976	5.84377e-06	-0.232835	0.273561	3.43498	1.59841e-07	CANX	1.10262
chr14_32090501_32117287	CCK	0.519303	6.76554e-05	-0.23276	0.273721	2.19566	0.0180957	ARHGAP5	1.42549
chr3_197015364_197017290	BIK	0.504195	0.000118481	-0.232284	0.274731	1.58687	7.04951e-05	MELTF	0.838865
chr2_168138087_168167407	S100A16	0.535048	3.66549e-05	-0.232167	0.27498	1.29418	2.73758e-06	STK39	1.65131
chr8_27294079_27298559	CNKSR3	0.612847	1.07297e-06	-0.23211	0.275102	-0.704893	0.0293942	TRIM35	1.5838
chr14_63998913_64016631	GALNT7	0.5543	1.66002e-05	-0.231912	0.275521	0.662044	0.00167212	SYNE2	1.54621
chr12_98527885_98537572	DYNC2H1	0.603549	1.71962e-06	-0.231851	0.275653	0.734039	0.0404143	TMPO	2.58128
chr7_22291174_22318037	PARD6B	0.529859	4.50097e-05	-0.231469	0.276466	0.881793	0.0176822	RAPGEF5	1.28788
chr22_46097925_46109908	CDC6	0.669109	4.32774e-08	-0.231317	0.27679	0.925821	0.0156909	MIRLET7BHG	1.68521
chr14_71413947_71529370	C19orf33	0.665957	5.27498e-08	-0.231022	0.277421	2.37395	2.50279e-05	SIPA1L1	1.37498
chr15_63712774_63716473	SLC16A7	0.593087	2.87269e-06	-0.231012	0.277443	-0.806934	0.00441786	HERC1	0.986211
chr7_98317248_98317356	ANK1	0.704419	3.95991e-09	-0.230888	0.277707	1.57703	0.000412358	BAIAP2L1	2.39999
chr8_61633682_61684188	EIF5A2	0.749628	1.05699e-10	-0.230739	0.278027	0.621626	0.0251092	ASPH	1.2402
chr2_168138087_168167407	CCDC34	0.621926	6.66983e-07	-0.230008	0.279595	0.661038	0.0255208	STK39	1.65131
chr17_37584647_37586549	CCDC34	0.541527	2.82295e-05	-0.230008	0.279595	0.661038	0.0255208	SYNRG	2.35366
chr10_32017142_32019959	LRRN1	0.670719	3.90809e-08	-0.229931	0.279759	1.09067	0.0070396	KIF5B	1.95107
chr2_241325992_241343093	BIRC7	0.617454	8.44546e-07	-0.229917	0.279789	2.09914	0.000276592	SEPT2	0.803272
chr12_122517353_122518872	SNTG2	0.505493	0.00011303	-0.229864	0.279904	-1.06752	0.0400952	RSRC2	2.17694
chr3_142397328_142405076	B3GALT5	0.53856	3.18375e-05	-0.229591	0.280491	1.3406	0.0105269	XRN1	1.78491
chr18_13681604_13682105	AP1S3	0.616897	8.69549e-07	-0.229141	0.28146	0.970872	0.00825711	FAM210A	2.24806
chr7_22291174_22318037	DEPDC1B	0.504884	0.000115558	-0.228946	0.281882	1.60811	3.54142e-05	RAPGEF5	1.28788
chr19_34451980_34467014	HIST1H1B	0.525773	5.27867e-05	-0.228936	0.281905	0.792999	0.0334512	UBA2	1.53695
chr17_37584647_37586549	SNX7	0.57087	8.06293e-06	-0.228798	0.282202	0.645737	0.00695064	SYNRG	2.35366
chr1_86719506_86724405	EGLN3	0.533538	3.89257e-05	-0.228584	0.282665	1.89193	3.45281e-07	SH3GLB1	1.42765
chr7_22291174_22318037	SHISA2	0.54484	2.46494e-05	-0.228463	0.282927	1.84126	3.77195e-05	RAPGEF5	1.28788
chr17_50196174_50196521	EREG	0.559657	1.31994e-05	-0.228433	0.282991	1.74922	0.00137613	COL1A1	1.48729
chr12_122517353_122518872	SPOCK1	0.553881	1.68978e-05	-0.228277	0.283328	1.0376	0.00737701	RSRC2	2.17694
chr12_32576265_32611283	PLBD1	0.618384	8.04356e-07	-0.228199	0.283498	0.961196	0.00265849	FGD4	1.29642
chr3_111112029_111147484	AP1S3	0.604599	1.63162e-06	-0.227717	0.284544	0.970872	0.00825711	NECTIN3	1.36604
chr8_61633682_61684188	GSTP1	0.536899	3.40378e-05	-0.227622	0.28475	0.671898	0.00607568	ASPH	1.2402
chr14_63998913_64016631	GSTP1	0.537098	3.37672e-05	-0.227513	0.284987	0.671898	0.00607568	SYNE2	1.54621
chr22_46097925_46109908	SFTA2	0.50983	9.64301e-05	-0.227293	0.285466	2.97884	7.10205e-06	MIRLET7BHG	1.68521
chr1_151024610_151025673	LEMD1	0.522165	6.06591e-05	-0.227019	0.286064	2.09117	0.00189502	PRUNE1	1.31343
chr12_108652271_108654410	C19orf33	0.601099	1.94238e-06	-0.226769	0.28661	2.37395	2.50279e-05	CORO1C	0.79533
chr19_13814514_13814865	AKR1C2	0.605782	1.53753e-06	-0.226684	0.286794	-1.14601	0.0273792	ZSWIM4	1.53476
chr12_122517353_122518872	ADGRV1	0.589108	3.47552e-06	-0.226475	0.28725	-1.45777	0.00460627	RSRC2	2.17694
chr1_247138715_247159813	C19orf33	0.537993	3.25738e-05	-0.226032	0.288221	2.37395	2.50279e-05	ZNF124	1.17143
chr6_161034258_161049979	C19orf33	0.600468	2.0039e-06	-0.225908	0.288492	2.37395	2.50279e-05	MAP3K4	1.4014
chr22_46097925_46109908	SMIM22	0.555927	1.54903e-05	-0.225774	0.288784	1.62863	0.000461675	MIRLET7BHG	1.68521
chr4_82878729_82881940	S100P	0.634646	3.33876e-07	-0.225566	0.289241	3.57354	1.66207e-10	SEC31A	1.62774
chr12_52473197_52491736	GAPDH	0.54577	2.37224e-05	-0.225457	0.289481	0.903253	0.000331126	intergenic	1.62554
chr22_46097925_46109908	LAD1	0.523748	5.70813e-05	-0.225117	0.290228	1.56853	0.000425386	MIRLET7BHG	1.68521
chr1_42265114_42278784	PDE5A	0.519375	6.74709e-05	-0.225015	0.290453	-0.631657	0.0193615	FOXJ3	1.55939
chr5_71502598_71512428	AGR2	0.595807	2.51836e-06	-0.224928	0.290645	2.35799	1.11726e-05	BDP1	1.02933
chr6_29929401_29945281	PGK1	0.57819	5.78681e-06	-0.224816	0.290891	0.737224	0.00074623	intergenic	1.39642
chr12_350620_354234	ALDH1A1	0.565364	1.0294e-05	-0.224763	0.291009	-1.09917	0.00197344	KDM5A	1.34292
chr14_63998913_64016631	CD2AP	0.501655	0.000129856	-0.224614	0.291336	0.711441	0.00205378	SYNE2	1.54621
chr16_11020192_11061022	C19orf33	0.544204	2.53022e-05	-0.224434	0.291732	2.37395	2.50279e-05	CLEC16A	0.8435
chr6_29929401_29945281	EIF5A2	0.640657	2.38094e-07	-0.224098	0.292474	0.621626	0.0251092	intergenic	1.39642
chr3_134158120_134195182	GALNT3	0.62793	4.82993e-07	-0.224042	0.292599	0.944684	0.0106907	RYK	1.10048
chr7_42023467_42048696	SIM2	0.697717	6.40045e-09	-0.223782	0.293173	2.32564	4.49381e-08	GLI3	1.1318
chr11_65499482_65499688	KCTD14	0.543844	2.56795e-05	-0.223739	0.29327	1.03162	0.0241116	MALAT1	2.6221
chr2_230473323_230494460	KDR	0.624834	5.70932e-07	-0.223556	0.293674	-0.752693	0.00522282	SP100	2.39608
chr22_46097925_46109908	PLEK2	0.52656	5.11993e-05	-0.22345	0.29391	1.97708	8.71141e-07	MIRLET7BHG	1.68521
chr19_17188014_17191153	TNFRSF11B	0.646547	1.69733e-07	-0.223381	0.294063	1.50015	0.000722494	MYO9B	1.23211
chr7_73469516_73470483	TUFT1	0.533748	3.86025e-05	-0.223164	0.294545	1.26475	2.82317e-05	BAZ1B	1.14122
chr9_36352741_36353331	S100A16	0.50088	0.000133516	-0.222705	0.295564	1.29418	2.73758e-06	RNF38	1.61017
chr21_29326058_29329693	C19orf33	0.545041	2.44463e-05	-0.222677	0.295626	2.37395	2.50279e-05	BACH1	0.857574
chr17_73235475_73236995	CLDN23	0.526301	5.1715e-05	-0.22232	0.296421	1.1037	0.00724753	C17orf80	2.96993
chr8_27294079_27298559	PIP4K2C	0.659871	7.67918e-08	-0.222049	0.297026	0.871404	0.000230305	TRIM35	1.5838
chr1_42265114_42278784	VLDLR	0.502303	0.00012686	-0.221998	0.297139	-0.944662	0.00643063	FOXJ3	1.55939
chr12_32576265_32611283	CEACAM6	0.507449	0.000105243	-0.221677	0.297857	3.6049	1.49618e-11	FGD4	1.29642
chr19_34451980_34467014	SLC35F2	0.522991	5.87659e-05	-0.221478	0.298302	0.766762	0.0131402	UBA2	1.53695
chr9_96458378_96484633	CPT1C	0.569266	8.66158e-06	-0.221352	0.298585	0.633991	0.0473722	HABP4	1.22613
chr17_5460938_5462546	CA4	0.755617	6.17359e-11	-0.22131	0.298677	-2.18394	0.00105389	DHX33	1.18489
chr1_243304712_243426558	VSIG1	0.636705	2.97598e-07	-0.220997	0.29938	2.48558	0.000223513	SDCCAG8	1.38578
chr17_19909180_19909978	CPA6	0.545899	2.35963e-05	-0.220977	0.299424	2.68254	0.00335664	AKAP10	1.02709
chr6_29929401_29945281	GSTP1	0.583628	4.49938e-06	-0.220919	0.299553	0.671898	0.00607568	intergenic	1.39642
chr12_32576265_32611283	HIST1H2BO	0.519371	6.7481e-05	-0.220813	0.299791	0.84348	0.0386201	FGD4	1.29642
chr17_5462318_5463689	EFNA3	0.538462	3.19636e-05	-0.220707	0.300031	1.90111	0.00010343	DHX33	1.7009
chr8_140864311_140890769	FAM101A	0.530775	4.34196e-05	-0.220483	0.300534	1.90495	8.05735e-05	PTK2	0.909435
chr12_108652271_108654410	GALNT3	0.716974	1.55283e-09	-0.219478	0.302799	0.944684	0.0106907	CORO1C	0.79533
chr2_168138087_168167407	CD2AP	0.523263	5.81543e-05	-0.219328	0.303137	0.711441	0.00205378	STK39	1.65131
chr22_46097925_46109908	USH1C	0.51095	9.25261e-05	-0.219046	0.303774	1.46282	0.00698341	MIRLET7BHG	1.68521
chr16_11020192_11061022	S100P	0.703561	4.21384e-09	-0.219044	0.303779	3.57354	1.66207e-10	CLEC16A	0.8435
chr22_46097925_46109908	PLBD1	0.505271	0.000113947	-0.218942	0.30401	0.961196	0.00265849	MIRLET7BHG	1.68521
chr1_243270091_243426558	RASAL1	0.581876	4.88183e-06	-0.21884	0.304241	1.51506	0.00163634	SDCCAG8	0.966765
chr1_15717892_15721388	S100P	0.550371	1.95909e-05	-0.21878	0.304377	3.57354	1.66207e-10	PLEKHM2	1.65584
chr13_42953947_42964139	CCDC34	0.560937	1.24889e-05	-0.218742	0.304463	0.661038	0.0255208	EPSTI1	1.55857
chr5_71502598_71512428	VSIG1	0.645265	1.82818e-07	-0.218705	0.304547	2.48558	0.000223513	BDP1	1.02933
chr5_87331347_87338091	RHPN2	0.520022	6.58314e-05	-0.218618	0.304743	1.05273	0.0164528	RASA1	1.47295
chr22_46097925_46109908	C19orf33	0.545748	2.37434e-05	-0.21827	0.305535	2.37395	2.50279e-05	MIRLET7BHG	1.68521
chr22_46097925_46109908	ADAM9	0.587241	3.79719e-06	-0.218267	0.305541	1.07017	2.58905e-05	MIRLET7BHG	1.68521
chr11_34090178_34092056	AKR1C2	0.506697	0.000108176	-0.218255	0.305567	-1.14601	0.0273792	CAPRIN1	1.83672
chr9_27009019_27029104	CXorf57	0.624961	5.67046e-07	-0.218158	0.305788	-0.857396	0.0133067	IFT74	1.72125
chr6_29929401_29945281	GCLM	0.615372	9.415e-07	-0.21784	0.306512	-0.773532	0.00074694	intergenic	1.39642
chr7_22291174_22318037	VSIG1	0.508875	9.98827e-05	-0.217571	0.307125	2.48558	0.000223513	RAPGEF5	1.28788
chr1_27789561_27812268	PGK1	0.517989	7.11079e-05	-0.217567	0.307132	0.737224	0.00074623	STX12	1.19591
chr12_122517353_122518872	DKK3	0.516635	7.48364e-05	-0.21746	0.307376	1.06281	0.00542801	RSRC2	2.17694
chr2_241632916_241634079	BEX5	0.588524	3.57329e-06	-0.217403	0.307507	-1.10074	0.0160878	THAP4	1.88101
chr6_75621531_75647801	NQO1	0.640437	2.41095e-07	-0.217392	0.307531	1.39898	0.000575833	SENP6	1.28131
chr15_43415593_43416416	KDELC1	0.571785	7.73887e-06	-0.217198	0.307975	0.6044	0.028735	TP53BP1	1.5843
chr17_73235475_73236995	HPGD	0.650501	1.34679e-07	-0.217193	0.307985	1.05255	0.0190371	C17orf80	2.96993
chr2_168138087_168167407	PERP	0.532725	4.02006e-05	-0.216696	0.309122	1.12661	0.00140922	STK39	1.65131
chr12_32576265_32611283	GALNT3	0.727849	6.6225e-10	-0.216633	0.309266	0.944684	0.0106907	FGD4	1.29642
chr11_34086063_34086413	DSC2	0.505312	0.000113777	-0.216605	0.30933	0.925322	0.00421933	CAPRIN1	1.35113
chr22_27894554_27914347	EGLN3	0.531683	4.18924e-05	-0.21657	0.30941	1.89193	3.45281e-07	PITPNB	1.95306
chr22_46097925_46109908	PDE4C	0.564711	1.05934e-05	-0.216395	0.30981	1.26331	0.00659153	MIRLET7BHG	1.68521
chr15_93004616_93014909	ANXA3	0.569984	8.38871e-06	-0.215769	0.311246	0.898692	0.0294143	CHD2	2.35687
chr10_93373026_93374791	ANXA3	0.504879	0.00011558	-0.215769	0.311246	0.898692	0.0294143	MYOF	1.39881
chr14_92003418_92007852	TRIM16	0.500389	0.000135888	-0.215653	0.311513	0.938793	7.62039e-05	TRIP11	1.7999
chr3_142397328_142405076	MYBPC1	0.615733	9.23967e-07	-0.21527	0.312392	3.61454	9.73623e-06	XRN1	1.78491
chr1_114725220_114738072	XKR9	0.609361	1.28277e-06	-0.215111	0.312759	1.50335	0.0111534	CSDE1	0.981214
chr14_32090501_32117287	AP1S3	0.631084	4.06538e-07	-0.215066	0.312864	0.970872	0.00825711	ARHGAP5	1.42549
chr3_134158120_134195182	TRIM16	0.527714	4.89493e-05	-0.215038	0.312929	0.938793	7.62039e-05	RYK	1.10048
chr12_32576265_32611283	TSPAN8	0.551864	1.84002e-05	-0.214906	0.313233	1.77284	0.000897416	FGD4	1.29642
chr17_51041500_51056482	LIPH	0.514926	7.97975e-05	-0.214075	0.315152	1.87247	2.42559e-05	SPAG9	2.03585
chr1_92605306_92625934	C19orf33	0.632938	3.67051e-07	-0.213999	0.315329	2.37395	2.50279e-05	EVI5	1.30316
chr17_50194720_50195100	CNRIP1	0.55342	1.72312e-05	-0.213497	0.316492	-0.679006	0.0113704	COL1A1	2.96358
chr10_32017142_32019959	LEF1	0.698457	6.07393e-09	-0.213417	0.316678	0.825985	0.0396341	KIF5B	1.95107
chr2_72718102_72731245	GALNT3	0.581659	4.93117e-06	-0.21339	0.316741	0.944684	0.0106907	EXOC6B	1.7366
chr1_247138715_247159813	FAM101A	0.566753	9.68263e-06	-0.213381	0.316762	1.90495	8.05735e-05	ZNF124	1.17143
chr17_73235475_73236995	FAM101A	0.523825	5.6912e-05	-0.213336	0.316867	1.90495	8.05735e-05	C17orf80	2.96993
chr6_75621531_75647801	SLC35F2	0.673534	3.26469e-08	-0.21312	0.317367	0.766762	0.0131402	SENP6	1.28131
chr7_22291174_22318037	CDC6	0.564432	1.07238e-05	-0.212849	0.317999	0.925821	0.0156909	RAPGEF5	1.28788
chr13_42953947_42964139	EIF5A2	0.582515	4.73901e-06	-0.21275	0.318228	0.621626	0.0251092	EPSTI1	1.55857
chr7_73469516_73470483	PGM2L1	0.513969	8.27033e-05	-0.212515	0.318775	0.994597	1.1642e-05	BAZ1B	1.14122
chr17_50077386_50078084	ECI2	0.646631	1.68904e-07	-0.212216	0.319473	-0.768765	0.000797726	ITGA3	0.869196
chr4_145845955_145849561	VSIG1	0.705572	3.64094e-09	-0.212155	0.319614	2.48558	0.000223513	ZNF827	1.69312
chr1_84865384_84866138	CPED1	0.513124	8.53503e-05	-0.21201	0.319955	-0.989931	0.00367883	LPAR3	2.43725
chr3_134158120_134195182	GPX2	0.6042	1.66457e-06	-0.211922	0.32016	1.88123	3.91816e-05	RYK	1.10048
chr7_158879683_158906091	AP1S3	0.591959	3.03288e-06	-0.211829	0.320378	0.970872	0.00825711	WDR60	2.76079
chr11_1837410_1837515	HIST1H3A	0.551286	1.88532e-05	-0.211821	0.320396	0.759904	0.0351162	SYT8	1.76262
chr12_122517353_122518872	GPC3	0.530514	4.38676e-05	-0.211707	0.320662	-1.33265	0.00360929	RSRC2	2.17694
chr8_105444279_105444381	CILP2	0.547424	2.21527e-05	-0.211617	0.320872	1.17553	0.00508106	ZFPM2	1.99501
chr17_50192674_50193019	CFAP47	0.794237	1.2772e-12	-0.211581	0.320956	1.74138	0.0103127	COL1A1	1.12047
chr15_90217438_90219891	C19orf33	0.5012	0.000131993	-0.211401	0.32138	2.37395	2.50279e-05	SEMA4B	0.943556
chr22_46097925_46109908	SLC16A5	0.571906	7.69688e-06	-0.211066	0.322163	0.860239	0.0136957	MIRLET7BHG	1.68521
chr8_27294079_27298559	TLR4	0.608246	1.35761e-06	-0.21047	0.323564	-0.646982	0.023826	TRIM35	1.5838
chr4_145845955_145849561	C19orf33	0.546014	2.34844e-05	-0.210455	0.323599	2.37395	2.50279e-05	ZNF827	1.69312
chr17_5460938_5462546	SNX7	0.568382	9.00864e-06	-0.210419	0.323683	0.645737	0.00695064	DHX33	1.18489
chr11_1837410_1837515	SLC35F2	0.538975	3.1309e-05	-0.210302	0.32396	0.766762	0.0131402	SYT8	1.76262
chr4_145845955_145849561	FAM101A	0.628297	4.73447e-07	-0.210273	0.324027	1.90495	8.05735e-05	ZNF827	1.69312
chr15_70676492_70682795	UPK1B	0.666629	5.05779e-08	-0.210174	0.32426	2.84806	5.60027e-05	UACA	1.28492
chr7_73469516_73470483	RAB27B	0.536971	3.39403e-05	-0.210149	0.324318	1.24632	0.000654843	BAZ1B	1.14122
chr12_1263033_1290012	RAB38	0.56272	1.15571e-05	-0.210074	0.324496	1.03952	0.0063498	ERC1	1.75699
chr1_26941456_26943065	RAB38	0.615536	9.33511e-07	-0.210074	0.324496	1.03952	0.0063498	NUDC	1.24574
chr5_36953617_36962274	RAB38	0.846396	1.33227e-15	-0.210074	0.324496	1.03952	0.0063498	NIPBL	1.07274
chr5_71502598_71512428	DLGAP5	0.546222	2.32831e-05	-0.209805	0.325131	1.24649	0.00205378	BDP1	1.02933
chr6_75621531_75647801	AP1S3	0.686957	1.3471e-08	-0.209581	0.325659	0.970872	0.00825711	SENP6	1.28131
chr14_32090501_32117287	S100P	0.755898	6.01728e-11	-0.209492	0.32587	3.57354	1.66207e-10	ARHGAP5	1.42549
chr4_145845955_145849561	GALE	0.504824	0.000115812	-0.209411	0.326062	0.882956	0.00832031	ZNF827	1.69312
chr14_73147794_73148094	CPA6	0.678411	2.37949e-08	-0.209297	0.32633	2.68254	0.00335664	PSEN1	1.52977
chr6_75621531_75647801	SHISA2	0.523787	5.69942e-05	-0.209292	0.326341	1.84126	3.77195e-05	SENP6	1.28131
chr1_117402185_117466427	FAM101A	0.565534	1.02173e-05	-0.209148	0.326682	1.90495	8.05735e-05	MAN1A2	1.98913
chr22_24365475_24369320	SLC35F2	0.548029	2.16025e-05	-0.208964	0.327118	0.766762	0.0131402	SPECC1L	1.4124
chr14_92003418_92007852	AP1S3	0.531517	4.21681e-05	-0.208797	0.327513	0.970872	0.00825711	TRIP11	1.7999
chr7_158735502_158739121	SMIM22	0.513364	8.45912e-05	-0.208671	0.327811	1.62863	0.000461675	ESYT2	0.67816
chr7_73469516_73470483	SH3RF1	0.562535	1.16507e-05	-0.208574	0.328043	0.68483	0.0047832	BAZ1B	1.14122
chr8_67251298_67259926	CDC6	0.586419	3.94738e-06	-0.208487	0.328247	0.925821	0.0156909	ARFGEF1	1.26083
chr3_111112029_111147484	DEPDC1B	0.633166	3.62441e-07	-0.208359	0.328552	1.60811	3.54142e-05	NECTIN3	1.36604
chr4_145845955_145849561	CDC6	0.646965	1.65653e-07	-0.208267	0.328771	0.925821	0.0156909	ZNF827	1.69312
chr17_50194720_50195100	KDELC1	0.531288	4.25499e-05	-0.207651	0.330235	0.6044	0.028735	COL1A1	2.96358
chr1_92563641_92636336	ZNF165	0.500138	0.000137111	-0.207491	0.330617	0.755967	0.0481592	EVI5	2.02627
chr18_13681604_13682105	GRP	0.578903	5.60046e-06	-0.207416	0.330796	3.07435	2.87714e-05	FAM210A	2.24806
chr1_92563641_92636336	C19orf33	0.532938	3.98629e-05	-0.207135	0.331466	2.37395	2.50279e-05	EVI5	2.02627
chr13_42953947_42964139	AKR1C2	0.604595	1.63191e-06	-0.207057	0.33165	-1.14601	0.0273792	EPSTI1	1.55857
chr8_33372643_33389798	SLC1A3	0.523626	5.73491e-05	-0.206968	0.331863	-0.698423	0.0328336	FUT10	2.24789
chr9_96458378_96484633	CA4	0.714769	1.83689e-09	-0.206603	0.332735	-2.18394	0.00105389	HABP4	1.22613
chr2_73447959_73455295	RASAL1	0.502212	0.000127278	-0.20656	0.332839	1.51506	0.00163634	ALMS1	1.19334
chr12_32576265_32611283	AGR2	0.668064	4.62235e-08	-0.206479	0.333034	2.35799	1.11726e-05	FGD4	1.29642
chr9_96458378_96484633	RASL10B	0.687401	1.30723e-08	-0.206389	0.333248	-1.30385	0.00312198	HABP4	1.22613
chr12_108652271_108654410	RHPN2	0.502008	0.000128214	-0.206058	0.334042	1.05273	0.0164528	CORO1C	0.79533
chrX_77663381_77676298	CECR1	0.515919	7.6877e-05	-0.206023	0.334127	-0.872624	0.0243894	ATRX	1.65991
chr17_50192674_50193019	NAP1L2	0.523681	5.72276e-05	-0.20577	0.334734	-1.07725	0.0015685	COL1A1	1.12047
chr12_98527885_98537572	PRELID2	0.685504	1.48596e-08	-0.205668	0.334978	0.880764	0.00480823	TMPO	2.58128
chr9_96458378_96484633	KLF15	0.595395	2.56921e-06	-0.205648	0.335025	-1.92146	0.000205294	HABP4	1.22613
chr10_32017142_32019959	SLC7A11	0.601083	1.94387e-06	-0.205244	0.335997	1.13875	0.0294513	KIF5B	1.95107
chr12_108652271_108654410	DEPDC1B	0.682957	1.76227e-08	-0.205205	0.33609	1.60811	3.54142e-05	CORO1C	0.79533
chr9_33886880_33900271	TINAG	0.547163	2.23936e-05	-0.204829	0.336997	1.95937	0.0107959	UBE2R2	1.66317
chr14_32090501_32117287	AGR2	0.521285	6.27341e-05	-0.204641	0.337451	2.35799	1.11726e-05	ARHGAP5	1.42549
chr2_61112521_61118116	UGT1A10	0.500027	0.000137657	-0.204574	0.337611	2.07973	0.0165061	KIAA1841	2.15114
chr20_35721739_35725155	S100P	0.660651	7.32168e-08	-0.204463	0.33788	3.57354	1.66207e-10	RBM39	1.0987
chr4_150102477_150102812	XKR9	0.554003	1.68107e-05	-0.203972	0.339066	1.50335	0.0111534	DCLK2	1.37846
chr9_27009019_27029104	PTPRN	0.525836	5.26568e-05	-0.203831	0.339408	-1.35716	0.0199477	IFT74	1.72125
chr17_64502960_64503078	VMP1	0.670234	4.03021e-08	-0.20362	0.339917	0.707732	0.00401354	DDX5	1.01177
chr22_46097925_46109908	CKLF	0.53824	3.2251e-05	-0.203511	0.340181	0.64111	0.0325302	MIRLET7BHG	1.68521
chr3_183650295_183672484	LRRN1	0.526941	5.04463e-05	-0.20337	0.340523	1.09067	0.0070396	KLHL24	1.77036
chr17_64502960_64503078	KLK7	0.750054	1.01782e-10	-0.203366	0.340535	4.33434	1.41773e-09	DDX5	1.01177
chr22_46097925_46109908	CEACAM6	0.51262	8.69674e-05	-0.203305	0.340681	3.6049	1.49618e-11	MIRLET7BHG	1.68521
chr8_140846259_140890769	FAM101A	0.551935	1.83455e-05	-0.203153	0.34105	1.90495	8.05735e-05	PTK2	0.78709
chr8_67251298_67259926	DEPDC1B	0.6312	4.03951e-07	-0.203067	0.341259	1.60811	3.54142e-05	ARFGEF1	1.26083
chr22_46097925_46109908	ITGB6	0.511396	9.10085e-05	-0.202935	0.34158	1.74307	0.00355849	MIRLET7BHG	1.68521
chrX_2910658_2938257	FLNB	0.5534	1.72458e-05	-0.20292	0.341617	0.931413	0.00140401	ARSD	1.30563
chr3_50059648_50062108	FLNB	0.525293	5.3776e-05	-0.20292	0.341617	0.931413	0.00140401	RBM6	1.32607
chr3_195625330_195729739	KLK6	0.536457	3.46473e-05	-0.20254	0.34254	4.64258	6.31901e-10	SDHAP2	2.70993
chr2_61112521_61118116	DEPDC1B	0.514479	8.11422e-05	-0.202281	0.343172	1.60811	3.54142e-05	KIAA1841	2.15114
chr1_243304712_243426558	AP1S3	0.587162	3.81132e-06	-0.202251	0.343244	0.970872	0.00825711	SDCCAG8	1.38578
chr17_5462318_5463689	LRRN1	0.764206	2.77796e-11	-0.202217	0.343327	1.09067	0.0070396	DHX33	1.7009
chr17_5460938_5462546	ADGRV1	0.751925	8.6156e-11	-0.202102	0.343608	-1.45777	0.00460627	DHX33	1.18489
chr4_1900625_1930770	GSTP1	0.530758	4.34477e-05	-0.202041	0.343756	0.671898	0.00607568	WHSC1	1.16065
chr7_22291174_22318037	GALNT3	0.617384	8.47641e-07	-0.201755	0.344454	0.944684	0.0106907	RAPGEF5	1.28788
chr1_15872815_15876678	AP1S3	0.658625	8.28394e-08	-0.201718	0.344544	0.970872	0.00825711	SPEN	1.29897
chr11_77685104_77693611	S100P	0.649783	1.40489e-07	-0.201651	0.344709	3.57354	1.66207e-10	RSF1	2.49769
chr22_46097925_46109908	FUT2	0.516682	7.47027e-05	-0.201592	0.344851	1.54784	0.000488165	MIRLET7BHG	1.68521
chr6_33313283_33313393	NOVA2	0.532662	4.03017e-05	-0.201575	0.344895	-0.767254	0.0296538	TAPBP	0.819508
chr3_134158120_134195182	CXCL17	0.515328	7.86035e-05	-0.201392	0.345342	1.56352	0.0323109	RYK	1.10048
chr1_180397515_180413471	FAM101A	0.543941	2.55766e-05	-0.201342	0.345463	1.90495	8.05735e-05	ACBD6	1.26859
chr17_50194720_50195100	KDR	0.51488	7.99349e-05	-0.201318	0.345521	-0.752693	0.00522282	COL1A1	2.96358
chr7_73469516_73470483	PLA2R1	0.576936	6.12878e-06	-0.201283	0.345609	0.801754	0.00788582	BAZ1B	1.14122
chr7_158735502_158739121	GALNT3	0.731824	4.80082e-10	-0.20119	0.345834	0.944684	0.0106907	ESYT2	0.67816
chr22_46097925_46109908	DSC2	0.566693	9.70825e-06	-0.201141	0.345956	0.925322	0.00421933	MIRLET7BHG	1.68521
chr5_53646313_53658597	SORCS2	0.50566	0.000112344	-0.201116	0.346018	0.815108	0.00333154	NDUFS4	0.972145
chr8_27294079_27298559	CYB5R2	0.613121	1.05789e-06	-0.20109	0.34608	0.67084	0.0238488	TRIM35	1.5838
chr6_75621531_75647801	ZNF165	0.522637	5.95697e-05	-0.201053	0.346172	0.755967	0.0481592	SENP6	1.28131
chr8_27294079_27298559	ENPP3	0.697669	6.42206e-09	-0.201041	0.3462	-0.981573	0.0363302	TRIM35	1.5838
chr12_32576265_32611283	C19orf33	0.722436	1.01723e-09	-0.200855	0.346655	2.37395	2.50279e-05	FGD4	1.29642
chr5_87331347_87338091	GALNT3	0.598562	2.20115e-06	-0.200813	0.346758	0.944684	0.0106907	RASA1	1.47295
chr12_1263033_1290012	PHGDH	0.572756	7.40815e-06	-0.200757	0.346896	-1.02997	0.004088	ERC1	1.75699
chr1_26941456_26943065	PHGDH	0.518709	6.9195e-05	-0.200757	0.346896	-1.02997	0.004088	NUDC	1.24574
chr5_36953617_36962274	PHGDH	0.854761	4.44089e-16	-0.200757	0.346896	-1.02997	0.004088	NIPBL	1.07274
chr7_22291174_22318037	TESC	0.506267	0.000109889	-0.200582	0.347327	1.01791	0.0142207	RAPGEF5	1.28788
chr17_5462318_5463689	TIAM2	0.54191	2.77926e-05	-0.200544	0.347418	0.668699	0.0069434	DHX33	1.7009
chr6_29929401_29945281	C19orf33	0.619344	7.64706e-07	-0.200526	0.347464	2.37395	2.50279e-05	intergenic	1.39642
chr11_108176245_108177090	UGT1A10	0.566445	9.81545e-06	-0.20039	0.347798	2.07973	0.0165061	NPAT	1.12306
chr3_134158120_134195182	TSPAN8	0.672104	3.5779e-08	-0.200204	0.348255	1.77284	0.000897416	RYK	1.10048
chr9_27009019_27029104	BIRC7	0.756617	5.63489e-11	-0.200095	0.348522	2.09914	0.000276592	IFT74	1.72125
chr2_61112521_61118116	VSIG1	0.524839	5.47273e-05	-0.200089	0.348537	2.48558	0.000223513	KIAA1841	2.15114
chr21_29326058_29329693	DEPDC1B	0.576824	6.16e-06	-0.200063	0.348602	1.60811	3.54142e-05	BACH1	0.857574
chr4_1900625_1930770	HIST1H1B	0.593261	2.84869e-06	-0.199945	0.348892	0.792999	0.0334512	WHSC1	1.16065
chr14_63998913_64016631	AKR1C2	0.593527	2.81241e-06	-0.199781	0.349295	-1.14601	0.0273792	SYNE2	1.54621
chr4_82878729_82881940	UGT1A10	0.551429	1.87403e-05	-0.199474	0.350052	2.07973	0.0165061	SEC31A	1.62774
chr7_42023467_42048696	COL13A1	0.58128	5.01854e-06	-0.199322	0.350427	0.82425	0.0419506	GLI3	1.1318
chrX_16828093_16829770	TINAG	0.507824	0.000103807	-0.199054	0.351087	1.95937	0.0107959	TXLNG	1.76491
chr15_59178392_59188216	TRIM16	0.589337	3.43792e-06	-0.199031	0.351144	0.938793	7.62039e-05	MYO1E	1.67205
chr1_243270091_243344331	TRIM16	0.647204	1.63368e-07	-0.199031	0.351144	0.938793	7.62039e-05	SDCCAG8	0.875823
chr7_158735502_158739121	GPX2	0.624802	5.71919e-07	-0.198865	0.351555	1.88123	3.91816e-05	ESYT2	0.67816
chr5_36953617_36962274	RHOU	0.686667	1.37383e-08	-0.198753	0.351831	-0.608094	0.0168052	NIPBL	1.07274
chr22_24324219_24369320	ADGRV1	0.859917	0	-0.198685	0.351999	-1.45777	0.00460627	SPECC1L	1.57096
chr12_32576265_32611283	OCIAD2	0.514416	8.13342e-05	-0.197897	0.353953	0.949493	0.0063498	FGD4	1.29642
chr22_46097925_46109908	GJB4	0.595092	2.60731e-06	-0.197796	0.354203	2.64529	2.33293e-06	MIRLET7BHG	1.68521
chr17_50192796_50194041	SLC26A7	0.574188	6.9441e-06	-0.19773	0.354367	-1.85221	6.84681e-06	COL1A1	1.87418
chr22_49787389_49804360	ABCD2	0.604267	1.65895e-06	-0.197616	0.35465	-1.113	0.0263303	BRD1	1.43865
chr3_128262127_128264781	SERPINB5	0.691904	9.60582e-09	-0.197492	0.354957	2.8155	2.42676e-05	EEFSEC	1.5432
chr2_241632916_241634079	SPX	0.674617	3.04479e-08	-0.197178	0.35574	-1.94291	0.015177	THAP4	1.88101
chr12_32576265_32611283	GPX2	0.530182	4.44435e-05	-0.196945	0.356319	1.88123	3.91816e-05	FGD4	1.29642
chr8_67251298_67259926	NQO1	0.500276	0.00013644	-0.196916	0.356392	1.39898	0.000575833	ARFGEF1	1.26083
chr2_168138087_168167407	GALNT7	0.524507	5.54354e-05	-0.196906	0.356415	0.662044	0.00167212	STK39	1.65131
chr21_29326058_29329693	FAM101A	0.509522	9.75309e-05	-0.196898	0.356435	1.90495	8.05735e-05	BACH1	0.857574
chr9_137112760_137113088	UPK1B	0.51546	7.82157e-05	-0.196716	0.356889	2.84806	5.60027e-05	DPP7	1.19027
chr14_92003418_92007852	GCLM	0.571192	7.94751e-06	-0.196672	0.357	-0.773532	0.00074694	TRIP11	1.7999
chr14_32090501_32117287	ZNF165	0.589687	3.38098e-06	-0.196338	0.357832	0.755967	0.0481592	ARHGAP5	1.42549
chr6_75621531_75647801	C19orf33	0.700297	5.32851e-09	-0.196272	0.357999	2.37395	2.50279e-05	SENP6	1.28131
chr14_92003418_92007852	AKR1C2	0.624031	5.96099e-07	-0.196208	0.358159	-1.14601	0.0273792	TRIP11	1.7999
chr15_63712774_63716473	PDZK1	0.525266	5.38328e-05	-0.196118	0.358382	-1.05093	0.0361117	HERC1	0.986211
chr12_122517353_122518872	LRRN1	0.556125	1.53599e-05	-0.196097	0.358436	1.09067	0.0070396	RSRC2	2.17694
chr2_168138087_168167407	STK39	0.621643	6.7709e-07	-0.195845	0.359066	0.755404	0.00144344	STK39	1.65131
chr7_22291174_22318037	AP1S3	0.597654	2.30132e-06	-0.195786	0.359213	0.970872	0.00825711	RAPGEF5	1.28788
chr4_1900625_1930770	NQO1	0.565755	1.01183e-05	-0.195751	0.3593	1.39898	0.000575833	WHSC1	1.16065
chr8_67251298_67259926	GALNT3	0.628432	4.69979e-07	-0.1956	0.359679	0.944684	0.0106907	ARFGEF1	1.26083
chr12_52473197_52491736	SNAI2	0.526615	5.10897e-05	-0.195502	0.359924	0.717655	0.0492273	intergenic	1.62554
chr3_197015364_197017290	PLS1	0.520857	6.3768e-05	-0.195442	0.360075	1.66599	0.000299495	MELTF	0.838865
chr8_27294079_27298559	LEF1	0.730353	5.41138e-10	-0.195434	0.360094	0.825985	0.0396341	TRIM35	1.5838
chr7_73469516_73470483	SLC16A7	0.514879	7.99377e-05	-0.195378	0.360234	-0.806934	0.00441786	BAZ1B	1.14122
chr6_33313283_33313393	GFRA2	0.554083	1.67537e-05	-0.195247	0.360563	-1.38212	0.00129562	TAPBP	0.819508
chr7_22291174_22318037	FUT2	0.513014	8.57032e-05	-0.195139	0.360835	1.54784	0.000488165	RAPGEF5	1.28788
chr18_13681604_13682105	DLGAP5	0.544941	2.45473e-05	-0.194949	0.36131	1.24649	0.00205378	FAM210A	2.24806
chr14_71413947_71529370	FAM101A	0.676922	2.62225e-08	-0.194917	0.361393	1.90495	8.05735e-05	SIPA1L1	1.37498
chr15_59178392_59188216	TNFAIP6	0.583469	4.53305e-06	-0.194911	0.361408	1.00764	0.0358448	MYO1E	1.67205
chr22_27894554_27914347	GALNT3	0.53602	3.52582e-05	-0.194874	0.361501	0.944684	0.0106907	PITPNB	1.95306
chr12_32576265_32611283	DEPDC1B	0.685154	1.52137e-08	-0.194854	0.361551	1.60811	3.54142e-05	FGD4	1.29642
chr3_111112029_111147484	C19orf33	0.643147	2.0654e-07	-0.194801	0.361682	2.37395	2.50279e-05	NECTIN3	1.36604
chr6_75621531_75647801	AGR2	0.596336	2.45426e-06	-0.194787	0.361719	2.35799	1.11726e-05	SENP6	1.28131
chr17_50192796_50194041	NECTIN1	0.556124	1.53606e-05	-0.194676	0.361998	0.78045	0.0290013	COL1A1	1.87418
chr8_140864311_140890769	DEPDC1B	0.532466	4.06155e-05	-0.194341	0.362841	1.60811	3.54142e-05	PTK2	0.909435
chr12_104927972_104928694	FOXC2	0.51929	6.76869e-05	-0.194319	0.362897	0.949454	0.0339244	SLC41A2	1.03679
chr15_59178392_59188216	GALNT7	0.56094	1.24873e-05	-0.194297	0.362952	0.662044	0.00167212	MYO1E	1.67205
chr1_243270091_243344331	GALNT7	0.519491	6.71721e-05	-0.194297	0.362952	0.662044	0.00167212	SDCCAG8	0.875823
chr17_73235475_73236995	SLC9A2	0.580153	5.28723e-06	-0.194292	0.362963	1.70877	0.00364542	C17orf80	2.96993
chr2_29121373_29181697	POLR1E	0.521072	6.32475e-05	-0.194265	0.363032	-0.884457	1.59382e-06	CLIP4	2.22129
chr17_5462318_5463689	RUNX2	0.644358	1.92645e-07	-0.19425	0.36307	1.15411	8.19e-05	DHX33	1.7009
chr15_59178392_59188216	HIST1H1B	0.648302	1.53235e-07	-0.194204	0.363185	0.792999	0.0334512	MYO1E	1.67205
chr1_243270091_243344331	HIST1H1B	0.567499	9.36836e-06	-0.194204	0.363185	0.792999	0.0334512	SDCCAG8	0.875823
chr17_5460938_5462546	LRRN1	0.766368	2.26033e-11	-0.194112	0.363416	1.09067	0.0070396	DHX33	1.18489
chr9_27009019_27029104	GAD2	0.798619	7.80709e-13	-0.193613	0.364675	-1.76975	0.0141735	IFT74	1.72125
chr19_34451980_34467014	BEX1	0.55217	1.8165e-05	-0.193581	0.364758	-1.63956	0.0118123	UBA2	1.53695
chr14_63998913_64016631	EGLN3	0.595993	2.49561e-06	-0.193526	0.364897	1.89193	3.45281e-07	SYNE2	1.54621
chr1_231370561_231374099	VSIG1	0.610161	1.23146e-06	-0.193253	0.365585	2.48558	0.000223513	EGLN1	1.32365
chr18_49872166_49880455	STEAP1	0.663889	5.9985e-08	-0.1929	0.36648	1.26404	0.000755697	MYO5B	1.53507
chr17_73235475_73236995	ARL14	0.50373	0.000120493	-0.192899	0.366482	1.67744	0.00781147	C17orf80	2.96993
chr3_134158120_134195182	SHISA2	0.506921	0.000107296	-0.192868	0.36656	1.84126	3.77195e-05	RYK	1.10048
chr17_5460938_5462546	IL31RA	0.550343	1.96138e-05	-0.192841	0.36663	1.72028	0.006677	DHX33	1.18489
chr14_22908332_22911403	TUBA1C	0.501211	0.000131941	-0.192774	0.366798	0.60341	0.0201189	RBM23	1.85779
chr22_46097925_46109908	PDZK1IP1	0.566978	9.58701e-06	-0.192758	0.366839	1.72284	0.00188625	MIRLET7BHG	1.68521
chr5_58455719_58456123	CEACAM5	0.515653	7.76492e-05	-0.19258	0.36729	6.02489	1.76331e-24	PLK2	1.01959
chr9_27009019_27029104	PCSK1	0.840179	3.55271e-15	-0.192424	0.367685	-1.74234	0.00128555	IFT74	1.72125
chr9_33886880_33900271	IBSP	0.609091	1.30052e-06	-0.192314	0.367966	2.77109	0.000130298	UBE2R2	1.66317
chr6_75621531_75647801	SLC16A7	0.632488	3.76282e-07	-0.192308	0.36798	-0.806934	0.00441786	SENP6	1.28131
chr5_58455719_58456123	IL6	0.532273	4.09262e-05	-0.192185	0.368293	-1.73021	0.00647314	PLK2	1.01959
chr17_5460938_5462546	GPC3	0.7163	1.63491e-09	-0.192159	0.368359	-1.33265	0.00360929	DHX33	1.18489
chr2_168138087_168167407	SLC16A7	0.532913	3.99031e-05	-0.192044	0.368651	-0.806934	0.00441786	STK39	1.65131
chr17_37584647_37586549	SLC16A7	0.503297	0.000122392	-0.192044	0.368651	-0.806934	0.00441786	SYNRG	2.35366
chr1_243270091_243426558	CXCL17	0.522814	5.91661e-05	-0.192036	0.368671	1.56352	0.0323109	SDCCAG8	0.966765
chr1_180397515_180430262	GPX8	0.527904	4.85887e-05	-0.191905	0.369003	0.841124	0.00777594	ACBD6	1.17786
chr18_21006350_21008194	TM4SF1	0.547114	2.24393e-05	-0.191878	0.369072	0.97752	0.00269578	ROCK1	1.74409
chr17_50192674_50193019	RFX8	0.655104	1.02445e-07	-0.191862	0.369112	1.85083	0.000165227	COL1A1	1.12047
chr14_71413947_71529370	CLDN23	0.5678	9.24448e-06	-0.191842	0.369164	1.1037	0.00724753	SIPA1L1	1.37498
chr1_27789561_27812268	GCLM	0.548349	2.13175e-05	-0.191573	0.369849	-0.773532	0.00074694	STX12	1.19591
chr19_57778750_57780146	DHRS9	0.604024	1.67931e-06	-0.19154	0.369933	2.10986	2.76361e-05	ZNF586	1.2334
chr17_50077386_50078084	KDR	0.584719	4.27559e-06	-0.191494	0.370049	-0.752693	0.00522282	ITGA3	0.869196
chr7_73469516_73470483	FAP	0.505598	0.000112599	-0.19144	0.370187	1.26755	0.00358746	BAZ1B	1.14122
chr12_28362437_28391411	FLRT2	0.553857	1.69155e-05	-0.191389	0.370318	-0.800692	0.0436184	CCDC91	1.02932
chr14_92003418_92007852	EIF5A2	0.557904	1.42343e-05	-0.191228	0.370727	0.621626	0.0251092	TRIP11	1.7999
chr19_53210980_53213669	KIAA1324	0.515742	7.73915e-05	-0.19069	0.3721	-1.30381	0.00997605	CTD_2245F17.3	1.95125
chr2_109564365_109565859	AKR1C2	0.561166	1.23655e-05	-0.190667	0.372159	-1.14601	0.0273792	SEPT10	1.21473
chr14_71413947_71529370	PERP	0.531476	4.22354e-05	-0.190605	0.372318	1.12661	0.00140922	SIPA1L1	1.37498
chr19_34451980_34467014	SHISA2	0.593768	2.7799e-06	-0.190491	0.372609	1.84126	3.77195e-05	UBA2	1.53695
chr17_51041500_51056482	AP1S3	0.506259	0.00010992	-0.190357	0.372953	0.970872	0.00825711	SPAG9	2.03585
chr22_46097925_46109908	SPATS2L	0.540017	3.00165e-05	-0.190261	0.373198	0.791646	4.79843e-05	MIRLET7BHG	1.68521
chr22_46097925_46109908	FAT1	0.50503	0.000114945	-0.190197	0.37336	1.08012	3.77195e-05	MIRLET7BHG	1.68521
chr3_197865422_197866219	C19orf33	0.582082	4.83546e-06	-0.189986	0.373901	2.37395	2.50279e-05	LRCH3	1.23633
chr9_27009019_27029104	PCSK2	0.752056	8.51488e-11	-0.189824	0.374318	-1.4128	0.0446927	IFT74	1.72125
chr15_90217438_90219891	MECOM	0.507108	0.000106567	-0.189714	0.374598	0.79495	0.013355	SEMA4B	0.943556
chr7_73469516_73470483	BACE2	0.618939	7.81215e-07	-0.189586	0.374926	0.660528	0.00999993	BAZ1B	1.14122
chr3_134158120_134195182	HPGD	0.6633	6.22114e-08	-0.189402	0.375399	1.05255	0.0190371	RYK	1.10048
chr4_1900625_1930770	DLGAP5	0.606762	1.46343e-06	-0.189376	0.375465	1.24649	0.00205378	WHSC1	1.16065
chr4_1900625_1935262	AKR1C2	0.648021	1.55768e-07	-0.189308	0.375641	-1.14601	0.0273792	WHSC1	1.67819
chr20_13270503_13292463	DEPDC1B	0.610555	1.20691e-06	-0.189294	0.375676	1.60811	3.54142e-05	ISM1	2.39371
chr1_243304712_243426558	DEPDC1B	0.533335	3.92406e-05	-0.189153	0.376039	1.60811	3.54142e-05	SDCCAG8	1.38578
chr12_32576265_32611283	SLC35F2	0.603342	1.73742e-06	-0.189118	0.376128	0.766762	0.0131402	FGD4	1.29642
chr8_17989858_17993619	ADGRV1	0.823957	3.5083e-14	-0.188877	0.376749	-1.45777	0.00460627	PCM1	1.07453
chr15_54012647_54015886	SCD	0.875821	0	-0.188869	0.37677	-1.52768	0.000405059	UNC13C	1.73762
chrX_77663381_77676298	IRF8	0.507278	0.000105906	-0.188563	0.377556	-0.844467	0.0121081	ATRX	1.65991
chr14_71413947_71529370	RHPN2	0.505698	0.000112188	-0.188482	0.377766	1.05273	0.0164528	SIPA1L1	1.37498
chr22_46097925_46109908	SRMS	0.510097	9.54872e-05	-0.188461	0.37782	2.80853	1.68681e-05	MIRLET7BHG	1.68521
chr9_137752330_137758011	CPA6	0.518476	6.98085e-05	-0.188454	0.377838	2.68254	0.00335664	EHMT1	1.20058
chr12_122517353_122518872	CA4	0.573717	7.09381e-06	-0.188398	0.377983	-2.18394	0.00105389	RSRC2	2.17694
chr22_27894554_27914347	S100P	0.5052	0.00011424	-0.188147	0.378629	3.57354	1.66207e-10	PITPNB	1.95306
chr12_122517353_122518872	PDE2A	0.577276	6.03425e-06	-0.188008	0.378988	-1.43979	0.000306472	RSRC2	2.17694
chr2_61112521_61118116	S100P	0.705958	3.53978e-09	-0.187975	0.379073	3.57354	1.66207e-10	KIAA1841	2.15114
chr7_22291174_22318037	SLC35F2	0.541028	2.88092e-05	-0.187962	0.379108	0.766762	0.0131402	RAPGEF5	1.28788
chr14_63998913_64016631	DLGAP5	0.554661	1.63481e-05	-0.187949	0.37914	1.24649	0.00205378	SYNE2	1.54621
chr15_43415593_43416416	EIF5A2	0.578489	5.70813e-06	-0.18793	0.379189	0.621626	0.0251092	TP53BP1	1.5843
chr2_168138087_168167407	EIF5A2	0.684452	1.59474e-08	-0.18793	0.379189	0.621626	0.0251092	STK39	1.65131
chr17_37584647_37586549	EIF5A2	0.714902	1.81853e-09	-0.18793	0.379189	0.621626	0.0251092	SYNRG	2.35366
chr6_33313283_33313393	PER1	0.514863	7.9985e-05	-0.1879	0.379268	-0.893644	0.000220664	TAPBP	0.819508
chr14_63998913_64016631	HPGD	0.588088	3.64796e-06	-0.187799	0.379528	1.05255	0.0190371	SYNE2	1.54621
chr2_73447959_73455295	CCDC152	0.58236	4.77318e-06	-0.187661	0.379885	-1.86977	0.00184264	ALMS1	1.19334
chr1_92563641_92636336	SLC35F2	0.52907	4.64248e-05	-0.187592	0.380063	0.766762	0.0131402	EVI5	2.02627
chr7_98317248_98317356	OAS1	0.506367	0.000109487	-0.187516	0.380261	0.996978	0.000122204	BAIAP2L1	2.39999
chr2_168138087_168167407	GALNT3	0.776961	7.95985e-12	-0.187484	0.380343	0.944684	0.0106907	STK39	1.65131
chr17_37584647_37586549	GALNT3	0.639792	2.50075e-07	-0.187484	0.380343	0.944684	0.0106907	SYNRG	2.35366
chr2_232014834_232015671	PDE2A	0.513638	8.37316e-05	-0.187473	0.380372	-1.43979	0.000306472	DIS3L2	1.32839
chr2_168138087_168167407	ECT2	0.513663	8.3654e-05	-0.187395	0.380573	1.41645	2.47816e-06	STK39	1.65131
chr17_50193004_50193998	FSCN1	0.500687	0.000134445	-0.187188	0.381108	1.08681	0.00070667	COL1A1	1.06113
chr22_46097925_46109908	MVP	0.555077	1.60617e-05	-0.187045	0.38148	0.603748	0.00108108	MIRLET7BHG	1.68521
chr5_53646313_53658597	LRRC15	0.560121	1.29376e-05	-0.187002	0.381591	2.68562	1.29197e-07	NDUFS4	0.972145
chr13_42926335_42964139	FRMD6	0.553317	1.73066e-05	-0.186836	0.382021	0.824179	0.00444611	EPSTI1	1.25999
chr3_128262127_128264781	ANLN	0.50539	0.000113452	-0.186832	0.382032	1.45553	0.00116535	EEFSEC	1.5432
chr1_20904882_20942330	FAM134B	0.541219	2.85863e-05	-0.186656	0.382488	-0.647927	0.0381358	EIF4G3	2.70679
chr8_33372643_33389798	PTGDS	0.644106	1.95457e-07	-0.186487	0.382928	-0.993562	0.0363301	FUT10	2.24789
chr13_42953947_42964139	GPX2	0.536209	3.49931e-05	-0.186422	0.383096	1.88123	3.91816e-05	EPSTI1	1.55857
chr9_27009019_27029104	UNC80	0.776345	8.47078e-12	-0.186358	0.383263	-1.30362	0.0381615	IFT74	1.72125
chr3_134158120_134195182	AP1S3	0.573059	7.3076e-06	-0.186299	0.383415	0.970872	0.00825711	RYK	1.10048
chr2_61112521_61118116	ANXA10	0.596666	2.41514e-06	-0.185966	0.384282	2.49604	0.000996422	KIAA1841	2.15114
chr2_72718102_72731245	AP1S3	0.521174	6.30021e-05	-0.185963	0.384289	0.970872	0.00825711	EXOC6B	1.7366
chr8_67251298_67259926	AP1S3	0.579976	5.33047e-06	-0.185826	0.384647	0.970872	0.00825711	ARFGEF1	1.26083
chr7_22291174_22318037	ESRP1	0.528788	4.69395e-05	-0.185762	0.384812	1.46055	0.000683028	RAPGEF5	1.28788
chr16_11020192_11061022	EGLN3	0.546023	2.34757e-05	-0.185747	0.384853	1.89193	3.45281e-07	CLEC16A	0.8435
chr12_32576265_32611283	KCNE3	0.50862	0.000100821	-0.185713	0.384942	1.58911	0.000183018	FGD4	1.29642
chr10_103438014_103438808	AP1S3	0.623327	6.18964e-07	-0.185658	0.385084	0.970872	0.00825711	PDCD11	1.95719
chr11_34086063_34086413	TSPAN8	0.617388	8.47488e-07	-0.185644	0.385121	1.77284	0.000897416	CAPRIN1	1.35113
chr5_36953617_36962274	TNFRSF1B	0.601843	1.87198e-06	-0.185629	0.385159	-0.717828	0.00590514	NIPBL	1.07274
chr9_27009019_27029104	CHGA	0.760092	4.0894e-11	-0.185576	0.385298	-1.66172	0.0282056	IFT74	1.72125
chr10_110881232_110887886	ACKR1	0.513143	8.52924e-05	-0.185575	0.3853	-1.57851	0.00719576	PDCD4	0.889451
chr22_46097925_46109908	TSPAN1	0.541407	2.83678e-05	-0.185444	0.385641	2.47761	8.71141e-07	MIRLET7BHG	1.68521
chr9_5920543_5923309	MIA	0.540844	2.9026e-05	-0.185374	0.385824	3.20631	1.41773e-09	KIAA2026	1.7656
chr7_158735502_158739121	HN1	0.575236	6.62214e-06	-0.18525	0.386147	1.09682	0.000222912	ESYT2	0.67816
chr12_32576265_32611283	CDC6	0.574763	6.76557e-06	-0.185188	0.386309	0.925821	0.0156909	FGD4	1.29642
chr3_31576395_31580096	ALDH1A1	0.508647	0.000100723	-0.185108	0.386519	-1.09917	0.00197344	STT3B	1.14553
chr15_59178392_59188216	CD2AP	0.533371	3.91846e-05	-0.185073	0.38661	0.711441	0.00205378	MYO1E	1.67205
chr17_5462318_5463689	TNFSF4	0.710422	2.54657e-09	-0.185055	0.386658	1.1037	0.00230721	DHX33	1.7009
chr18_21006350_21008194	EPHA2	0.550978	1.90986e-05	-0.184946	0.386942	0.914145	0.00702515	ROCK1	1.74409
chr2_232787149_232796221	S100P	0.671024	3.83281e-08	-0.184897	0.387068	3.57354	1.66207e-10	GIGYF2	1.25319
chr12_32576265_32611283	POF1B	0.605112	1.59018e-06	-0.184882	0.387108	1.72062	3.54142e-05	FGD4	1.29642
chr11_108176245_108177090	S100P	0.659323	7.94008e-08	-0.184816	0.38728	3.57354	1.66207e-10	NPAT	1.12306
chr10_11509594_11527567	COL13A1	0.560829	1.25471e-05	-0.184766	0.387411	0.82425	0.0419506	USP6NL	0.925906
chr2_72718102_72731245	PCSK2	0.513532	8.40649e-05	-0.184572	0.387919	-1.4128	0.0446927	EXOC6B	1.7366
chr2_29121373_29181697	OTOGL	0.500361	0.000136024	-0.184551	0.387974	-1.48711	0.00498408	CLIP4	2.22129
chr22_46097925_46109908	RASSF7	0.512745	8.6564e-05	-0.184382	0.388416	0.823285	0.0425926	MIRLET7BHG	1.68521
chr13_42953947_42964139	GALNT3	0.677363	2.54806e-08	-0.18422	0.388841	0.944684	0.0106907	EPSTI1	1.55857
chr9_96458378_96484633	SIM2	0.706406	3.42552e-09	-0.184175	0.388958	2.32564	4.49381e-08	HABP4	1.22613
chr17_5460938_5462546	DKK3	0.76386	2.87068e-11	-0.184114	0.389119	1.06281	0.00542801	DHX33	1.18489
chr1_15717892_15721388	ANXA10	0.512309	8.79789e-05	-0.184072	0.389229	2.49604	0.000996422	PLEKHM2	1.65584
chr1_20904882_20942330	CNKSR3	0.582518	4.7383e-06	-0.184033	0.389331	-0.704893	0.0293942	EIF4G3	2.70679
chr2_168138087_168167407	GPX2	0.639582	2.53071e-07	-0.184023	0.389357	1.88123	3.91816e-05	STK39	1.65131
chr17_50194720_50195100	VIM	0.577375	6.00692e-06	-0.183963	0.389514	-0.618153	0.013814	COL1A1	2.96358
chr15_59178392_59188216	DLGAP5	0.585734	4.07667e-06	-0.183785	0.38998	1.24649	0.00205378	MYO1E	1.67205
chr1_243270091_243344331	DLGAP5	0.544876	2.46123e-05	-0.183785	0.38998	1.24649	0.00205378	SDCCAG8	0.875823
chr13_42953947_42964139	GCLM	0.538911	3.13895e-05	-0.183754	0.390064	-0.773532	0.00074694	EPSTI1	1.55857
chr17_57000854_57002048	PDE2A	0.772943	1.19034e-11	-0.183648	0.390341	-1.43979	0.000306472	SCPEP1	0.771948
chr16_11020192_11061022	GALNT3	0.634716	3.32581e-07	-0.183516	0.390689	0.944684	0.0106907	CLEC16A	0.8435
chr4_1900625_1930770	SLC35F2	0.630202	4.26686e-07	-0.18351	0.390704	0.766762	0.0131402	WHSC1	1.16065
chr7_73469516_73470483	ADAMTS12	0.552468	1.79378e-05	-0.183476	0.390794	1.3117	5.42431e-05	BAZ1B	1.14122
chrX_2910658_2938257	MPZL2	0.607097	1.43894e-06	-0.183475	0.390794	0.990794	0.00473542	ARSD	1.30563
chr3_50059648_50062108	MPZL2	0.56182	1.20189e-05	-0.183475	0.390794	0.990794	0.00473542	RBM6	1.32607
chr2_230473323_230494460	UPK1B	0.658584	8.30506e-08	-0.18334	0.39115	2.84806	5.60027e-05	SP100	2.39608
chr7_73469516_73470483	C19orf33	0.551319	1.88272e-05	-0.183187	0.391552	2.37395	2.50279e-05	BAZ1B	1.14122
chr3_47056820_47067118	S100P	0.586425	3.94627e-06	-0.183013	0.39201	3.57354	1.66207e-10	SETD2	1.73916
chr14_63998913_64016631	DEPDC1B	0.639996	2.47199e-07	-0.182961	0.392148	1.60811	3.54142e-05	SYNE2	1.54621
chr2_232787149_232796221	CPA6	0.552999	1.75407e-05	-0.182948	0.392181	2.68254	0.00335664	GIGYF2	1.25319
chr8_27294079_27298559	SP6	0.518153	7.06688e-05	-0.182933	0.39222	1.14853	0.0215802	TRIM35	1.5838
chr13_42953947_42964139	NQO1	0.526088	5.21449e-05	-0.182897	0.392317	1.39898	0.000575833	EPSTI1	1.55857
chr22_24324219_24369320	COL13A1	0.702234	4.63765e-09	-0.182661	0.392937	0.82425	0.0419506	SPECC1L	1.57096
chr7_22291174_22318037	ILDR1	0.507843	0.000103737	-0.182621	0.393042	1.07285	0.00355608	RAPGEF5	1.28788
chr4_1900625_1930770	TRIM16	0.627664	4.90011e-07	-0.182532	0.393277	0.938793	7.62039e-05	WHSC1	1.16065
chr1_161548544_161548645	POU2F3	0.500375	0.000135953	-0.182503	0.393354	1.15445	0.0365279	FCGR3A	0.993895
chr7_73469516_73470483	TMEM200A	0.643904	1.97747e-07	-0.182498	0.393366	0.639562	0.0434479	BAZ1B	1.14122
chr1_86719506_86724405	AP1S3	0.603285	1.74238e-06	-0.182344	0.393773	0.970872	0.00825711	SH3GLB1	1.42765
chr10_11509594_11527567	SOX11	0.660433	7.41992e-08	-0.182258	0.394	2.20513	0.000153306	USP6NL	0.925906
chr7_42023467_42048696	SLC7A11	0.63435	3.39404e-07	-0.182126	0.394348	1.13875	0.0294513	GLI3	1.1318
chr9_27009019_27029104	CPLX2	0.706492	3.40424e-09	-0.182069	0.394499	-1.22026	0.0241476	IFT74	1.72125
chr22_46097925_46109908	TNFRSF21	0.552864	1.76405e-05	-0.182003	0.394673	0.911411	0.00185257	MIRLET7BHG	1.68521
chr2_168138087_168167407	GCLM	0.657725	8.74893e-08	-0.181979	0.394737	-0.773532	0.00074694	STK39	1.65131
chr17_37584647_37586549	GCLM	0.642488	2.14486e-07	-0.181979	0.394737	-0.773532	0.00074694	SYNRG	2.35366
chr19_32915336_32918339	RHPN2	0.538111	3.24191e-05	-0.181974	0.394751	1.05273	0.0164528	CEP89	1.16103
chr12_108652271_108654410	FAM101A	0.618539	7.97807e-07	-0.181952	0.394809	1.90495	8.05735e-05	CORO1C	0.79533
chr19_34451980_34467014	HIST1H2BD	0.51944	6.7303e-05	-0.18188	0.394998	0.738095	0.00790511	UBA2	1.53695
chr17_5462318_5463689	TCF7	0.702359	4.59609e-09	-0.18184	0.395105	-0.643636	0.0448815	DHX33	1.7009
chr8_67251298_67259926	EGLN3	0.557479	1.44957e-05	-0.181601	0.395736	1.89193	3.45281e-07	ARFGEF1	1.26083
chr7_73469516_73470483	WNT2	0.517406	7.26905e-05	-0.181181	0.396848	1.81063	3.34343e-05	BAZ1B	1.14122
chr9_36352741_36353331	ARL14	0.622992	6.30162e-07	-0.18118	0.396851	1.67744	0.00781147	RNF38	1.61017
chr5_71502598_71512428	GALNT3	0.610095	1.23565e-06	-0.181037	0.39723	0.944684	0.0106907	BDP1	1.02933
chr7_73469516_73470483	KDM5B	0.633124	3.63288e-07	-0.180976	0.397392	0.638049	2.88607e-06	BAZ1B	1.14122
chr15_63712774_63716473	DKK1	0.59212	3.0095e-06	-0.180928	0.397518	1.79393	0.00619794	HERC1	0.986211
chr1_92563641_92636336	HIST1H1B	0.524055	5.64096e-05	-0.180739	0.398021	0.792999	0.0334512	EVI5	2.02627
chr22_46097925_46109908	ERO1A	0.646686	1.68367e-07	-0.180631	0.398308	1.16632	2.62047e-06	MIRLET7BHG	1.68521
chr2_168138087_168167407	ERO1A	0.50025	0.000136566	-0.180368	0.399007	1.16632	2.62047e-06	STK39	1.65131
chrX_77663381_77676298	CD27	0.574938	6.71213e-06	-0.180326	0.399118	-1.25299	0.0216023	ATRX	1.65991
chr22_46097925_46109908	EPHX4	0.583342	4.55989e-06	-0.180288	0.39922	1.17359	0.0259945	MIRLET7BHG	1.68521
chr9_27009019_27029104	SCG5	0.849351	8.88178e-16	-0.180241	0.399345	-1.28545	0.0295662	IFT74	1.72125
chr1_92605306_92625934	CPA6	0.781181	5.1692e-12	-0.180226	0.399383	2.68254	0.00335664	EVI5	1.30316
chr8_140864311_140890769	VSIG1	0.551276	1.8861e-05	-0.18017	0.399532	2.48558	0.000223513	PTK2	0.909435
chr11_1837410_1837515	HIST2H3C	0.520081	6.56831e-05	-0.180033	0.399898	0.871897	0.0455886	SYT8	1.76262
chr3_195625330_195729739	KLK8	0.616415	8.91696e-07	-0.179988	0.400018	2.66424	0.00149978	SDHAP2	2.70993
chr13_42953947_42964139	KITLG	0.685071	1.52982e-08	-0.179936	0.400155	0.921326	0.00849438	EPSTI1	1.55857
chr16_72957426_72960194	FOXC2	0.513247	8.49613e-05	-0.179905	0.400238	0.949454	0.0339244	ZFHX3	1.7885
chr3_111112029_111147484	CST1	0.512793	8.64097e-05	-0.179866	0.400343	1.86403	0.00335664	NECTIN3	1.36604
chr12_32576265_32611283	BCAS1	0.512186	8.83808e-05	-0.179773	0.400588	2.56536	4.21737e-09	FGD4	1.29642
chr22_46097925_46109908	GCNT3	0.578768	5.63546e-06	-0.179561	0.401154	2.2404	2.16077e-05	MIRLET7BHG	1.68521
chr12_32576265_32611283	VSIG1	0.675798	2.82096e-08	-0.179538	0.401217	2.48558	0.000223513	FGD4	1.29642
chr1_86719506_86724405	DEPDC1B	0.738446	2.7735e-10	-0.179523	0.401257	1.60811	3.54142e-05	SH3GLB1	1.42765
chr12_108652271_108654410	ZNF165	0.539851	3.02192e-05	-0.1795	0.401318	0.755967	0.0481592	CORO1C	0.79533
chr20_13270503_13292463	CYB5R2	0.523461	5.77135e-05	-0.179365	0.401678	0.67084	0.0238488	ISM1	2.39371
chr7_73469516_73470483	FXYD3	0.563144	1.13456e-05	-0.179063	0.402483	2.27198	7.40492e-06	BAZ1B	1.14122
chr15_59178392_59188216	SLC35F2	0.598876	2.16747e-06	-0.178997	0.402661	0.766762	0.0131402	MYO1E	1.67205
chr1_243270091_243344331	SLC35F2	0.556218	1.52995e-05	-0.178997	0.402661	0.766762	0.0131402	SDCCAG8	0.875823
chr2_241325992_241343093	SHISA2	0.560493	1.27314e-05	-0.178965	0.402746	1.84126	3.77195e-05	SEPT2	0.803272
chr15_59178392_59188216	HIST1H2BD	0.585139	4.1922e-06	-0.178904	0.402908	0.738095	0.00790511	MYO1E	1.67205
chr16_89223156_89224802	KLK8	0.62065	7.13738e-07	-0.17884	0.40308	2.66424	0.00149978	ZNF778	3.11455
chr1_243293090_243426558	SCG5	0.567608	9.32343e-06	-0.178813	0.403152	-1.28545	0.0295662	SDCCAG8	1.13741
chr8_17989858_17993619	EFNA3	0.538195	3.23098e-05	-0.178653	0.403578	1.90111	0.00010343	PCM1	1.07453
chr7_73203422_73204604	SGK1	0.658724	8.23438e-08	-0.178534	0.403898	-0.587642	0.0182321	GTF2IP4	2.12266
chr12_108652271_108654410	AGR2	0.514422	8.13163e-05	-0.178321	0.404469	2.35799	1.11726e-05	CORO1C	0.79533
chr1_231370561_231374099	DEPDC1B	0.599678	2.08359e-06	-0.178294	0.404541	1.60811	3.54142e-05	EGLN1	1.32365
chr17_51041500_51056482	NCAPH	0.52572	5.28945e-05	-0.178282	0.404573	0.720946	0.0467481	SPAG9	2.03585
chr8_27525361_27536855	RBPJL	0.538016	3.25434e-05	-0.17826	0.404633	-2.92448	0.0021497	EPHX2	2.27543
chr2_168138087_168167407	TSPAN8	0.717221	1.52372e-09	-0.178248	0.404664	1.77284	0.000897416	STK39	1.65131
chr13_42953947_42964139	C19orf33	0.593639	2.79721e-06	-0.178197	0.4048	2.37395	2.50279e-05	EPSTI1	1.55857
chr8_27294079_27298559	DKK3	0.675962	2.79106e-08	-0.178171	0.40487	1.06281	0.00542801	TRIM35	1.5838
chr9_137112760_137113088	BAIAP2L1	0.52217	6.06458e-05	-0.178149	0.40493	1.17822	0.00106434	DPP7	1.19027
chr16_11020192_11061022	FAM101A	0.559113	1.35131e-05	-0.178076	0.405126	1.90495	8.05735e-05	CLEC16A	0.8435
chr5_58455719_58456123	SULT1C2	0.631721	3.9255e-07	-0.178064	0.405156	2.22638	2.15397e-05	PLK2	1.01959
chr6_75621531_75647801	TNFAIP6	0.536679	3.43408e-05	-0.178023	0.405265	1.00764	0.0358448	SENP6	1.28131
chr8_61633682_61684188	GCLM	0.681868	1.89467e-08	-0.177982	0.405378	-0.773532	0.00074694	ASPH	1.2402
chr12_32576265_32611283	AP1S3	0.672464	3.49634e-08	-0.177853	0.405722	0.970872	0.00825711	FGD4	1.29642
chr7_149153944_149154340	BIRC7	0.704359	3.97715e-09	-0.177735	0.406038	2.09914	0.000276592	ZNF398	2.1941
chr14_63998913_64016631	AP1S3	0.650401	1.35474e-07	-0.177624	0.406337	0.970872	0.00825711	SYNE2	1.54621
chr1_15872815_15876678	DEPDC1B	0.752352	8.29201e-11	-0.177483	0.406717	1.60811	3.54142e-05	SPEN	1.29897
chr8_140864311_140890769	S100P	0.681871	1.89422e-08	-0.177478	0.40673	3.57354	1.66207e-10	PTK2	0.909435
chr2_43222531_43222650	SLC26A9	0.522803	5.9191e-05	-0.17728	0.407261	2.2743	0.000177142	ZFP36L2	1.16625
chr18_21006350_21008194	IRF6	0.504488	0.00011723	-0.177266	0.4073	0.980773	0.0178896	ROCK1	1.74409
chr7_73469516_73470483	GRP	0.741771	2.09259e-10	-0.17715	0.407613	3.07435	2.87714e-05	BAZ1B	1.14122
chr10_32017142_32019959	SOX11	0.644178	1.94655e-07	-0.177144	0.407627	2.20513	0.000153306	KIF5B	1.95107
chr5_179705678_179709059	NMUR2	0.73648	3.2699e-10	-0.177097	0.407755	2.84062	0.000564427	CANX	1.10262
chr17_51041500_51056482	SLC6A14	0.559087	1.35284e-05	-0.176977	0.408077	2.7713	5.89493e-05	SPAG9	2.03585
chr7_158735502_158739121	TSPAN8	0.629556	4.42037e-07	-0.176964	0.408111	1.77284	0.000897416	ESYT2	0.67816
chr14_73147794_73148094	GRP	0.619559	7.56077e-07	-0.176892	0.408304	3.07435	2.87714e-05	PSEN1	1.52977
chr8_61633682_61684188	GALNT3	0.77229	1.26983e-11	-0.176759	0.408663	0.944684	0.0106907	ASPH	1.2402
chr1_155670319_155784089	CDC6	0.527336	4.96769e-05	-0.176742	0.408711	0.925821	0.0156909	DAP3	1.364
chr22_46097925_46109908	SRD5A3	0.526174	5.19721e-05	-0.176708	0.4088	1.12035	6.9242e-05	MIRLET7BHG	1.68521
chr17_50188546_50188776	MAL	0.54174	2.79865e-05	-0.176563	0.409193	-1.55958	0.028861	COL1A1	1.49262
chr22_27894554_27914347	UGT1A10	0.531933	4.14804e-05	-0.176516	0.409317	2.07973	0.0165061	PITPNB	1.95306
chr3_134158120_134195182	BCAS1	0.520992	6.34409e-05	-0.176362	0.409734	2.56536	4.21737e-09	RYK	1.10048
chr2_230473323_230494460	LRRC31	0.60932	1.28543e-06	-0.176351	0.409763	3.1788	3.86235e-05	SP100	2.39608
chr15_43415593_43416416	GPX8	0.643	2.08278e-07	-0.176053	0.410569	0.841124	0.00777594	TP53BP1	1.5843
chr2_168138087_168167407	GPX8	0.589416	3.42501e-06	-0.176053	0.410569	0.841124	0.00777594	STK39	1.65131
chr17_37584647_37586549	GPX8	0.506994	0.000107011	-0.176053	0.410569	0.841124	0.00777594	SYNRG	2.35366
chr13_42953947_42964139	TSPAN8	0.523453	5.77323e-05	-0.176033	0.410622	1.77284	0.000897416	EPSTI1	1.55857
chr13_42953947_42964139	RHPN2	0.616274	8.98263e-07	-0.175959	0.410822	1.05273	0.0164528	EPSTI1	1.55857
chr17_73235475_73236995	S100P	0.667792	4.70217e-08	-0.17584	0.411144	3.57354	1.66207e-10	C17orf80	2.96993
chr16_72957426_72960194	PCDHGA1	0.562116	1.18653e-05	-0.175778	0.41131	1.02326	0.0190523	ZFHX3	1.7885
chr1_20904882_20942330	ACSL6	0.600417	2.00897e-06	-0.175758	0.411365	-0.860686	0.0460027	EIF4G3	2.70679
chr13_42926335_42964139	SMOX	0.544996	2.4491e-05	-0.175745	0.411399	0.759993	0.00563521	EPSTI1	1.25999
chr3_197015364_197017290	AGR3	0.502779	0.000124704	-0.175696	0.411533	2.42311	3.5408e-05	MELTF	0.838865
chr2_241632916_241634079	CPB1	0.570033	8.37024e-06	-0.175683	0.411569	-2.31593	0.0245654	THAP4	1.88101
chr7_73469516_73470483	CORIN	0.538065	3.24796e-05	-0.175582	0.41184	1.38625	0.00288927	BAZ1B	1.14122
chr8_61633682_61684188	TSPAN8	0.571633	7.79155e-06	-0.175578	0.411852	1.77284	0.000897416	ASPH	1.2402
chr5_87331347_87338091	GRP	0.734423	3.87832e-10	-0.175537	0.411964	3.07435	2.87714e-05	RASA1	1.47295
chr5_36953617_36962274	ADHFE1	0.651661	1.25759e-07	-0.175502	0.412058	-1.21311	0.000108028	NIPBL	1.07274
chr11_1837410_1837515	GSTP1	0.541667	2.8069e-05	-0.175433	0.412245	0.671898	0.00607568	SYT8	1.76262
chr14_22908332_22911403	ADAM9	0.537363	3.34096e-05	-0.175431	0.412249	1.07017	2.58905e-05	RBM23	1.85779
chr2_72718102_72731245	BEX1	0.642039	2.20066e-07	-0.175376	0.412398	-1.63956	0.0118123	EXOC6B	1.7366
chr13_42953947_42964139	TRIM16	0.604604	1.6312e-06	-0.17524	0.412768	0.938793	7.62039e-05	EPSTI1	1.55857
chr3_134158120_134195182	ACADM	0.596121	2.48017e-06	-0.175048	0.413288	-0.729548	0.00483123	RYK	1.10048
chr16_72957426_72960194	UCK2	0.534242	3.78512e-05	-0.174947	0.413562	0.587538	0.00516544	ZFHX3	1.7885
chr1_117402185_117466427	AKR1C2	0.679208	2.25824e-08	-0.174757	0.414076	-1.14601	0.0273792	MAN1A2	1.98913
chr15_59178392_59188216	GSTP1	0.513063	8.55453e-05	-0.174746	0.414106	0.671898	0.00607568	MYO1E	1.67205
chr8_140846259_140890769	DEPDC1B	0.565508	1.0229e-05	-0.174725	0.414164	1.60811	3.54142e-05	PTK2	0.78709
chr17_19909180_19909978	GRP	0.533319	3.92664e-05	-0.174635	0.414408	3.07435	2.87714e-05	AKAP10	1.02709
chrX_77663381_77676298	FAM26F	0.506281	0.000109831	-0.174523	0.41471	-1.26707	0.00610477	ATRX	1.65991
chr4_145845955_145849561	S100P	0.858247	2.22045e-16	-0.174352	0.415177	3.57354	1.66207e-10	ZNF827	1.69312
chr2_230473323_230494460	BAIAP2L1	0.515931	7.6844e-05	-0.17431	0.41529	1.17822	0.00106434	SP100	2.39608
chr15_70676492_70682795	TESC	0.50407	0.000119019	-0.174208	0.415568	1.01791	0.0142207	UACA	1.28492
chr3_128262127_128264781	STYK1	0.6558	9.82531e-08	-0.174143	0.415744	1.52357	0.00178099	EEFSEC	1.5432
chr7_98317248_98317356	CAPN9	0.558212	1.40472e-05	-0.173812	0.416645	3.43498	1.59841e-07	BAIAP2L1	2.39999
chr3_50059648_50062108	CAPN9	0.516768	7.44611e-05	-0.173812	0.416645	3.43498	1.59841e-07	RBM6	1.32607
chr12_104927972_104928694	TRIM16	0.501952	0.000128475	-0.17377	0.416759	0.938793	7.62039e-05	SLC41A2	1.03679
chr10_11509594_11527567	RNF183	0.548602	2.10933e-05	-0.173713	0.416914	2.31417	7.13311e-06	USP6NL	0.925906
chr8_97661071_97691188	GRPR	0.706573	3.38391e-09	-0.173701	0.416947	-1.50986	0.0150584	MTDH	1.66161
chr22_46097925_46109908	KRT19	0.665026	5.58987e-08	-0.173434	0.417674	1.61941	0.00169048	MIRLET7BHG	1.68521
chr12_108652271_108654410	EGLN3	0.607331	1.42201e-06	-0.173416	0.417724	1.89193	3.45281e-07	CORO1C	0.79533
chr17_37576340_37585430	ROS1	0.581048	5.07276e-06	-0.173267	0.418131	2.0483	0.0176598	SYNRG	1.92006
chr17_50192674_50193019	WFDC3	0.510779	9.31128e-05	-0.17311	0.41856	1.52813	0.0143451	COL1A1	1.12047
chr2_43222531_43222650	RASAL1	0.532332	4.08311e-05	-0.173013	0.418822	1.51506	0.00163634	ZFP36L2	1.16625
chr4_1900625_1930770	HIST1H2BD	0.531149	4.27832e-05	-0.172936	0.419034	0.738095	0.00790511	WHSC1	1.16065
chr17_50194720_50195100	PECAM1	0.509855	9.63434e-05	-0.172911	0.419102	-0.678002	0.0213716	COL1A1	2.96358
chr15_90959899_90961774	DHRS9	0.662001	6.73974e-08	-0.172881	0.419184	2.10986	2.76361e-05	RCCD1	1.36701
chr1_243304712_243426558	C19orf33	0.565067	1.0429e-05	-0.172849	0.419271	2.37395	2.50279e-05	SDCCAG8	1.38578
chr8_67251298_67259926	ADAM9	0.637268	2.88345e-07	-0.172815	0.419363	1.07017	2.58905e-05	ARFGEF1	1.26083
chr10_93373026_93374791	MUC20	0.516025	7.65742e-05	-0.172796	0.419417	1.45788	0.000595438	MYOF	1.39881
chr2_168138087_168167407	POF1B	0.526713	5.0894e-05	-0.172577	0.420015	1.72062	3.54142e-05	STK39	1.65131
chr17_73235475_73236995	VSIG1	0.794072	1.30074e-12	-0.172513	0.42019	2.48558	0.000223513	C17orf80	2.96993
chr19_53210980_53213669	PTPRN	0.526308	5.1702e-05	-0.17245	0.420363	-1.35716	0.0199477	CTD_2245F17.3	1.95125
chr11_34090178_34092056	C19orf33	0.599563	2.09542e-06	-0.17243	0.420418	2.37395	2.50279e-05	CAPRIN1	1.83672
chr12_123423043_123430659	KLK7	0.577475	5.9795e-06	-0.172412	0.420465	4.33434	1.41773e-09	RILPL2	1.93189
chr15_93004616_93014909	KLK7	0.628316	4.72964e-07	-0.172412	0.420465	4.33434	1.41773e-09	CHD2	2.35687
chr10_93373026_93374791	KLK7	0.789889	2.05658e-12	-0.172412	0.420465	4.33434	1.41773e-09	MYOF	1.39881
chr2_97196592_97206135	KLK7	0.612416	1.09705e-06	-0.172412	0.420465	4.33434	1.41773e-09	ANKRD36	1.79126
chr3_134158120_134195182	CLDN23	0.523772	5.70272e-05	-0.17233	0.420692	1.1037	0.00724753	RYK	1.10048
chr9_27009019_27029104	TTR	0.860049	0	-0.172139	0.421213	-1.96511	0.0209525	IFT74	1.72125
chr3_195625330_195729739	ADAM8	0.585335	4.1538e-06	-0.172139	0.421215	1.30842	4.53923e-06	SDHAP2	2.70993
chr7_98317248_98317356	HAVCR1	0.72645	7.40693e-10	-0.172119	0.421268	1.59836	0.0249321	BAIAP2L1	2.39999
chr16_11020192_11061022	UGT1A10	0.508653	0.000100702	-0.172	0.421595	2.07973	0.0165061	CLEC16A	0.8435
chr8_67251298_67259926	ZNF165	0.508101	0.000102762	-0.171969	0.421681	0.755967	0.0481592	ARFGEF1	1.26083
chr7_73469516_73470483	DYNC2H1	0.586788	3.87928e-06	-0.171947	0.42174	0.734039	0.0404143	BAZ1B	1.14122
chr7_98317248_98317356	CD82	0.533235	3.93966e-05	-0.171938	0.421764	0.63362	0.034627	BAIAP2L1	2.39999
chr15_93004616_93014909	LIPH	0.599597	2.09195e-06	-0.171886	0.421906	1.87247	2.42559e-05	CHD2	2.35687
chr9_36352741_36353331	KRT6B	0.511651	9.01521e-05	-0.17178	0.422198	1.95773	0.00510997	RNF38	1.61017
chr14_63998913_64016631	SNX7	0.641162	2.31352e-07	-0.17175	0.42228	0.645737	0.00695064	SYNE2	1.54621
chr16_83912233_83912333	RNASE6	0.507319	0.000105748	-0.171736	0.422318	-1.0133	0.0163332	MLYCD	2.1741
chr12_98527885_98537572	KLK11	0.579543	5.4379e-06	-0.171702	0.422412	1.70554	0.00445324	TMPO	2.58128
chr15_63712774_63716473	ORMDL3	0.562838	1.14982e-05	-0.171661	0.422523	-0.708778	0.00119787	HERC1	0.986211
chr10_11509594_11527567	SIM2	0.684331	1.60771e-08	-0.171634	0.422598	2.32564	4.49381e-08	USP6NL	0.925906
chr14_32090501_32117287	VSIG1	0.63424	3.41492e-07	-0.171629	0.422611	2.48558	0.000223513	ARHGAP5	1.42549
chr3_111112029_111147484	VSIG1	0.652247	1.2147e-07	-0.171597	0.422699	2.48558	0.000223513	NECTIN3	1.36604
chr8_67251298_67259926	CCK	0.580125	5.294e-06	-0.171546	0.422839	2.19566	0.0180957	ARFGEF1	1.26083
chr6_75621531_75647801	TSPAN8	0.572828	7.38407e-06	-0.171307	0.423497	1.77284	0.000897416	SENP6	1.28131
chr8_61633682_61684188	GPX8	0.550389	1.9576e-05	-0.171297	0.423524	0.841124	0.00777594	ASPH	1.2402
chr8_33372643_33389798	STX11	0.573196	7.26247e-06	-0.171243	0.423671	-1.17416	0.000506086	FUT10	2.24789
chr2_232787149_232796221	AP1S3	0.53788	3.27224e-05	-0.171185	0.423832	0.970872	0.00825711	GIGYF2	1.25319
chr22_46097925_46109908	CST1	0.523411	5.78256e-05	-0.171149	0.423929	1.86403	0.00335664	MIRLET7BHG	1.68521
chr8_140864311_140890769	UGT1A10	0.542355	2.72932e-05	-0.171147	0.423935	2.07973	0.0165061	PTK2	0.909435
chr12_104927972_104928694	CD55	0.53459	3.73305e-05	-0.171036	0.42424	0.810934	0.0201991	SLC41A2	1.03679
chr14_92003418_92007852	C19orf33	0.516704	7.46424e-05	-0.171035	0.424243	2.37395	2.50279e-05	TRIP11	1.7999
chr15_43415593_43416416	NREP	0.518415	6.99723e-05	-0.170925	0.424547	0.867984	0.00113802	TP53BP1	1.5843
chr2_168138087_168167407	NREP	0.520376	6.49483e-05	-0.170925	0.424547	0.867984	0.00113802	STK39	1.65131
chr1_247138715_247159813	S100P	0.85927	2.22045e-16	-0.170916	0.424571	3.57354	1.66207e-10	ZNF124	1.17143
chr1_92605306_92625934	TSPAN8	0.603997	1.68154e-06	-0.170656	0.425287	1.77284	0.000897416	EVI5	1.30316
chr9_27009019_27029104	KIF5C	0.519903	6.61303e-05	-0.170653	0.425294	-0.804607	0.0142207	IFT74	1.72125
chr8_27294079_27298559	DKK4	0.696104	7.17023e-09	-0.170457	0.425833	2.25966	0.0120569	TRIM35	1.5838
chr10_11509594_11527567	LEF1	0.668022	4.63467e-08	-0.170448	0.425858	0.825985	0.0396341	USP6NL	0.925906
chrX_77663381_77676298	SCIMP	0.70243	4.57268e-09	-0.1704	0.425992	-0.929408	0.0172896	ATRX	1.65991
chr2_97196592_97206135	ATG9B	0.512032	8.88868e-05	-0.170219	0.426491	1.01742	0.0307965	ANKRD36	1.79126
chr2_95851693_95860074	S100P	0.579935	5.3405e-06	-0.170178	0.426604	3.57354	1.66207e-10	ANKRD36C	1.01258
chr7_98317248_98317356	FLNB	0.581857	4.88605e-06	-0.170141	0.426705	0.931413	0.00140401	BAIAP2L1	2.39999
chr12_1263033_1290012	CA4	0.551984	1.83074e-05	-0.169923	0.427307	-2.18394	0.00105389	ERC1	1.75699
chr1_26941456_26943065	CA4	0.623554	6.11507e-07	-0.169923	0.427307	-2.18394	0.00105389	NUDC	1.24574
chr5_36953617_36962274	CA4	0.908143	0	-0.169923	0.427307	-2.18394	0.00105389	NIPBL	1.07274
chr7_73469516_73470483	RHPN2	0.507275	0.000105915	-0.169794	0.427664	1.05273	0.0164528	BAZ1B	1.14122
chr8_17753716_17755961	VSIG1	0.628113	4.78225e-07	-0.169606	0.428181	2.48558	0.000223513	MTUS1	1.92689
chr1_15872815_15876678	GALNT3	0.71841	1.39074e-09	-0.16956	0.428309	0.944684	0.0106907	SPEN	1.29897
chr1_92605306_92625934	FAM101A	0.688045	1.25127e-08	-0.169546	0.428349	1.90495	8.05735e-05	EVI5	1.30316
chr17_50192674_50193019	CFAP45	0.596215	2.46874e-06	-0.169505	0.428461	1.58774	0.0016217	COL1A1	1.12047
chr12_104927972_104928694	EGLN3	0.593283	2.84573e-06	-0.169481	0.428529	1.89193	3.45281e-07	SLC41A2	1.03679
chr21_29326058_29329693	PARD6B	0.542841	2.67558e-05	-0.169423	0.428688	0.881793	0.0176822	BACH1	0.857574
chr22_24324219_24369320	ACSL6	0.854293	4.44089e-16	-0.169401	0.42875	-0.860686	0.0460027	SPECC1L	1.57096
chr9_36352741_36353331	SLC6A14	0.551541	1.86519e-05	-0.169376	0.428819	2.7713	5.89493e-05	RNF38	1.61017
chr17_5460938_5462546	RASL10B	0.728895	6.08847e-10	-0.169318	0.428979	-1.30385	0.00312198	DHX33	1.18489
chr17_19909180_19909978	S100P	0.62526	5.58016e-07	-0.169267	0.429119	3.57354	1.66207e-10	AKAP10	1.02709
chr17_64502960_64503078	WISP3	0.568615	8.91578e-06	-0.169262	0.429135	2.42021	0.00110903	DDX5	1.01177
chr22_46097925_46109908	PFKP	0.54006	2.99642e-05	-0.169182	0.429355	0.793776	0.00361869	MIRLET7BHG	1.68521
chr15_90217438_90219891	FXYD3	0.519401	6.74042e-05	-0.16906	0.429694	2.27198	7.40492e-06	SEMA4B	0.943556
chr2_29121373_29181697	RHOU	0.514745	8.03375e-05	-0.16886	0.430246	-0.608094	0.0168052	CLIP4	2.22129
chr19_53210980_53213669	GAD2	0.649746	1.40798e-07	-0.168818	0.430362	-1.76975	0.0141735	CTD_2245F17.3	1.95125
chr7_73203422_73204604	SOD2	0.576258	6.3211e-06	-0.16842	0.431467	-0.611281	0.0316432	GTF2IP4	2.12266
chr9_134727265_134728807	GPX2	0.562491	1.16731e-05	-0.168404	0.43151	1.88123	3.91816e-05	COL5A1	1.46446
chr22_36301596_36304050	GPX2	0.509106	9.90356e-05	-0.168404	0.43151	1.88123	3.91816e-05	MYH9	0.913938
chr20_19990005_19992299	GPX2	0.523777	5.7017e-05	-0.168404	0.43151	1.88123	3.91816e-05	RIN2	1.20833
chr9_96458378_96484633	SP6	0.509866	9.6302e-05	-0.168381	0.431575	1.14853	0.0215802	HABP4	1.22613
chr17_5460938_5462546	KLF15	0.691644	9.77965e-09	-0.168241	0.431963	-1.92146	0.000205294	DHX33	1.18489
chr6_161034258_161049979	FAM101A	0.575268	6.61234e-06	-0.168236	0.431978	1.90495	8.05735e-05	MAP3K4	1.4014
chr12_52449468_52490068	CEACAM1	0.510883	9.27557e-05	-0.168206	0.432062	0.961003	0.00847387	KRT6C	1.13257
chr1_171523220_171527844	FAM101A	0.515002	7.95688e-05	-0.168004	0.432623	1.90495	8.05735e-05	PRRC2C	1.16259
chr3_195625330_195729739	RP1	0.500826	0.000133776	-0.167977	0.432698	1.42926	0.0178341	SDHAP2	2.70993
chr14_63998913_64016631	CDC6	0.505597	0.000112602	-0.167816	0.433145	0.925821	0.0156909	SYNE2	1.54621
chr2_232014834_232015671	ENPP3	0.510913	9.26517e-05	-0.167761	0.433298	-0.981573	0.0363302	DIS3L2	1.32839
chr14_22908332_22911403	EIF5A2	0.582111	4.82877e-06	-0.167715	0.433424	0.621626	0.0251092	RBM23	1.85779
chr15_59178392_59188216	BACE2	0.564885	1.05129e-05	-0.16767	0.433551	0.660528	0.00999993	MYO1E	1.67205
chr1_243270091_243344331	BACE2	0.501452	0.000130804	-0.16767	0.433551	0.660528	0.00999993	SDCCAG8	0.875823
chr3_128262127_128264781	UGT1A10	0.648891	1.48042e-07	-0.167612	0.433713	2.07973	0.0165061	EEFSEC	1.5432
chr3_196391812_196393619	FLT3	0.525621	5.30966e-05	-0.167506	0.434007	-1.40891	0.00333964	UBXN7	0.741647
chr3_195625330_195729739	KLK7	0.560197	1.28953e-05	-0.167501	0.43402	4.33434	1.41773e-09	SDHAP2	2.70993
chr9_134727265_134728807	GALNT3	0.720628	1.17137e-09	-0.167434	0.434208	0.944684	0.0106907	COL5A1	1.46446
chr8_42973288_42986795	GALNT3	0.617044	8.62897e-07	-0.167434	0.434208	0.944684	0.0106907	HOOK3	2.03604
chr22_36301596_36304050	GALNT3	0.621031	6.99477e-07	-0.167434	0.434208	0.944684	0.0106907	MYH9	0.913938
chr3_14145151_14145331	GALNT3	0.637689	2.81601e-07	-0.167434	0.434208	0.944684	0.0106907	XPC	1.81632
chr20_19990005_19992299	GALNT3	0.644059	1.95995e-07	-0.167434	0.434208	0.944684	0.0106907	RIN2	1.20833
chr17_5462318_5463689	CYB5R2	0.738964	2.65515e-10	-0.1674	0.434302	0.67084	0.0238488	DHX33	1.7009
chr22_46097925_46109908	JUP	0.587377	3.77282e-06	-0.167375	0.434371	1.09968	0.000375643	MIRLET7BHG	1.68521
chrX_77663381_77676298	KMO	0.563759	1.10447e-05	-0.167103	0.435129	-1.03319	0.0307052	ATRX	1.65991
chr2_241632916_241634079	PRSS2	0.551741	1.84961e-05	-0.167074	0.43521	-2.06779	0.0480568	THAP4	1.88101
chr8_140846259_140890769	EGLN3	0.539931	3.01212e-05	-0.16689	0.435723	1.89193	3.45281e-07	PTK2	0.78709
chr1_26268482_26269614	NFIL3	0.501891	0.000128759	-0.166841	0.435861	-0.642741	0.0188558	CEP85	1.20758
chr21_29326058_29329693	VSIG1	0.584222	4.37624e-06	-0.166751	0.436112	2.48558	0.000223513	BACH1	0.857574
chr10_32017142_32019959	DKK4	0.692483	9.22911e-09	-0.16665	0.436394	2.25966	0.0120569	KIF5B	1.95107
chr7_73469516_73470483	CST1	0.556756	1.49514e-05	-0.166589	0.436564	1.86403	0.00335664	BAZ1B	1.14122
chr12_104927972_104928694	CEACAM6	0.540655	2.92492e-05	-0.16654	0.4367	3.6049	1.49618e-11	SLC41A2	1.03679
chr1_92563641_92636336	GALNT3	0.596503	2.43443e-06	-0.16647	0.436897	0.944684	0.0106907	EVI5	2.02627
chr18_13681604_13682105	DEPDC1B	0.665338	5.48258e-08	-0.166432	0.437002	1.60811	3.54142e-05	FAM210A	2.24806
chr8_23042040_23043243	DEPDC1B	0.523793	5.69814e-05	-0.166322	0.437309	1.60811	3.54142e-05	TNFRSF10B	1.82771
chr15_59178392_59188216	STK39	0.63847	2.69484e-07	-0.166296	0.437383	0.755404	0.00144344	MYO1E	1.67205
chr17_5462318_5463689	CD4	0.545329	2.41581e-05	-0.166268	0.437462	-0.807884	0.00763467	DHX33	1.7009
chr6_29929401_29945281	CLDN23	0.52387	5.68133e-05	-0.166258	0.437488	1.1037	0.00724753	intergenic	1.39642
chr1_231370561_231374099	CDC6	0.669069	4.33869e-08	-0.166246	0.437523	0.925821	0.0156909	EGLN1	1.32365
chr9_96458378_96484633	GPC3	0.591908	3.04036e-06	-0.166228	0.437573	-1.33265	0.00360929	HABP4	1.22613
chr7_42023467_42048696	LEF1	0.70742	3.18002e-09	-0.166038	0.438103	0.825985	0.0396341	GLI3	1.1318
chr9_96458378_96484633	SOX11	0.64674	1.67837e-07	-0.165998	0.438215	2.20513	0.000153306	HABP4	1.22613
chr12_108652271_108654410	CDC6	0.563686	1.108e-05	-0.165984	0.438255	0.925821	0.0156909	CORO1C	0.79533
chr1_247138715_247159813	ANXA10	0.769398	1.68634e-11	-0.16596	0.438323	2.49604	0.000996422	ZNF124	1.17143
chr3_195625330_195729739	MPZL3	0.501505	0.000130554	-0.165865	0.438588	0.790252	0.00277988	SDHAP2	2.70993
chr8_61633682_61684188	ALDH1A1	0.517066	7.36291e-05	-0.16582	0.438715	-1.09917	0.00197344	ASPH	1.2402
chr3_50059648_50062108	FAM134B	0.538479	3.19417e-05	-0.165811	0.43874	-0.647927	0.0381358	RBM6	1.32607
chr8_27294079_27298559	SPOCK1	0.705805	3.57957e-09	-0.165725	0.438981	1.0376	0.00737701	TRIM35	1.5838
chr17_5462318_5463689	SNX10	0.613923	1.01496e-06	-0.165686	0.43909	-0.859709	0.0230021	DHX33	1.7009
chr17_64502960_64503078	LGR5	0.517515	7.23935e-05	-0.165446	0.439762	1.51916	0.00352502	DDX5	1.01177
chr11_1837410_1837515	EIF5A2	0.637556	2.83721e-07	-0.165337	0.440067	0.621626	0.0251092	SYT8	1.76262
chr12_52473197_52491736	FSCN1	0.731936	4.75739e-10	-0.165317	0.440123	1.08681	0.00070667	intergenic	1.62554
chr15_59178392_59188216	HIST1H2BL	0.503899	0.000119758	-0.165249	0.440314	0.701145	0.0388097	MYO1E	1.67205
chr3_111112029_111147484	SLC35F2	0.508641	0.000100745	-0.165159	0.440566	0.766762	0.0131402	NECTIN3	1.36604
chr7_42023467_42048696	CNKSR3	0.668027	4.63318e-08	-0.165106	0.440714	-0.704893	0.0293942	GLI3	1.1318
chr22_46097925_46109908	S100A14	0.555234	1.59547e-05	-0.165046	0.440884	1.88187	0.000744416	MIRLET7BHG	1.68521
chr7_73469516_73470483	CD2AP	0.573001	7.32677e-06	-0.165026	0.440941	0.711441	0.00205378	BAZ1B	1.14122
chr15_59178392_59188216	MCU	0.545426	2.40612e-05	-0.164971	0.441093	0.861108	0.000571171	MYO1E	1.67205
chr2_72718102_72731245	SCG5	0.605808	1.53553e-06	-0.164891	0.44132	-1.28545	0.0295662	EXOC6B	1.7366
chr16_11894953_11898035	PERP	0.561697	1.20833e-05	-0.164889	0.441324	1.12661	0.00140922	GSPT1	0.92238
chr9_27009019_27029104	SCG3	0.746355	1.40911e-10	-0.1648	0.441574	-1.53588	0.017903	IFT74	1.72125
chr1_27789561_27812268	HIST1H3A	0.590917	3.18816e-06	-0.164662	0.441963	0.759904	0.0351162	STX12	1.19591
chr15_70676492_70682795	S100A6	0.682554	1.81015e-08	-0.16465	0.441996	1.63556	4.26762e-09	UACA	1.28492
chr7_42023467_42048696	LRRN1	0.680278	2.10471e-08	-0.16456	0.442248	1.09067	0.0070396	GLI3	1.1318
chr16_11020192_11061022	CPA6	0.674553	3.05741e-08	-0.164539	0.442309	2.68254	0.00335664	CLEC16A	0.8435
chr20_13270503_13292463	LRRN1	0.573628	7.12215e-06	-0.164442	0.44258	1.09067	0.0070396	ISM1	2.39371
chr17_5462318_5463689	SP6	0.614294	9.95676e-07	-0.164347	0.442847	1.14853	0.0215802	DHX33	1.7009
chr5_58455719_58456123	AGR3	0.52711	5.01153e-05	-0.164313	0.442943	2.42311	3.5408e-05	PLK2	1.01959
chr1_243304712_243426558	GALNT3	0.569158	8.70315e-06	-0.164309	0.442955	0.944684	0.0106907	SDCCAG8	1.38578
chr7_73469516_73470483	DIO2	0.522491	5.99059e-05	-0.164219	0.443208	1.42815	0.00184264	BAZ1B	1.14122
chr18_21006350_21008194	EIF5A2	0.564739	1.05805e-05	-0.164148	0.443408	0.621626	0.0251092	ROCK1	1.74409
chr22_46097925_46109908	BAIAP2L1	0.653016	1.16047e-07	-0.164143	0.443422	1.17822	0.00106434	MIRLET7BHG	1.68521
chr14_63998913_64016631	HIST1H1B	0.567568	9.33978e-06	-0.164118	0.443492	0.792999	0.0334512	SYNE2	1.54621
chr17_319419_327579	BIRC7	0.520753	6.40229e-05	-0.164017	0.443776	2.09914	0.000276592	RPH3AL	2.26244
chr2_168138087_168167407	S100A6	0.5189	6.86968e-05	-0.1639	0.444107	1.63556	4.26762e-09	STK39	1.65131
chr12_98527885_98537572	SLC24A2	0.516545	7.50893e-05	-0.163829	0.444308	1.07925	0.0162878	TMPO	2.58128
chr11_47358843_47375729	CYP4B1	0.551848	1.84132e-05	-0.163764	0.444492	-1.61806	0.0233827	SPI1	1.48942
chr6_75621531_75647801	CPA6	0.824611	3.21965e-14	-0.163756	0.444513	2.68254	0.00335664	SENP6	1.28131
chr4_145845955_145849561	CCNB1	0.581191	5.03943e-06	-0.163649	0.444814	0.856395	0.0265902	ZNF827	1.69312
chr9_86033281_86036507	DHRS9	0.597173	2.35612e-06	-0.163588	0.444986	2.10986	2.76361e-05	GOLM1	2.50395
chr8_140846259_140890769	S100P	0.709925	2.64245e-09	-0.16358	0.44501	3.57354	1.66207e-10	PTK2	0.78709
chr1_92605306_92625934	CCDC34	0.501271	0.000131658	-0.163577	0.445018	0.661038	0.0255208	EVI5	1.30316
chr17_5462318_5463689	SIM2	0.81833	7.28306e-14	-0.163497	0.445242	2.32564	4.49381e-08	DHX33	1.7009
chr5_58455719_58456123	TFF3	0.560911	1.25025e-05	-0.163493	0.445256	1.92664	0.000815754	PLK2	1.01959
chr6_29929401_29945281	AP1S3	0.519142	6.807e-05	-0.163467	0.445327	0.970872	0.00825711	intergenic	1.39642
chr17_73235475_73236995	BCAS1	0.64595	1.75708e-07	-0.163109	0.44634	2.56536	4.21737e-09	C17orf80	2.96993
chr1_231370561_231374099	S100P	0.762957	3.12652e-11	-0.162835	0.447114	3.57354	1.66207e-10	EGLN1	1.32365
chr15_43415593_43416416	SPARC	0.505593	0.00011262	-0.16279	0.447242	0.936357	0.00402157	TP53BP1	1.5843
chr1_243293090_243426558	BMP5	0.513065	8.55394e-05	-0.162647	0.447646	-1.26049	0.0114899	SDCCAG8	1.13741
chr21_29326058_29329693	CDC6	0.519671	6.6715e-05	-0.162561	0.447889	0.925821	0.0156909	BACH1	0.857574
chr11_1837410_1837515	HIST1H1B	0.611378	1.15711e-06	-0.162519	0.448007	0.792999	0.0334512	SYT8	1.76262
chr7_158879683_158906091	VSIG1	0.521084	6.3219e-05	-0.162482	0.448113	2.48558	0.000223513	WDR60	2.76079
chr8_27294079_27298559	ADGRV1	0.678489	2.36732e-08	-0.162435	0.448247	-1.45777	0.00460627	TRIM35	1.5838
chr3_134158120_134195182	SLC9A2	0.51286	8.61957e-05	-0.162423	0.448279	1.70877	0.00364542	RYK	1.10048
chr9_27009019_27029104	ELAVL4	0.62149	6.82631e-07	-0.16241	0.448316	-1.20739	0.0218659	IFT74	1.72125
chr7_98317248_98317356	RDH5	0.616131	9.04995e-07	-0.162375	0.448417	-1.58913	0.0001319	BAIAP2L1	2.39999
chr4_145845955_145849561	ANXA10	0.727768	6.66578e-10	-0.16231	0.4486	2.49604	0.000996422	ZNF827	1.69312
chr10_74842599_74843478	CRIM1	0.541309	2.84813e-05	-0.162206	0.448895	-0.621067	0.0097121	KAT6B	1.16375
chr7_98317248_98317356	APOL1	0.60378	1.69989e-06	-0.162184	0.448958	1.07955	0.000490113	BAIAP2L1	2.39999
chr22_46097925_46109908	LEMD1	0.535837	3.55186e-05	-0.162112	0.449161	2.09117	0.00189502	MIRLET7BHG	1.68521
chr17_5460938_5462546	PDE2A	0.62086	7.05839e-07	-0.16204	0.449364	-1.43979	0.000306472	DHX33	1.18489
chr7_73469516_73470483	FAM101A	0.580023	5.31886e-06	-0.161995	0.449492	1.90495	8.05735e-05	BAZ1B	1.14122
chr7_98317248_98317356	PAK1	0.593657	2.79489e-06	-0.161927	0.449685	0.629778	0.00359178	BAIAP2L1	2.39999
chr12_104927972_104928694	GSTP1	0.519985	6.59224e-05	-0.161773	0.450123	0.671898	0.00607568	SLC41A2	1.03679
chr12_108652271_108654410	DLGAP5	0.56417	1.08478e-05	-0.161768	0.450138	1.24649	0.00205378	CORO1C	0.79533
chr21_29326058_29329693	S100P	0.728939	6.06673e-10	-0.161752	0.450182	3.57354	1.66207e-10	BACH1	0.857574
chr6_75621531_75647801	GPR34	0.50272	0.00012497	-0.161647	0.450481	-0.737301	0.0495303	SENP6	1.28131
chrX_77663381_77676298	IL24	0.530481	4.39247e-05	-0.161524	0.450831	-1.48453	0.0343507	ATRX	1.65991
chr11_65499482_65499688	SH3TC2	0.593777	2.77872e-06	-0.161433	0.451089	1.12117	0.00489214	MALAT1	2.6221
chr18_49872166_49880455	CLDN12	0.564778	1.05626e-05	-0.161423	0.451116	0.838556	0.00652971	MYO5B	1.53507
chr9_86033281_86036507	MACC1	0.589997	3.33146e-06	-0.161243	0.451629	1.47096	0.000104261	GOLM1	2.50395
chr8_140846259_140890769	UGT1A10	0.541226	2.85786e-05	-0.161196	0.451762	2.07973	0.0165061	PTK2	0.78709
chr7_158879683_158906091	CXCL17	0.524986	5.44186e-05	-0.161041	0.452203	1.56352	0.0323109	WDR60	2.76079
chr15_59178392_59188216	SLC16A7	0.503223	0.000122724	-0.160914	0.452565	-0.806934	0.00441786	MYO1E	1.67205
chr1_243270091_243344331	SLC16A7	0.524638	5.51543e-05	-0.160914	0.452565	-0.806934	0.00441786	SDCCAG8	0.875823
chr16_16141172_16142942	SNTG2	0.581522	4.96263e-06	-0.160905	0.45259	-1.06752	0.0400952	ABCC1	1.23496
chr2_43222531_43222650	MIA	0.554101	1.6741e-05	-0.160896	0.452616	3.20631	1.41773e-09	ZFP36L2	1.16625
chr4_82878729_82881940	GALNT3	0.625854	5.40433e-07	-0.160883	0.452654	0.944684	0.0106907	SEC31A	1.62774
chr22_46097925_46109908	ITGB4	0.543875	2.56467e-05	-0.160757	0.453012	1.62727	0.000109522	MIRLET7BHG	1.68521
chr2_168138087_168167407	AKR1C2	0.663159	6.27551e-08	-0.160719	0.453119	-1.14601	0.0273792	STK39	1.65131
chr17_37584647_37586549	AKR1C2	0.692523	9.20329e-09	-0.160719	0.453119	-1.14601	0.0273792	SYNRG	2.35366
chr5_179705678_179709059	MYBPC1	0.789621	2.11697e-12	-0.160413	0.453992	3.61454	9.73623e-06	CANX	1.10262
chr9_36352741_36353331	UPK1B	0.800124	6.57696e-13	-0.160408	0.454006	2.84806	5.60027e-05	RNF38	1.61017
chr22_46097925_46109908	SLC35A2	0.521285	6.27354e-05	-0.160334	0.454216	0.590162	0.00622285	MIRLET7BHG	1.68521
chr16_83912233_83912333	HAVCR1	0.505225	0.000114134	-0.16029	0.454343	1.59836	0.0249321	MLYCD	2.1741
chr22_46097925_46109908	SDR16C5	0.567431	9.39684e-06	-0.160126	0.45481	2.10698	0.000204495	MIRLET7BHG	1.68521
chr8_27294079_27298559	SLC7A11	0.596984	2.37793e-06	-0.160092	0.454908	1.13875	0.0294513	TRIM35	1.5838
chr10_32017142_32019959	TCF7	0.502444	0.000126217	-0.159927	0.455377	-0.643636	0.0448815	KIF5B	1.95107
chr20_13270503_13292463	C19orf33	0.50386	0.000119926	-0.159908	0.455432	2.37395	2.50279e-05	ISM1	2.39371
chr7_98317248_98317356	ABHD14B	0.531663	4.19252e-05	-0.159811	0.455709	-0.620321	0.00337743	BAIAP2L1	2.39999
chr19_34451980_34467014	TMEM200A	0.588155	3.63631e-06	-0.159784	0.455786	0.639562	0.0434479	UBA2	1.53695
chr12_104927972_104928694	SLC35F2	0.503542	0.000121314	-0.159583	0.456362	0.766762	0.0131402	SLC41A2	1.03679
chr1_114725220_114738072	ATP10B	0.535583	3.58798e-05	-0.159553	0.456446	1.94278	0.000200032	CSDE1	0.981214
chr9_36352741_36353331	FERMT1	0.548417	2.12571e-05	-0.159537	0.456493	1.64945	0.000233654	RNF38	1.61017
chr2_168138087_168167407	OCIAD2	0.562484	1.16766e-05	-0.159502	0.456594	0.949493	0.0063498	STK39	1.65131
chr9_5920543_5923309	IFNE	0.56819	9.08567e-06	-0.159478	0.456662	2.42739	0.00078085	KIAA2026	1.7656
chr21_29326058_29329693	CCK	0.562887	1.14734e-05	-0.159392	0.456908	2.19566	0.0180957	BACH1	0.857574
chr19_53210980_53213669	PCSK1	0.843951	2.22045e-15	-0.159373	0.456963	-1.74234	0.00128555	CTD_2245F17.3	1.95125
chr3_148857506_148859875	KIF26A	0.712605	2.16295e-09	-0.159294	0.457188	-1.03074	0.0109084	CPB1	0.703853
chr3_195625330_195729739	DNTTIP1	0.680829	2.02959e-08	-0.15924	0.457343	0.774981	2.48932e-05	SDHAP2	2.70993
chr17_73235475_73236995	ANXA10	0.793015	1.4615e-12	-0.159146	0.457611	2.49604	0.000996422	C17orf80	2.96993
chr1_15872815_15876678	ZNF165	0.51681	7.43437e-05	-0.15897	0.458115	0.755967	0.0481592	SPEN	1.29897
chr8_127890588_127890998	CLDN23	0.580462	5.21211e-06	-0.158963	0.458134	1.1037	0.00724753	PVT1	2.67517
chr8_140846259_140890769	VSIG1	0.54743	2.21473e-05	-0.15891	0.458287	2.48558	0.000223513	PTK2	0.78709
chr11_65423322_65423503	FANCI	0.547225	2.23361e-05	-0.158851	0.458457	0.737468	0.00895964	NEAT1	1.05339
chrX_2910658_2938257	MYBPC1	0.791433	1.73861e-12	-0.158802	0.458597	3.61454	9.73623e-06	ARSD	1.30563
chr1_39439456_39441114	MYBPC1	0.61524	9.47969e-07	-0.158802	0.458597	3.61454	9.73623e-06	MACF1	0.97329
chr3_50059648_50062108	MYBPC1	0.795885	1.06271e-12	-0.158802	0.458597	3.61454	9.73623e-06	RBM6	1.32607
chr12_32576265_32611283	CLDN23	0.618775	7.87977e-07	-0.158778	0.458666	1.1037	0.00724753	FGD4	1.29642
chr17_5460938_5462546	FAM213A	0.522851	5.90823e-05	-0.158594	0.459192	-0.86366	0.000915776	DHX33	1.18489
chr7_73469516_73470483	MBOAT2	0.513286	8.48391e-05	-0.158496	0.459475	1.28845	0.000875357	BAZ1B	1.14122
chr3_134158120_134195182	CPA6	0.790719	1.87939e-12	-0.158432	0.459658	2.68254	0.00335664	RYK	1.10048
chr7_98317248_98317356	RAB11FIP1	0.693908	8.36022e-09	-0.15836	0.459865	0.758179	0.00863097	BAIAP2L1	2.39999
chr13_42926335_42964139	IL11	0.603693	1.70727e-06	-0.158159	0.460442	1.91567	0.000184317	EPSTI1	1.25999
chr22_46097925_46109908	TMPRSS4	0.500575	0.000134986	-0.157921	0.461125	2.69982	5.69316e-07	MIRLET7BHG	1.68521
chr16_16141172_16142942	ADAMTS18	0.592447	2.96263e-06	-0.157915	0.461142	-1.20295	0.0229395	ABCC1	1.23496
chr1_180397515_180413471	ANXA10	0.646603	1.6918e-07	-0.157897	0.461195	2.49604	0.000996422	ACBD6	1.26859
chr2_73447959_73455295	MUC5B	0.62418	5.91339e-07	-0.157866	0.461283	2.12815	0.000187604	ALMS1	1.19334
chr12_32576265_32611283	XRCC4	0.759851	4.18217e-11	-0.157805	0.461459	0.9672	0.000680671	FGD4	1.29642
chr2_241632916_241634079	CPA2	0.599304	2.12226e-06	-0.157793	0.461492	-2.40651	0.0235594	THAP4	1.88101
chr20_13270503_13292463	PIP4K2C	0.516605	7.49196e-05	-0.157547	0.4622	0.871404	0.000230305	ISM1	2.39371
chr17_50192674_50193019	HOXA11	0.716864	1.56598e-09	-0.15751	0.462309	1.94221	0.00710243	COL1A1	1.12047
chr17_5462318_5463689	PIP4K2C	0.773573	1.11811e-11	-0.157473	0.462413	0.871404	0.000230305	DHX33	1.7009
chr10_11509594_11527567	TIAM2	0.545151	2.43354e-05	-0.157452	0.462474	0.668699	0.0069434	USP6NL	0.925906
chr5_16779544_16783469	GALNT3	0.606618	1.47416e-06	-0.157412	0.462588	0.944684	0.0106907	MYO10	1.02018
chr6_29929401_29945281	FAM101A	0.658833	8.1801e-08	-0.157328	0.462832	1.90495	8.05735e-05	intergenic	1.39642
chr7_42023467_42048696	SOX11	0.69168	9.75546e-09	-0.157165	0.463302	2.20513	0.000153306	GLI3	1.1318
chr18_13681604_13682105	S100P	0.84437	1.9984e-15	-0.157159	0.463318	3.57354	1.66207e-10	FAM210A	2.24806
chr10_32017142_32019959	MATN3	0.614775	9.71141e-07	-0.15704	0.463661	1.85336	0.000536391	KIF5B	1.95107
chr10_93373026_93374791	RACGAP1	0.514577	8.08457e-05	-0.156955	0.463907	0.700125	0.0156708	MYOF	1.39881
chr22_46097925_46109908	ARL14	0.712163	2.23591e-09	-0.156847	0.464217	1.67744	0.00781147	MIRLET7BHG	1.68521
chr3_128262127_128264781	FXYD3	0.536617	3.44262e-05	-0.156646	0.464797	2.27198	7.40492e-06	EEFSEC	1.5432
chr17_81693653_81693965	HIST1H1B	0.54573	2.37617e-05	-0.156596	0.464942	0.792999	0.0334512	HGS	0.99079
chr17_50188546_50188776	ZC3H12D	0.551469	1.87092e-05	-0.156577	0.464996	-0.923756	0.0305121	COL1A1	1.49262
chr16_89223156_89224802	XKR9	0.533496	3.89906e-05	-0.156562	0.465039	1.50335	0.0111534	ZNF778	3.11455
chr1_26941456_26943065	RNF183	0.516476	7.52857e-05	-0.156546	0.465085	2.31417	7.13311e-06	NUDC	1.24574
chr5_36953617_36962274	RNF183	0.561715	1.20743e-05	-0.156546	0.465085	2.31417	7.13311e-06	NIPBL	1.07274
chr5_58455719_58456123	CLDN18	0.510505	9.40577e-05	-0.156498	0.465225	4.09319	1.28871e-12	PLK2	1.01959
chr10_103438014_103438808	GRP	0.544993	2.44942e-05	-0.156428	0.465428	3.07435	2.87714e-05	PDCD11	1.95719
chr4_145823421_145849561	CPA6	0.669867	4.12519e-08	-0.156372	0.46559	2.68254	0.00335664	ZNF827	1.50763
chr1_117402185_117466427	S100P	0.881711	0	-0.156334	0.4657	3.57354	1.66207e-10	MAN1A2	1.98913
chr22_46097925_46109908	AHNAK2	0.594634	2.66578e-06	-0.156318	0.465745	1.86089	4.66962e-06	MIRLET7BHG	1.68521
chr17_5460938_5462546	KCNK3	0.652267	1.2133e-07	-0.155807	0.467221	-1.16779	0.0399287	DHX33	1.18489
chr12_1263033_1290012	LRRN1	0.59716	2.35756e-06	-0.155782	0.467295	1.09067	0.0070396	ERC1	1.75699
chr1_26941456_26943065	LRRN1	0.637867	2.78799e-07	-0.155782	0.467295	1.09067	0.0070396	NUDC	1.24574
chr5_36953617_36962274	LRRN1	0.843169	2.22045e-15	-0.155782	0.467295	1.09067	0.0070396	NIPBL	1.07274
chr6_75621531_75647801	HIST1H3A	0.541309	2.84816e-05	-0.155763	0.46735	0.759904	0.0351162	SENP6	1.28131
chr4_145845955_145849561	CCK	0.726377	7.45016e-10	-0.155651	0.467675	2.19566	0.0180957	ZNF827	1.69312
chr14_71587570_71589370	DHRS9	0.679338	2.23903e-08	-0.155602	0.467816	2.10986	2.76361e-05	SIPA1L1	1.41681
chr4_82878729_82881940	VSIG1	0.52371	5.71645e-05	-0.155536	0.468008	2.48558	0.000223513	SEC31A	1.62774
chr3_195625330_195729739	LEMD1	0.546883	2.26552e-05	-0.155475	0.468184	2.09117	0.00189502	SDHAP2	2.70993
chr1_247138715_247159813	CPA6	0.822031	4.52971e-14	-0.155462	0.46822	2.68254	0.00335664	ZNF124	1.17143
chr2_230473323_230494460	TINAG	0.680602	2.06024e-08	-0.155376	0.468469	1.95937	0.0107959	SP100	2.39608
chr19_45831383_45831588	CAMK1	0.60637	1.49271e-06	-0.155334	0.468592	-0.585566	0.0220606	SYMPK	1.58607
chr11_1837410_1837515	HPGD	0.58158	4.94935e-06	-0.155258	0.468813	1.05255	0.0190371	SYT8	1.76262
chr10_11509594_11527567	IL31RA	0.545925	2.3571e-05	-0.155024	0.469491	1.72028	0.006677	USP6NL	0.925906
chr8_140864311_140890769	EGLN3	0.513868	8.30163e-05	-0.154963	0.469668	1.89193	3.45281e-07	PTK2	0.909435
chr1_247138715_247159813	CLDN23	0.520007	6.5868e-05	-0.154948	0.469713	1.1037	0.00724753	ZNF124	1.17143
chr7_42023467_42048696	RUNX2	0.672323	3.52823e-08	-0.15486	0.469967	1.15411	8.19e-05	GLI3	1.1318
chr10_32017142_32019959	FIBCD1	0.573702	7.09859e-06	-0.154804	0.470129	1.91692	0.00371883	KIF5B	1.95107
chr12_1263033_1290012	SLC16A7	0.504574	0.000116866	-0.15476	0.470257	-0.806934	0.00441786	ERC1	1.75699
chr8_67251298_67259926	SLC16A7	0.51141	9.09635e-05	-0.154613	0.470683	-0.806934	0.00441786	ARFGEF1	1.26083
chr19_53210980_53213669	CHGB	0.62491	5.68611e-07	-0.154543	0.470887	-1.80129	0.0102662	CTD_2245F17.3	1.95125
chr8_27294079_27298559	SIM2	0.688101	1.24655e-08	-0.154505	0.470998	2.32564	4.49381e-08	TRIM35	1.5838
chrX_77663381_77676298	CCR7	0.556473	1.51335e-05	-0.154478	0.471076	-1.53709	0.00390061	ATRX	1.65991
chr1_243293090_243426558	ERO1B	0.55068	1.93386e-05	-0.15447	0.471101	-1.56892	2.5676e-05	SDCCAG8	1.13741
chr19_34451980_34467014	SCG5	0.563432	1.12037e-05	-0.154459	0.471132	-1.28545	0.0295662	UBA2	1.53695
chr2_71418601_71427414	AP1S3	0.577875	5.871e-06	-0.154404	0.471292	0.970872	0.00825711	ZNF638	1.66719
chr7_139237004_139284574	AP1S3	0.571197	7.94574e-06	-0.154404	0.471292	0.970872	0.00825711	UBN2	1.48116
chr1_180397515_180430262	CCDC34	0.537381	3.33859e-05	-0.154389	0.471336	0.661038	0.0255208	ACBD6	1.17786
chr8_140846259_140890769	ANXA10	0.70701	3.27721e-09	-0.154342	0.471471	2.49604	0.000996422	PTK2	0.78709
chr17_50193004_50193998	CSF3	0.581706	4.92053e-06	-0.154235	0.471784	-2.18183	0.00262541	COL1A1	1.06113
chr7_73469516_73470483	NREP	0.742941	1.89312e-10	-0.154226	0.471811	0.867984	0.00113802	BAZ1B	1.14122
chr15_43415593_43416416	FAP	0.514867	7.99715e-05	-0.154191	0.471911	1.26755	0.00358746	TP53BP1	1.5843
chr22_24324219_24369320	RUNX2	0.5965	2.4348e-06	-0.154093	0.472196	1.15411	8.19e-05	SPECC1L	1.57096
chr11_65499482_65499688	ATG9B	0.631799	3.90867e-07	-0.154025	0.472393	1.01742	0.0307965	MALAT1	2.6221
chr11_34086063_34086413	ADAM9	0.508932	9.96729e-05	-0.153993	0.472488	1.07017	2.58905e-05	CAPRIN1	1.35113
chr9_27009019_27029104	SST	0.758679	4.66158e-11	-0.153991	0.472493	-2.35299	0.0062877	IFT74	1.72125
chr10_11509594_11527567	LRRN1	0.672474	3.49428e-08	-0.153853	0.472895	1.09067	0.0070396	USP6NL	0.925906
chrX_77663381_77676298	BTLA	0.517307	7.29637e-05	-0.153784	0.473096	-1.41674	0.0399287	ATRX	1.65991
chr3_111112029_111147484	FAM101A	0.624146	5.92423e-07	-0.153783	0.4731	1.90495	8.05735e-05	NECTIN3	1.36604
chr2_72718102_72731245	BIRC7	0.534163	3.79711e-05	-0.153774	0.473125	2.09914	0.000276592	EXOC6B	1.7366
chr15_70676492_70682795	ECI2	0.590973	3.17967e-06	-0.153659	0.473461	-0.768765	0.000797726	UACA	1.28492
chr14_73147794_73148094	EGLN3	0.504168	0.000118597	-0.153366	0.474313	1.89193	3.45281e-07	PSEN1	1.52977
chr4_39320382_39323417	LGALS2	0.517774	7.16894e-05	-0.15334	0.47439	-1.71462	0.00461999	RFC1	1.39089
chr7_42023467_42048696	TMEM158	0.705514	3.65635e-09	-0.153273	0.474584	1.44486	0.00120737	GLI3	1.1318
chr2_109564365_109565859	ADAM9	0.56864	8.90607e-06	-0.153087	0.475129	1.07017	2.58905e-05	SEPT10	1.21473
chr20_13270503_13292463	PGK1	0.550471	1.95091e-05	-0.152922	0.475609	0.737224	0.00074623	ISM1	2.39371
chr10_11509594_11527567	RUNX2	0.560583	1.26818e-05	-0.1529	0.475674	1.15411	8.19e-05	USP6NL	0.925906
chr12_32576265_32611283	GALE	0.550117	1.98006e-05	-0.152572	0.476633	0.882956	0.00832031	FGD4	1.29642
chrX_77663381_77676298	PLA2G2D	0.561612	1.21283e-05	-0.152482	0.476896	-1.90869	0.00128319	ATRX	1.65991
chr3_183650295_183672484	CNKSR3	0.619366	7.63813e-07	-0.152055	0.478145	-0.704893	0.0293942	KLHL24	1.77036
chr17_81693653_81693965	SLC35F2	0.512964	8.58606e-05	-0.15196	0.478422	0.766762	0.0131402	HGS	0.99079
chr3_148857506_148859875	CD320	0.577381	6.00536e-06	-0.151828	0.478812	-0.730297	0.00734736	CPB1	0.703853
chr1_27789561_27812268	SNX7	0.567947	9.18432e-06	-0.151758	0.479016	0.645737	0.00695064	STX12	1.19591
chr16_72957426_72960194	SPOCK1	0.529837	4.50501e-05	-0.151727	0.479106	1.0376	0.00737701	ZFHX3	1.7885
chr12_104927972_104928694	ANKRD36C	0.60497	1.60154e-06	-0.151501	0.479768	0.818863	0.0171602	SLC41A2	1.03679
chr18_13681604_13682105	CCK	0.648947	1.47557e-07	-0.151454	0.479906	2.19566	0.0180957	FAM210A	2.24806
chr1_84865384_84866138	CPA6	0.701565	4.8661e-09	-0.151376	0.480136	2.68254	0.00335664	LPAR3	2.43725
chr2_95851693_95860074	EGLN3	0.634945	3.28355e-07	-0.151324	0.480289	1.89193	3.45281e-07	ANKRD36C	1.01258
chr12_104927972_104928694	NDNF	0.510919	9.26314e-05	-0.151244	0.480523	1.00729	0.0265902	SLC41A2	1.03679
chr5_36953617_36962274	EFNA3	0.618665	7.92561e-07	-0.151234	0.480552	1.90111	0.00010343	NIPBL	1.07274
chr14_63998913_64016631	BACE2	0.528061	4.82921e-05	-0.151223	0.480585	0.660528	0.00999993	SYNE2	1.54621
chr2_168138087_168167407	DSC2	0.556308	1.52404e-05	-0.150949	0.481389	0.925322	0.00421933	STK39	1.65131
chr1_247138715_247159813	CCK	0.644456	1.91555e-07	-0.150867	0.48163	2.19566	0.0180957	ZNF124	1.17143
chr19_13814514_13814865	NQO1	0.55464	1.63627e-05	-0.150681	0.482176	1.39898	0.000575833	ZSWIM4	1.53476
chr1_92605306_92625934	SLC35F2	0.626533	5.20993e-07	-0.150641	0.482295	0.766762	0.0131402	EVI5	1.30316
chr15_59178392_59188216	DEPDC1B	0.715872	1.68925e-09	-0.150517	0.482661	1.60811	3.54142e-05	MYO1E	1.67205
chr1_243270091_243344331	DEPDC1B	0.645894	1.76281e-07	-0.150517	0.482661	1.60811	3.54142e-05	SDCCAG8	0.875823
chr19_45831383_45831588	IGSF3	0.512026	8.89089e-05	-0.150479	0.482772	0.695404	0.0255664	SYMPK	1.58607
chr12_122517353_122518872	RASL10B	0.576267	6.31864e-06	-0.150464	0.482816	-1.30385	0.00312198	RSRC2	2.17694
chr14_63998913_64016631	ADAM9	0.698017	6.26601e-09	-0.150325	0.483225	1.07017	2.58905e-05	SYNE2	1.54621
chr1_92563641_92636336	FAM101A	0.54167	2.80661e-05	-0.150288	0.483334	1.90495	8.05735e-05	EVI5	2.02627
chr1_84865384_84866138	GRP	0.567857	9.22093e-06	-0.150116	0.483839	3.07435	2.87714e-05	LPAR3	2.43725
chr6_29929401_29945281	PLEK2	0.576867	6.14801e-06	-0.150064	0.483994	1.97708	8.71141e-07	intergenic	1.39642
chr12_123423043_123430659	DCBLD2	0.615836	9.19024e-07	-0.150052	0.484029	1.06257	0.000665817	RILPL2	1.93189
chr10_93373026_93374791	DCBLD2	0.658915	8.13946e-08	-0.150052	0.484029	1.06257	0.000665817	MYOF	1.39881
chr12_122517353_122518872	CLDN5	0.55518	1.59914e-05	-0.149908	0.484453	-1.38438	0.00286119	RSRC2	2.17694
chr7_98317248_98317356	RETSAT	0.578518	5.70034e-06	-0.149894	0.484493	-0.764245	0.00937873	BAIAP2L1	2.39999
chr9_27009019_27029104	SLC30A8	0.942688	0	-0.149819	0.484715	-1.72526	0.0467687	IFT74	1.72125
chr8_27294079_27298559	TCF7	0.58226	4.79544e-06	-0.149783	0.484822	-0.643636	0.0448815	TRIM35	1.5838
chr5_36953617_36962274	IL31RA	0.615894	9.16272e-07	-0.149749	0.484921	1.72028	0.006677	NIPBL	1.07274
chr4_1900625_1930770	HIST1H3A	0.520921	6.36133e-05	-0.149653	0.485205	0.759904	0.0351162	WHSC1	1.16065
chr4_145823421_145849561	FAM101A	0.538532	3.18732e-05	-0.149541	0.485537	1.90495	8.05735e-05	ZNF827	1.50763
chr17_5462318_5463689	CPT1C	0.715964	1.67739e-09	-0.149519	0.485602	0.633991	0.0473722	DHX33	1.7009
chr4_1900625_1935262	FAM101A	0.593225	2.85368e-06	-0.149477	0.485725	1.90495	8.05735e-05	WHSC1	1.67819
chr7_158735502_158739121	FAM101A	0.574766	6.76472e-06	-0.149474	0.485733	1.90495	8.05735e-05	ESYT2	0.67816
chr9_5920543_5923309	CST1	0.693176	8.79635e-09	-0.149433	0.485854	1.86403	0.00335664	KIAA2026	1.7656
chr9_96458378_96484633	PDE2A	0.638242	2.7297e-07	-0.149419	0.485895	-1.43979	0.000306472	HABP4	1.22613
chr2_168138087_168167407	NQO1	0.635082	3.25863e-07	-0.149378	0.486017	1.39898	0.000575833	STK39	1.65131
chr17_37584647_37586549	NQO1	0.516016	7.65975e-05	-0.149378	0.486017	1.39898	0.000575833	SYNRG	2.35366
chr9_27009019_27029104	NOL4	0.664353	5.82853e-08	-0.149364	0.486058	-1.49866	0.0258587	IFT74	1.72125
chr7_158735502_158739121	CLSPN	0.532633	4.03474e-05	-0.149297	0.486255	0.888459	0.0136555	ESYT2	0.67816
chr9_27009019_27029104	MUC5B	0.505533	0.000112865	-0.149209	0.486515	2.12815	0.000187604	IFT74	1.72125
chr8_17989858_17993619	LRRN1	0.827956	2.04281e-14	-0.149155	0.486676	1.09067	0.0070396	PCM1	1.07453
chr3_195625330_195729739	VKORC1L1	0.582753	4.6868e-06	-0.149126	0.486762	-0.63096	0.00369503	SDHAP2	2.70993
chr17_5460938_5462546	ISM1	0.55773	1.43408e-05	-0.149119	0.486781	1.27574	0.00390061	DHX33	1.18489
chr16_11894953_11898035	C19orf33	0.646152	1.73662e-07	-0.14896	0.487251	2.37395	2.50279e-05	GSPT1	0.92238
chr5_53646313_53658597	FZD1	0.545049	2.44378e-05	-0.148657	0.488148	0.700761	0.0209989	NDUFS4	0.972145
chr7_73469516_73470483	COL4A1	0.504148	0.000118684	-0.148542	0.488489	0.606543	0.0496897	BAZ1B	1.14122
chr14_92003418_92007852	ADAM9	0.588483	3.58027e-06	-0.148476	0.488685	1.07017	2.58905e-05	TRIP11	1.7999
chr7_98317248_98317356	VILL	0.588601	3.56026e-06	-0.148407	0.488889	1.60777	5.06683e-06	BAIAP2L1	2.39999
chr7_158879683_158906091	FAM111B	0.51438	8.14427e-05	-0.148401	0.488906	0.839298	0.0199733	WDR60	2.76079
chr1_1785358_1785491	SLC7A11	0.639886	2.48756e-07	-0.148383	0.488959	1.13875	0.0294513	GNB1	1.07673
chr1_27789561_27812268	AKR1C2	0.597559	2.31205e-06	-0.148353	0.489048	-1.14601	0.0273792	STX12	1.19591
chr9_27009019_27029104	MIA	0.50829	0.00010205	-0.148344	0.489074	3.20631	1.41773e-09	IFT74	1.72125
chr2_241632916_241634079	GP2	0.52638	5.15567e-05	-0.148312	0.48917	-2.36134	0.0170425	THAP4	1.88101
chr11_1837410_1837515	AKR1C2	0.685678	1.4686e-08	-0.148243	0.489375	-1.14601	0.0273792	SYT8	1.76262
chr12_52473197_52491736	KIF4A	0.603643	1.71155e-06	-0.148231	0.489409	1.25736	0.00152834	intergenic	1.62554
chr2_241632916_241634079	CTRL	0.54004	2.99878e-05	-0.148168	0.489597	-2.52288	0.00359985	THAP4	1.88101
chr7_158879683_158906091	GRP	0.577514	5.96886e-06	-0.148086	0.48984	3.07435	2.87714e-05	WDR60	2.76079
chr12_52473197_52491736	MELK	0.525424	5.35036e-05	-0.148084	0.489847	1.19596	0.00469038	intergenic	1.62554
chr4_1900625_1935262	NQO1	0.527018	5.0296e-05	-0.148063	0.489907	1.39898	0.000575833	WHSC1	1.67819
chr15_54012647_54015886	ORMDL3	0.501964	0.000128417	-0.148063	0.489907	-0.708778	0.00119787	UNC13C	1.73762
chr12_69755383_69756663	C19orf33	0.506583	0.000108628	-0.147941	0.490268	2.37395	2.50279e-05	RAB3IP	2.0567
chr8_61633682_61684188	ADAM9	0.76707	2.11269e-11	-0.147905	0.490376	1.07017	2.58905e-05	ASPH	1.2402
chr2_72718102_72731245	HIST1H1B	0.505885	0.000111427	-0.147882	0.490446	0.792999	0.0334512	EXOC6B	1.7366
chrX_77663381_77676298	CSF2RB	0.592092	3.01364e-06	-0.147782	0.49074	-0.875644	0.0158458	ATRX	1.65991
chr8_61633682_61684188	GPX2	0.576372	6.28848e-06	-0.147686	0.491026	1.88123	3.91816e-05	ASPH	1.2402
chr17_5462318_5463689	RASL10B	0.7945	1.24034e-12	-0.147667	0.491081	-1.30385	0.00312198	DHX33	1.7009
chr19_34451980_34467014	SLC30A8	0.504621	0.000116665	-0.147666	0.491086	-1.72526	0.0467687	UBA2	1.53695
chr18_21006350_21008194	FOXL1	0.545135	2.4352e-05	-0.147595	0.491295	1.97728	4.86991e-06	ROCK1	1.74409
chr9_36352741_36353331	ANXA2	0.565658	1.01616e-05	-0.147457	0.491707	1.02503	4.44785e-05	RNF38	1.61017
chr4_53425871_53428183	HAPLN1	0.513755	8.33662e-05	-0.147455	0.491712	1.88941	0.0113265	FIP1L1	1.38006
chr5_36953617_36962274	SP6	0.681778	1.90601e-08	-0.147306	0.492153	1.14853	0.0215802	NIPBL	1.07274
chr19_53210980_53213669	UNC80	0.604319	1.6547e-06	-0.14725	0.492321	-1.30362	0.0381615	CTD_2245F17.3	1.95125
chr7_73469516_73470483	S100A16	0.540976	2.88706e-05	-0.147245	0.492335	1.29418	2.73758e-06	BAZ1B	1.14122
chr12_108652271_108654410	CCK	0.660289	7.48548e-08	-0.147171	0.492554	2.19566	0.0180957	CORO1C	0.79533
chr17_57000854_57002048	ACSL6	0.880095	0	-0.147165	0.492575	-0.860686	0.0460027	SCPEP1	0.771948
chr12_98527885_98537572	CXCL17	0.607684	1.39679e-06	-0.147097	0.492774	1.56352	0.0323109	TMPO	2.58128
chr7_42023467_42048696	NOTUM	0.703813	4.1379e-09	-0.147095	0.492782	1.64938	0.00299533	GLI3	1.1318
chr1_114725220_114738072	EGLN3	0.569952	8.40041e-06	-0.146863	0.493471	1.89193	3.45281e-07	CSDE1	0.981214
chr4_145845955_145849561	UGT1A10	0.509865	9.63072e-05	-0.146805	0.493644	2.07973	0.0165061	ZNF827	1.69312
chr12_108652271_108654410	UGT1A10	0.539738	3.03568e-05	-0.146798	0.493666	2.07973	0.0165061	CORO1C	0.79533
chr19_53210980_53213669	PCSK2	0.71283	2.12665e-09	-0.14671	0.493926	-1.4128	0.0446927	CTD_2245F17.3	1.95125
chr3_128262127_128264781	LAMC2	0.508861	9.9933e-05	-0.146708	0.493932	2.51239	1.4329e-06	EEFSEC	1.5432
chr3_183775914_183790980	NDNF	0.557393	1.45496e-05	-0.146653	0.494097	1.00729	0.0265902	YEATS2	1.39091
chr16_89223156_89224802	GRHL1	0.525152	5.4069e-05	-0.146598	0.494259	0.863493	0.0162878	ZNF778	3.11455
chr12_1263033_1290012	ST6GALNAC3	0.531985	4.13958e-05	-0.14658	0.494315	-0.778377	0.0175612	ERC1	1.75699
chr1_26941456_26943065	ST6GALNAC3	0.603527	1.72148e-06	-0.14658	0.494315	-0.778377	0.0175612	NUDC	1.24574
chr5_36953617_36962274	ST6GALNAC3	0.874514	0	-0.14658	0.494315	-0.778377	0.0175612	NIPBL	1.07274
chr6_75621531_75647801	FAM101A	0.645683	1.78448e-07	-0.146536	0.494445	1.90495	8.05735e-05	SENP6	1.28131
chr17_20204332_20205936	KRT23	0.51077	9.31424e-05	-0.146527	0.494472	2.06626	3.61747e-05	SPECC1	1.67787
chr6_75621531_75647801	DLGAP5	0.661349	7.01535e-08	-0.146521	0.494489	1.24649	0.00205378	SENP6	1.28131
chr14_32090501_32117287	SHISA2	0.611141	1.17129e-06	-0.146356	0.494982	1.84126	3.77195e-05	ARHGAP5	1.42549
chr9_96458378_96484633	NAT8L	0.581487	4.97072e-06	-0.146303	0.49514	-1.30039	0.0376893	HABP4	1.22613
chr14_71413947_71529370	CCK	0.684529	1.58653e-08	-0.146234	0.495343	2.19566	0.0180957	SIPA1L1	1.37498
chr14_73147794_73148094	VSIG1	0.520205	6.53736e-05	-0.146232	0.49535	2.48558	0.000223513	PSEN1	1.52977
chrX_77663381_77676298	ADAMDEC1	0.563054	1.139e-05	-0.146125	0.495669	-2.01618	0.00116573	ATRX	1.65991
chr7_98317248_98317356	PFKFB1	0.688333	1.22698e-08	-0.146107	0.495722	-2.86647	7.13311e-06	BAIAP2L1	2.39999
chr14_63998913_64016631	PERP	0.566049	9.98799e-06	-0.146073	0.495825	1.12661	0.00140922	SYNE2	1.54621
chr12_104927972_104928694	FHL2	0.59872	2.18418e-06	-0.146069	0.495836	0.933639	5.06874e-05	SLC41A2	1.03679
chr2_230473323_230494460	MEOX2	0.572249	7.57902e-06	-0.146056	0.495876	-0.920203	0.0335886	SP100	2.39608
chr10_11509594_11527567	TCF7	0.504133	0.000118747	-0.146033	0.495944	-0.643636	0.0448815	USP6NL	0.925906
chr12_122517353_122518872	ATP6V0E2	0.559792	1.31232e-05	-0.146022	0.495977	-0.776709	0.00297739	RSRC2	2.17694
chr8_61633682_61684188	HIST1H3A	0.545985	2.3513e-05	-0.145995	0.496059	0.759904	0.0351162	ASPH	1.2402
chr9_33886880_33900271	CTSV	0.636802	2.95985e-07	-0.145919	0.496283	1.39508	0.00428197	UBE2R2	1.66317
chr7_22291174_22318037	SLC35A2	0.500426	0.000135706	-0.145872	0.496425	0.590162	0.00622285	RAPGEF5	1.28788
chr7_158735502_158739121	SLC6A14	0.559776	1.3132e-05	-0.145726	0.49686	2.7713	5.89493e-05	ESYT2	0.67816
chr2_72718102_72731245	ZNF165	0.548718	2.09919e-05	-0.145705	0.496923	0.755967	0.0481592	EXOC6B	1.7366
chr4_145885677_145903215	CYP4X1	0.509713	9.68482e-05	-0.145605	0.497222	-0.858515	0.0458529	ZNF827	2.03343
chrX_77663381_77676298	WDFY4	0.54193	2.777e-05	-0.145601	0.497233	-0.85865	0.037608	ATRX	1.65991
chr1_15872815_15876678	GPX2	0.561545	1.21637e-05	-0.145475	0.49761	1.88123	3.91816e-05	SPEN	1.29897
chr1_180397515_180430262	AKR1C2	0.698948	5.86567e-09	-0.145262	0.498247	-1.14601	0.0273792	ACBD6	1.17786
chr3_31576395_31580096	ANXA10	0.682232	1.84943e-08	-0.14524	0.498312	2.49604	0.000996422	STT3B	1.14553
chr12_108543027_108549214	SNTG2	0.555001	1.61136e-05	-0.145232	0.498335	-1.06752	0.0400952	SART3	1.47279
chr15_93004616_93014909	DUSP4	0.541202	2.86062e-05	-0.145225	0.498356	0.79381	0.0132066	CHD2	2.35687
chr6_75621531_75647801	FAM111B	0.566314	9.87231e-06	-0.14513	0.49864	0.839298	0.0199733	SENP6	1.28131
chr16_83912233_83912333	IL24	0.544023	2.54907e-05	-0.145108	0.498705	-1.48453	0.0343507	MLYCD	2.1741
chr9_36352741_36353331	S100A10	0.544449	2.50493e-05	-0.14497	0.49912	0.897233	0.00258842	RNF38	1.61017
chr9_27009019_27029104	BEX1	0.721103	1.12891e-09	-0.144962	0.499143	-1.63956	0.0118123	IFT74	1.72125
chr7_73469516_73470483	TRIM16	0.566139	9.94852e-06	-0.144776	0.499701	0.938793	7.62039e-05	BAZ1B	1.14122
chr1_171523220_171527844	FXYD3	0.527792	4.88023e-05	-0.144768	0.499725	2.27198	7.40492e-06	PRRC2C	1.16259
chr3_134158120_134195182	FAM101A	0.510249	9.49512e-05	-0.144738	0.499813	1.90495	8.05735e-05	RYK	1.10048
chr17_73235475_73236995	HNF4G	0.512423	8.76051e-05	-0.14472	0.499869	1.08946	0.0402635	C17orf80	2.96993
chr11_34086063_34086413	PLS1	0.524322	5.58311e-05	-0.144701	0.499926	1.66599	0.000299495	CAPRIN1	1.35113
chr1_243270091_243426558	MUC5B	0.536327	3.48278e-05	-0.144518	0.500472	2.12815	0.000187604	SDCCAG8	0.966765
chr1_92605306_92625934	GRP	0.651765	1.24988e-07	-0.144518	0.500472	3.07435	2.87714e-05	EVI5	1.30316
chr3_128262127_128264781	PLEK2	0.566092	9.96945e-06	-0.144518	0.500474	1.97708	8.71141e-07	EEFSEC	1.5432
chr8_27294079_27298559	LAMP5	0.542187	2.74802e-05	-0.144479	0.500591	1.16725	0.0253749	TRIM35	1.5838
chr10_11509594_11527567	CNKSR3	0.629275	4.48871e-07	-0.144443	0.500697	-0.704893	0.0293942	USP6NL	0.925906
chr2_71418601_71427414	DEPDC1B	0.666335	5.1519e-08	-0.14444	0.500705	1.60811	3.54142e-05	ZNF638	1.66719
chr7_139237004_139284574	DEPDC1B	0.582432	4.75724e-06	-0.14444	0.500705	1.60811	3.54142e-05	UBN2	1.48116
chr19_45831383_45831588	CITED2	0.554172	1.66906e-05	-0.144405	0.500813	-0.783828	0.000769685	SYMPK	1.58607
chr22_46097925_46109908	ASPHD1	0.518643	6.93707e-05	-0.144356	0.500957	1.34032	0.00443126	MIRLET7BHG	1.68521
chr17_73235475_73236995	CDC6	0.585806	4.0629e-06	-0.144332	0.50103	0.925821	0.0156909	C17orf80	2.96993
chr8_67251298_67259926	S100P	0.849623	8.88178e-16	-0.144258	0.501252	3.57354	1.66207e-10	ARFGEF1	1.26083
chr7_98317248_98317356	MPZL2	0.563222	1.1307e-05	-0.144239	0.501308	0.990794	0.00473542	BAIAP2L1	2.39999
chr7_158735502_158739121	S100A14	0.532323	4.08467e-05	-0.144224	0.501355	1.88187	0.000744416	ESYT2	0.67816
chr3_111112029_111147484	COL10A1	0.535488	3.60174e-05	-0.144196	0.501437	1.78713	3.54142e-05	NECTIN3	1.36604
chr18_21006350_21008194	FAT1	0.506238	0.000110003	-0.144155	0.50156	1.08012	3.77195e-05	ROCK1	1.74409
chr8_17989858_17993619	TNFSF4	0.700778	5.14837e-09	-0.144143	0.501596	1.1037	0.00230721	PCM1	1.07453
chr1_27789561_27812268	HPGD	0.58998	3.33415e-06	-0.144099	0.501729	1.05255	0.0190371	STX12	1.19591
chr16_89223156_89224802	MACC1	0.543762	2.57659e-05	-0.144075	0.5018	1.47096	0.000104261	ZNF778	3.11455
chr9_27009019_27029104	BMP5	0.881699	0	-0.14406	0.501846	-1.26049	0.0114899	IFT74	1.72125
chr15_63712774_63716473	SCD	0.532574	4.04431e-05	-0.144055	0.50186	-1.52768	0.000405059	HERC1	0.986211
chr9_5920543_5923309	PMAIP1	0.517686	7.19276e-05	-0.144052	0.50187	0.868111	0.023192	KIAA2026	1.7656
chrX_77663381_77676298	FCMR	0.502191	0.000127375	-0.143982	0.502079	-1.43492	0.0273927	ATRX	1.65991
chr1_26941456_26943065	PLA1A	0.539435	3.07317e-05	-0.143941	0.502203	-0.938527	0.0289722	NUDC	1.24574
chrX_77663381_77676298	HLA-DQA1	0.526065	5.21924e-05	-0.143584	0.503275	-1.76867	0.000122305	ATRX	1.65991
chrX_77663381_77676298	WDFY4	0.553876	1.69014e-05	-0.143481	0.503585	-0.886527	0.0436208	ATRX	1.65991
chrX_77663381_77676298	ANKRD44	0.555716	1.56302e-05	-0.143376	0.503899	-0.842781	0.0207264	ATRX	1.65991
chr16_83912233_83912333	P2RX5	0.534168	3.79638e-05	-0.143301	0.504126	-1.43605	0.0243462	MLYCD	2.1741
chr4_1900625_1930770	GPR34	0.525323	5.37138e-05	-0.143077	0.504798	-0.737301	0.0495303	WHSC1	1.16065
chr12_52473197_52491736	HIST1H2BO	0.665846	5.31151e-08	-0.14305	0.504879	0.84348	0.0386201	intergenic	1.62554
chr5_179705678_179709059	REG4	0.612906	1.06968e-06	-0.143041	0.504907	3.68154	2.07103e-06	CANX	1.10262
chr22_24324219_24369320	LEF1	0.830351	1.4877e-14	-0.142998	0.505037	0.825985	0.0396341	SPECC1L	1.57096
chr9_27009019_27029104	IAPP	0.864543	0	-0.142974	0.505111	-2.24332	0.0178504	IFT74	1.72125
chr7_73469516_73470483	CXCL17	0.597259	2.34619e-06	-0.142921	0.505269	1.56352	0.0323109	BAZ1B	1.14122
chr20_13270503_13292463	SLC7A11	0.620683	7.12473e-07	-0.142914	0.505289	1.13875	0.0294513	ISM1	2.39371
chr4_1900625_1930770	PERP	0.505911	0.000111324	-0.142863	0.505444	1.12661	0.00140922	WHSC1	1.16065
chr1_42265114_42278784	SLC16A7	0.559206	1.3459e-05	-0.142857	0.505461	-0.806934	0.00441786	FOXJ3	1.55939
chr1_243270091_243426558	CEACAM1	0.542037	2.76494e-05	-0.142599	0.506239	0.961003	0.00847387	SDCCAG8	0.966765
chr22_46097925_46109908	FHL2	0.662605	6.49377e-08	-0.142542	0.506412	0.933639	5.06874e-05	MIRLET7BHG	1.68521
chr1_243293090_243426558	SLC30A8	0.542968	2.66178e-05	-0.142445	0.506702	-1.72526	0.0467687	SDCCAG8	1.13741
chr1_243293090_243426558	CPA6	0.647315	1.62312e-07	-0.14236	0.50696	2.68254	0.00335664	SDCCAG8	1.13741
chr17_73235475_73236995	SDCBP2	0.515739	7.74003e-05	-0.142259	0.507264	1.52701	0.000498649	C17orf80	2.96993
chr3_183650295_183672484	SIM2	0.586132	4.00093e-06	-0.142231	0.507347	2.32564	4.49381e-08	KLHL24	1.77036
chr5_179705678_179709059	CACNG6	0.580703	5.15441e-06	-0.142159	0.507565	3.04843	0.00267016	CANX	1.10262
chr7_94407853_94408234	IGFL2	0.57967	5.40617e-06	-0.142121	0.50768	4.28992	5.68838e-14	COL1A2	1.46372
chr22_46097925_46109908	TSPAN8	0.547066	2.24842e-05	-0.142055	0.507878	1.77284	0.000897416	MIRLET7BHG	1.68521
chr16_72957426_72960194	LAMP5	0.511436	9.08748e-05	-0.142004	0.508033	1.16725	0.0253749	ZFHX3	1.7885
chr3_183650295_183672484	LEF1	0.582495	4.74345e-06	-0.142002	0.508038	0.825985	0.0396341	KLHL24	1.77036
chr11_108176245_108177090	GALNT3	0.575164	6.64377e-06	-0.141985	0.50809	0.944684	0.0106907	NPAT	1.12306
chr2_241632916_241634079	PRSS1	0.542198	2.74687e-05	-0.141982	0.5081	-2.74997	0.00623619	THAP4	1.88101
chr15_59178392_59188216	FAM111B	0.525083	5.42147e-05	-0.141776	0.508722	0.839298	0.0199733	MYO1E	1.67205
chr10_11509594_11527567	CYB5R2	0.634718	3.32528e-07	-0.141759	0.508773	0.67084	0.0238488	USP6NL	0.925906
chr7_98191613_98194572	GHRL	0.58164	4.93562e-06	-0.141715	0.508905	-0.765511	0.0251211	LMTK2	1.28422
chr18_49872166_49880455	ATP10B	0.500539	0.000135157	-0.141632	0.509157	1.94278	0.000200032	MYO5B	1.53507
chr17_73235475_73236995	PTPRH	0.510679	9.3456e-05	-0.141603	0.509243	1.13681	0.0231465	C17orf80	2.96993
chr7_158735502_158739121	C19orf33	0.576079	6.3729e-06	-0.141548	0.509409	2.37395	2.50279e-05	ESYT2	0.67816
chr17_50192674_50193019	AVPR2	0.576506	6.25018e-06	-0.141458	0.509683	-1.23278	0.0037551	COL1A1	1.12047
chr2_72718102_72731245	DEPDC1B	0.558002	1.41744e-05	-0.141424	0.509784	1.60811	3.54142e-05	EXOC6B	1.7366
chr15_59178392_59188216	AKR1C2	0.711774	2.30203e-09	-0.141397	0.509865	-1.14601	0.0273792	MYO1E	1.67205
chr1_243270091_243344331	AKR1C2	0.629278	4.48814e-07	-0.141397	0.509865	-1.14601	0.0273792	SDCCAG8	0.875823
chr3_195625330_195729739	SOD2	0.509808	9.6511e-05	-0.14138	0.509919	-0.611281	0.0316432	SDHAP2	2.70993
chr14_63998913_64016631	HIST1H2BL	0.559448	1.3319e-05	-0.141342	0.510034	0.701145	0.0388097	SYNE2	1.54621
chr22_24365475_24369320	DEPDC1	0.543096	2.64781e-05	-0.141276	0.510234	1.19811	0.0157475	SPECC1L	1.4124
chr6_29929401_29945281	ANXA10	0.64877	1.49095e-07	-0.14123	0.510372	2.49604	0.000996422	intergenic	1.39642
chr12_104927972_104928694	AQP5	0.567435	9.39506e-06	-0.141067	0.510864	2.25841	0.000593038	SLC41A2	1.03679
chr12_122517353_122518872	RAB38	0.523352	5.79564e-05	-0.141056	0.510898	1.03952	0.0063498	RSRC2	2.17694
chr3_195625330_195729739	STEAP1	0.603551	1.71943e-06	-0.141045	0.51093	1.26404	0.000755697	SDHAP2	2.70993
chr12_108652271_108654410	VSIG1	0.748963	1.12091e-10	-0.141023	0.510999	2.48558	0.000223513	CORO1C	0.79533
chrX_77663381_77676298	CD37	0.565914	1.00479e-05	-0.141014	0.511026	-1.00786	0.0231104	ATRX	1.65991
chr18_13681604_13682105	ZNF165	0.525072	5.42369e-05	-0.140895	0.511386	0.755967	0.0481592	FAM210A	2.24806
chr12_108652271_108654410	S100P	0.875184	0	-0.140868	0.511467	3.57354	1.66207e-10	CORO1C	0.79533
chr5_71502598_71512428	CCK	0.641168	2.31271e-07	-0.140798	0.51168	2.19566	0.0180957	BDP1	1.02933
chr14_63998913_64016631	NQO1	0.570629	8.15033e-06	-0.140762	0.511788	1.39898	0.000575833	SYNE2	1.54621
chr2_168138087_168167407	GSTP1	0.585883	4.04814e-06	-0.140723	0.511907	0.671898	0.00607568	STK39	1.65131
chr9_96458378_96484633	KCNK3	0.56781	9.24017e-06	-0.140713	0.511935	-1.16779	0.0399287	HABP4	1.22613
chr2_71418601_71427414	DEPDC1	0.500126	0.00013717	-0.14071	0.511945	1.19811	0.0157475	ZNF638	1.66719
chr8_27294079_27298559	ATP6V0E2	0.683723	1.67445e-08	-0.140662	0.512091	-0.776709	0.00297739	TRIM35	1.5838
chr15_70676492_70682795	KRT23	0.51668	7.47089e-05	-0.140593	0.5123	2.06626	3.61747e-05	UACA	1.28492
chr5_146260744_146271058	SPX	0.819323	6.41709e-14	-0.140533	0.512482	-1.94291	0.015177	RP11_449H3.3	1.36337
chr7_158735502_158739121	DLGAP5	0.647607	1.59574e-07	-0.14052	0.512521	1.24649	0.00205378	ESYT2	0.67816
chr15_54012647_54015886	TM7SF2	0.503979	0.000119413	-0.140236	0.513381	-1.00253	0.00948105	UNC13C	1.73762
chr20_13270503_13292463	TNFSF4	0.578338	5.74758e-06	-0.140191	0.51352	1.1037	0.00230721	ISM1	2.39371
chr17_5462318_5463689	KLF15	0.673531	3.26534e-08	-0.140145	0.513657	-1.92146	0.000205294	DHX33	1.7009
chr10_103438014_103438808	CPA6	0.568822	8.83438e-06	-0.140134	0.513691	2.68254	0.00335664	PDCD11	1.95719
chr4_1900625_1930770	ACADM	0.520228	6.53162e-05	-0.140111	0.513761	-0.729548	0.00483123	WHSC1	1.16065
chr6_107921796_107929514	ANXA10	0.558749	1.37267e-05	-0.139981	0.514157	2.49604	0.000996422	SEC63	1.31065
chr14_73147794_73148094	SHISA2	0.504309	0.000117995	-0.139963	0.51421	1.84126	3.77195e-05	PSEN1	1.52977
chr7_98317248_98317356	ACADS	0.56053	1.27107e-05	-0.139958	0.514225	-1.18883	9.5795e-05	BAIAP2L1	2.39999
chr17_57000854_57002048	CLDN5	0.878843	0	-0.139947	0.51426	-1.38438	0.00286119	SCPEP1	0.771948
chr9_36352741_36353331	ASAP2	0.55833	1.39759e-05	-0.139852	0.514549	0.62637	0.0241282	RNF38	1.61017
chr9_96458378_96484633	CLDN5	0.694624	7.95318e-09	-0.139755	0.514842	-1.38438	0.00286119	HABP4	1.22613
chr1_155670319_155784089	ANXA10	0.548472	2.12084e-05	-0.139715	0.514964	2.49604	0.000996422	DAP3	1.364
chr1_180397515_180430262	TSPAN8	0.540931	2.89229e-05	-0.139702	0.515004	1.77284	0.000897416	ACBD6	1.17786
chr4_1900625_1930770	GPX2	0.562923	1.14553e-05	-0.139689	0.515044	1.88123	3.91816e-05	WHSC1	1.16065
chr1_243270091_243426558	PBLD	0.550136	1.97852e-05	-0.139653	0.515153	-0.978261	0.0100719	SDCCAG8	0.966765
chr9_27009019_27029104	INS	0.811565	1.69642e-13	-0.139511	0.515584	-2.11136	0.0250243	IFT74	1.72125
chr7_94407853_94408234	PLPP4	0.568325	9.03163e-06	-0.139495	0.515632	2.53099	6.89575e-08	COL1A2	1.46372
chr2_168138087_168167407	C19orf33	0.678601	2.35005e-08	-0.13944	0.515801	2.37395	2.50279e-05	STK39	1.65131
chr17_37584647_37586549	C19orf33	0.546955	2.25879e-05	-0.13944	0.515801	2.37395	2.50279e-05	SYNRG	2.35366
chr2_72718102_72731245	SLC30A8	0.55941	1.33409e-05	-0.139394	0.515939	-1.72526	0.0467687	EXOC6B	1.7366
chr15_54012647_54015886	SLC43A1	0.524862	5.46791e-05	-0.139383	0.515973	-1.00729	0.0103694	UNC13C	1.73762
chr15_59178392_59188216	HPGD	0.630763	4.13777e-07	-0.139317	0.516175	1.05255	0.0190371	MYO1E	1.67205
chr1_243270091_243344331	HPGD	0.589962	3.33695e-06	-0.139317	0.516175	1.05255	0.0190371	SDCCAG8	0.875823
chr4_39320382_39323417	HLA-DQA1	0.545231	2.42559e-05	-0.139258	0.516352	-1.76867	0.000122305	RFC1	1.39089
chr18_21006350_21008194	NQO1	0.52101	6.33972e-05	-0.139244	0.516396	1.39898	0.000575833	ROCK1	1.74409
chr8_121628713_121629340	PLS1	0.631804	3.90754e-07	-0.139196	0.516543	1.66599	0.000299495	HAS2	1.2443
chr7_22291174_22318037	GOLM1	0.556593	1.50564e-05	-0.13912	0.516775	0.880719	0.00278316	RAPGEF5	1.28788
chr4_1900625_1930770	BACE2	0.530424	4.40226e-05	-0.139109	0.516806	0.660528	0.00999993	WHSC1	1.16065
chr2_230473323_230494460	CORO2A	0.500079	0.000137403	-0.138979	0.517203	1.13774	0.00180314	SP100	2.39608
chr13_42953947_42964139	CLDN23	0.556363	1.5205e-05	-0.138823	0.517676	1.1037	0.00724753	EPSTI1	1.55857
chr7_73469516_73470483	CPA6	0.691125	1.01355e-08	-0.138723	0.517983	2.68254	0.00335664	BAZ1B	1.14122
chr10_110881232_110887886	KLRK1	0.552707	1.77578e-05	-0.13865	0.518203	-1.19769	0.00366886	PDCD4	0.889451
chr17_50194720_50195100	EMCN	0.511495	9.06763e-05	-0.138602	0.51835	-0.939383	0.0293533	COL1A1	2.96358
chrX_77663381_77676298	GPSM3	0.600944	1.95727e-06	-0.138571	0.518447	-0.721614	0.0263201	ATRX	1.65991
chr5_53646313_53658597	THBS2	0.527452	4.94527e-05	-0.138464	0.518772	1.64909	1.61295e-06	NDUFS4	0.972145
chr16_83912233_83912333	BTLA	0.524617	5.51988e-05	-0.138173	0.51966	-1.41674	0.0399287	MLYCD	2.1741
chr7_158735502_158739121	EGLN3	0.61837	8.04923e-07	-0.138129	0.519795	1.89193	3.45281e-07	ESYT2	0.67816
chr17_81693653_81693965	PGK1	0.535123	3.6545e-05	-0.138085	0.519927	0.737224	0.00074623	HGS	0.99079
chr3_128262127_128264781	LY6D	0.579393	5.4757e-06	-0.137869	0.520587	1.86953	0.0381615	EEFSEC	1.5432
chr2_61112521_61118116	SLC35F2	0.507794	0.000103923	-0.137843	0.520666	0.766762	0.0131402	KIAA1841	2.15114
chr12_122517353_122518872	CLSTN2	0.556889	1.4867e-05	-0.13768	0.521165	-1.36025	0.00235125	RSRC2	2.17694
chr1_86719506_86724405	CLDN23	0.632216	3.81972e-07	-0.137593	0.521429	1.1037	0.00724753	SH3GLB1	1.42765
chr18_21006350_21008194	GALNT3	0.586097	4.00772e-06	-0.137592	0.521434	0.944684	0.0106907	ROCK1	1.74409
chr8_97661071_97691188	SPX	0.721331	1.10899e-09	-0.137549	0.521566	-1.94291	0.015177	MTDH	1.66161
chr9_96458378_96484633	TMEM132C	0.715234	1.77321e-09	-0.137548	0.521569	-2.7958	1.30257e-07	HABP4	1.22613
chr10_110881232_110887886	PI16	0.539809	3.02703e-05	-0.137495	0.521731	-1.90953	0.00385127	PDCD4	0.889451
chr9_27009019_27029104	SLC4A10	0.638009	2.76574e-07	-0.13748	0.521777	-1.53142	0.00796332	IFT74	1.72125
chr19_53210980_53213669	BEX1	0.761242	3.67339e-11	-0.13741	0.52199	-1.63956	0.0118123	CTD_2245F17.3	1.95125
chr11_1837410_1837515	CDC6	0.553659	1.70579e-05	-0.137362	0.522138	0.925821	0.0156909	SYT8	1.76262
chr9_96458378_96484633	NOTUM	0.717938	1.44217e-09	-0.137336	0.522215	1.64938	0.00299533	HABP4	1.22613
chr2_230473323_230494460	PDE4C	0.680246	2.10924e-08	-0.137311	0.522294	1.26331	0.00659153	SP100	2.39608
chrX_77663381_77676298	SMAP2	0.582994	4.6346e-06	-0.137256	0.52246	-1.04505	0.000435898	ATRX	1.65991
chr7_94407853_94408234	C5orf46	0.576993	6.11276e-06	-0.137242	0.522503	2.39674	0.000113726	COL1A2	1.46372
chr1_117402185_117466427	CLDN23	0.558384	1.39438e-05	-0.137239	0.522514	1.1037	0.00724753	MAN1A2	1.98913
chr17_5460938_5462546	SPOCK1	0.736304	3.31812e-10	-0.1371	0.522939	1.0376	0.00737701	DHX33	1.18489
chr4_145823421_145849561	GRP	0.601634	1.89152e-06	-0.137088	0.522974	3.07435	2.87714e-05	ZNF827	1.50763
chr9_96458378_96484633	C2CD2	0.636623	2.98967e-07	-0.137088	0.522975	-0.830341	0.00122349	HABP4	1.22613
chr5_87331347_87338091	ANXA10	0.628402	4.70754e-07	-0.137049	0.523093	2.49604	0.000996422	RASA1	1.47295
chr4_145845955_145849561	MELK	0.515536	7.79928e-05	-0.137038	0.523128	1.19596	0.00469038	ZNF827	1.69312
chr4_145823421_145849561	DEPDC1B	0.650484	1.34814e-07	-0.137031	0.523149	1.60811	3.54142e-05	ZNF827	1.50763
chr17_5460938_5462546	SDK1	0.507565	0.000104797	-0.136982	0.523298	-0.845582	0.0128494	DHX33	1.18489
chr12_52473197_52491736	PTTG1	0.574682	6.79044e-06	-0.136888	0.523587	0.7387	0.0433571	intergenic	1.62554
chr14_92003418_92007852	GALNT3	0.566341	9.8602e-06	-0.13682	0.523795	0.944684	0.0106907	TRIP11	1.7999
chrX_77663381_77676298	P2RY10	0.555012	1.61063e-05	-0.136803	0.523849	-1.32661	0.0218045	ATRX	1.65991
chr2_72718102_72731245	SHISA2	0.645014	1.85489e-07	-0.136777	0.523927	1.84126	3.77195e-05	EXOC6B	1.7366
chr10_11509594_11527567	C2CD2	0.652372	1.20571e-07	-0.13672	0.524103	-0.830341	0.00122349	USP6NL	0.925906
chr2_72718102_72731245	TMEM200A	0.513885	8.29627e-05	-0.136635	0.524361	0.639562	0.0434479	EXOC6B	1.7366
chr19_53210980_53213669	MUC5B	0.551802	1.84488e-05	-0.136528	0.524691	2.12815	0.000187604	CTD_2245F17.3	1.95125
chr19_53210980_53213669	CPLX2	0.514169	8.20874e-05	-0.136488	0.524813	-1.22026	0.0241476	CTD_2245F17.3	1.95125
chr2_97196592_97206135	MKI67	0.52709	5.0155e-05	-0.136299	0.525392	1.1327	0.0021754	ANKRD36	1.79126
chr12_32576265_32611283	HIST1H2BD	0.645144	1.84097e-07	-0.136266	0.525492	0.738095	0.00790511	FGD4	1.29642
chr15_59178392_59188216	CDC6	0.543087	2.64883e-05	-0.136185	0.525742	0.925821	0.0156909	MYO1E	1.67205
chr1_180397515_180430262	C19orf33	0.633386	3.58059e-07	-0.136093	0.526024	2.37395	2.50279e-05	ACBD6	1.17786
chr2_241632916_241634079	REG3G	0.684554	1.58386e-08	-0.136048	0.526161	-2.73958	0.0305121	THAP4	1.88101
chr1_161548544_161548645	COL22A1	0.65197	1.23483e-07	-0.136047	0.526165	1.19459	0.0106968	FCGR3A	0.993895
chr22_46097925_46109908	ASAP2	0.552709	1.77567e-05	-0.135978	0.526378	0.62637	0.0241282	MIRLET7BHG	1.68521
chr9_134727265_134728807	AP1S3	0.654836	1.04103e-07	-0.135954	0.526452	0.970872	0.00825711	COL5A1	1.46446
chr8_42973288_42986795	AP1S3	0.602785	1.78639e-06	-0.135954	0.526452	0.970872	0.00825711	HOOK3	2.03604
chr22_36301596_36304050	AP1S3	0.563642	1.11011e-05	-0.135954	0.526452	0.970872	0.00825711	MYH9	0.913938
chr3_14145151_14145331	AP1S3	0.574478	6.85365e-06	-0.135954	0.526452	0.970872	0.00825711	XPC	1.81632
chr20_19990005_19992299	AP1S3	0.596149	2.47679e-06	-0.135954	0.526452	0.970872	0.00825711	RIN2	1.20833
chr15_43415593_43416416	CALU	0.557494	1.44866e-05	-0.135949	0.526467	0.834328	0.00193547	TP53BP1	1.5843
chr22_24324219_24369320	SCG3	0.705572	3.64094e-09	-0.135845	0.526787	-1.53588	0.017903	SPECC1L	1.57096
chr19_53210980_53213669	SCG3	0.736404	3.29069e-10	-0.135845	0.526787	-1.53588	0.017903	CTD_2245F17.3	1.95125
chr1_92563641_92636336	SHISA2	0.566226	9.91032e-06	-0.135814	0.526881	1.84126	3.77195e-05	EVI5	2.02627
chr17_50193004_50193998	P2RY2	0.529722	4.52536e-05	-0.135813	0.526885	0.969884	0.0325409	COL1A1	1.06113
chr5_71502598_71512428	C19orf33	0.579899	5.34934e-06	-0.13578	0.526986	2.37395	2.50279e-05	BDP1	1.02933
chr7_98317248_98317356	LPCAT4	0.599877	2.06323e-06	-0.135777	0.526995	1.10589	0.00108531	BAIAP2L1	2.39999
chr4_1900625_1935262	CDC6	0.54501	2.44771e-05	-0.135754	0.527066	0.925821	0.0156909	WHSC1	1.67819
chr1_161548544_161548645	HECW1	0.545173	2.43134e-05	-0.135747	0.527088	1.2627	0.00448528	FCGR3A	0.993895
chr2_29121373_29181697	PLCL2	0.502332	0.000126727	-0.13573	0.52714	-0.608665	0.00211839	CLIP4	2.22129
chr12_52449468_52490068	TINAG	0.508037	0.000103	-0.135685	0.527277	1.95937	0.0107959	KRT6C	1.13257
chr22_46097925_46109908	KDM5B	0.505199	0.000114245	-0.135554	0.527681	0.638049	2.88607e-06	MIRLET7BHG	1.68521
chr8_67251298_67259926	STK39	0.533622	3.87969e-05	-0.135539	0.527728	0.755404	0.00144344	ARFGEF1	1.26083
chr2_29121373_29181697	ECI2	0.622575	6.44314e-07	-0.135499	0.527849	-0.768765	0.000797726	CLIP4	2.22129
chr22_46097925_46109908	SFN	0.515119	7.92222e-05	-0.135479	0.527912	1.78355	0.00215581	MIRLET7BHG	1.68521
chr19_53210980_53213669	SCG5	0.796012	1.04783e-12	-0.135411	0.52812	-1.28545	0.0295662	CTD_2245F17.3	1.95125
chr15_70676492_70682795	BAIAP2L1	0.60531	1.57444e-06	-0.135307	0.528439	1.17822	0.00106434	UACA	1.28492
chr7_73469516_73470483	TRIM59	0.567949	9.18343e-06	-0.135271	0.52855	0.957084	0.00131415	BAZ1B	1.14122
chr3_197015364_197017290	LMO7	0.505509	0.000112963	-0.135154	0.528909	1.48664	3.25942e-05	MELTF	0.838865
chr14_37285317_37369624	PPY	0.569469	8.58332e-06	-0.135069	0.529171	-2.38819	0.0434645	MIPOL1	1.29508
chr17_81693653_81693965	VSIG1	0.760388	3.9782e-11	-0.135037	0.529272	2.48558	0.000223513	HGS	0.99079
chr1_27789561_27812268	VSIG1	0.622744	6.38536e-07	-0.135037	0.529272	2.48558	0.000223513	STX12	1.19591
chr5_87331347_87338091	FAM101A	0.622635	6.4228e-07	-0.135014	0.529341	1.90495	8.05735e-05	RASA1	1.47295
chr19_53210980_53213669	CHGA	0.736836	3.17404e-10	-0.134908	0.529666	-1.66172	0.0282056	CTD_2245F17.3	1.95125
chr16_83912233_83912333	CCR7	0.510143	9.53257e-05	-0.134878	0.529759	-1.53709	0.00390061	MLYCD	2.1741
chr1_247138715_247159813	UGT1A10	0.520464	6.47308e-05	-0.134875	0.529769	2.07973	0.0165061	ZNF124	1.17143
chr7_73462921_73470483	CXCL17	0.544701	2.47911e-05	-0.13486	0.529816	1.56352	0.0323109	BAZ1B	1.45817
chr3_183650295_183672484	TNFSF4	0.632907	3.67675e-07	-0.134848	0.529852	1.1037	0.00230721	KLHL24	1.77036
chr3_31576395_31580096	DEPDC1B	0.570469	8.20878e-06	-0.134762	0.530119	1.60811	3.54142e-05	STT3B	1.14553
chr3_197865422_197866219	AP1S3	0.535405	3.61369e-05	-0.134738	0.53019	0.970872	0.00825711	LRCH3	1.23633
chr17_50192674_50193019	ANKFN1	0.661659	6.88295e-08	-0.134695	0.530324	1.76563	0.00108108	COL1A1	1.12047
chr3_134158120_134195182	ALDH1A1	0.669796	4.14358e-08	-0.134687	0.530347	-1.09917	0.00197344	RYK	1.10048
chr6_33313283_33313393	SOD3	0.61108	1.17497e-06	-0.134547	0.530778	-1.12493	0.0132881	TAPBP	0.819508
chr16_72957426_72960194	CEACAM7	0.722555	1.00778e-09	-0.134521	0.53086	1.75099	0.015384	ZFHX3	1.7885
chr7_22291174_22318037	FAM83B	0.569543	8.5554e-06	-0.134504	0.530914	1.65303	0.000474853	RAPGEF5	1.28788
chr3_196391812_196393619	STAT4	0.509572	9.73519e-05	-0.134439	0.531114	-0.869792	0.0320117	UBXN7	0.741647
chr17_5462318_5463689	IL31RA	0.577663	5.92824e-06	-0.134417	0.531182	1.72028	0.006677	DHX33	1.7009
chr3_197865422_197866219	UGT1A10	0.571412	7.86939e-06	-0.1344	0.531233	2.07973	0.0165061	LRCH3	1.23633
chr12_98527885_98537572	ABHD17C	0.51819	7.05693e-05	-0.13432	0.531481	1.37567	0.000515852	TMPO	2.58128
chr20_13270503_13292463	SLC25A33	0.587378	3.77253e-06	-0.134294	0.531561	-0.642322	0.0192853	ISM1	2.39371
chr10_32017142_32019959	SIM2	0.6958	7.32479e-09	-0.134201	0.531847	2.32564	4.49381e-08	KIF5B	1.95107
chr2_241632916_241634079	CELA2B	0.573982	7.00914e-06	-0.134177	0.53192	-2.51213	0.0350022	THAP4	1.88101
chr1_15872815_15876678	VSIG1	0.755259	6.37814e-11	-0.13416	0.531973	2.48558	0.000223513	SPEN	1.29897
chr9_134727265_134728807	TSPAN8	0.561237	1.23272e-05	-0.134028	0.53238	1.77284	0.000897416	COL5A1	1.46446
chr8_42973288_42986795	TSPAN8	0.51548	7.81558e-05	-0.134028	0.53238	1.77284	0.000897416	HOOK3	2.03604
chr3_14145151_14145331	TSPAN8	0.510335	9.46517e-05	-0.134028	0.53238	1.77284	0.000897416	XPC	1.81632
chr3_37129062_37149038	XKR9	0.520204	6.53765e-05	-0.133952	0.532615	1.50335	0.0111534	LRRFIP2	2.58892
chr5_134535857_134552209	RHPN2	0.570371	8.24494e-06	-0.133888	0.532814	1.05273	0.0164528	JADE2	0.87187
chrX_77663381_77676298	GP1BA	0.628901	4.58133e-07	-0.133856	0.532911	-1.07874	0.0419984	ATRX	1.65991
chr22_46097925_46109908	SDCBP2	0.585445	4.13236e-06	-0.13375	0.53324	1.52701	0.000498649	MIRLET7BHG	1.68521
chr3_134158120_134195182	ANXA10	0.795108	1.15907e-12	-0.133561	0.533823	2.49604	0.000996422	RYK	1.10048
chr22_24324219_24369320	RNF183	0.553633	1.70766e-05	-0.13352	0.533949	2.31417	7.13311e-06	SPECC1L	1.57096
chr2_168138087_168167407	AGR2	0.51809	7.08379e-05	-0.133515	0.533965	2.35799	1.11726e-05	STK39	1.65131
chr13_42953947_42964139	AP1S3	0.620782	7.08758e-07	-0.133406	0.534301	0.970872	0.00825711	EPSTI1	1.55857
chr12_1263033_1290012	SLC7A11	0.58276	4.68527e-06	-0.133379	0.534386	1.13875	0.0294513	ERC1	1.75699
chr1_26941456_26943065	SLC7A11	0.551672	1.855e-05	-0.133379	0.534386	1.13875	0.0294513	NUDC	1.24574
chr5_36953617_36962274	SLC7A11	0.764687	2.65408e-11	-0.133379	0.534386	1.13875	0.0294513	NIPBL	1.07274
chr15_54012647_54015886	DKK1	0.892681	0	-0.133198	0.534946	1.79393	0.00619794	UNC13C	1.73762
chr18_21006350_21008194	PERP	0.651538	1.26678e-07	-0.133186	0.534982	1.12661	0.00140922	ROCK1	1.74409
chr3_43299753_43303792	S100P	0.540233	2.97544e-05	-0.133158	0.535069	3.57354	1.66207e-10	SNRK	1.40435
chr14_63998913_64016631	SHISA2	0.51524	7.88622e-05	-0.133138	0.535132	1.84126	3.77195e-05	SYNE2	1.54621
chr2_230473323_230494460	PLS1	0.556552	1.50829e-05	-0.13301	0.535527	1.66599	0.000299495	SP100	2.39608
chr1_84865384_84866138	AQP5	0.50846	0.000101415	-0.132995	0.535575	2.25841	0.000593038	LPAR3	2.43725
chr9_134727265_134728807	EGLN3	0.543681	2.58511e-05	-0.13294	0.535744	1.89193	3.45281e-07	COL5A1	1.46446
chr8_42973288_42986795	EGLN3	0.506178	0.000110246	-0.13294	0.535744	1.89193	3.45281e-07	HOOK3	2.03604
chr20_19990005_19992299	EGLN3	0.513414	8.4433e-05	-0.13294	0.535744	1.89193	3.45281e-07	RIN2	1.20833
chr12_122517353_122518872	SDPR	0.54025	2.97341e-05	-0.132937	0.535754	-1.68331	8.14344e-06	RSRC2	2.17694
chr11_65501659_65501764	PI16	0.554028	1.67928e-05	-0.132922	0.535799	-1.90953	0.00385127	MALAT1	1.13927
chr1_42265114_42278784	SLC25A33	0.505538	0.000112846	-0.132904	0.535855	-0.642322	0.0192853	FOXJ3	1.55939
chr3_183650295_183672484	SOX11	0.534853	3.69412e-05	-0.132843	0.536043	2.20513	0.000153306	KLHL24	1.77036
chr9_96458378_96484633	FIBCD1	0.505886	0.000111425	-0.132831	0.536081	1.91692	0.00371883	HABP4	1.22613
chr1_20904882_20942330	SOX11	0.559707	1.31715e-05	-0.132795	0.536193	2.20513	0.000153306	EIF4G3	2.70679
chr8_140864311_140890769	CTSE	0.500457	0.000135559	-0.132742	0.536358	3.05879	1.49982e-08	PTK2	0.909435
chr4_145845955_145849561	HIST2H3C	0.649807	1.40293e-07	-0.132709	0.536458	0.871897	0.0455886	ZNF827	1.69312
chr12_69755383_69756663	CPA6	0.57293	7.3501e-06	-0.132674	0.536568	2.68254	0.00335664	RAB3IP	2.0567
chrX_77663381_77676298	AL078584.1	0.512686	8.67543e-05	-0.132591	0.536824	-1.18443	0.0396341	ATRX	1.65991
chr3_148857506_148859875	VSTM5	0.560472	1.27427e-05	-0.132413	0.537378	0.892926	0.0391321	CPB1	0.703853
chr6_33313283_33313393	CHGA	0.560361	1.28038e-05	-0.132284	0.537776	-1.66172	0.0282056	TAPBP	0.819508
chr8_121628713_121629340	SLC6A14	0.623922	5.99565e-07	-0.132214	0.537995	2.7713	5.89493e-05	HAS2	1.2443
chr15_59178392_59188216	XRCC4	0.862696	0	-0.132131	0.538253	0.9672	0.000680671	MYO1E	1.67205
chr1_243270091_243344331	XRCC4	0.781218	5.14944e-12	-0.132131	0.538253	0.9672	0.000680671	SDCCAG8	0.875823
chrX_77663381_77676298	SELL	0.507524	0.000104955	-0.132125	0.538269	-1.32146	0.0226381	ATRX	1.65991
chr9_36352741_36353331	AHNAK2	0.509266	9.84542e-05	-0.132051	0.538499	1.86089	4.66962e-06	RNF38	1.61017
chr1_243270091_243426558	KIAA1324	0.509643	9.70986e-05	-0.132035	0.538548	-1.30381	0.00997605	SDCCAG8	0.966765
chrX_2910658_2938257	LRRC66	0.539303	3.08962e-05	-0.131963	0.538773	1.30173	0.0062034	ARSD	1.30563
chr3_50059648_50062108	LRRC66	0.58105	5.07236e-06	-0.131963	0.538773	1.30173	0.0062034	RBM6	1.32607
chr1_15872815_15876678	EGLN3	0.534023	3.81825e-05	-0.131922	0.5389	1.89193	3.45281e-07	SPEN	1.29897
chr5_71502598_71512428	S100P	0.798204	8.18456e-13	-0.13191	0.538937	3.57354	1.66207e-10	BDP1	1.02933
chr17_50189860_50190092	SOX5	0.505263	0.000113979	-0.131909	0.538941	-0.923799	0.00204195	COL1A1	1.39443
chr17_50194720_50195100	LOX	0.510756	9.31899e-05	-0.131822	0.539211	0.715078	0.0473211	COL1A1	2.96358
chr6_116399197_116399662	UBE2T	0.549983	1.99122e-05	-0.131811	0.539244	1.12592	0.0156127	DSE	2.989
chr8_27525361_27536855	RAB26	0.525008	5.4371e-05	-0.131798	0.539286	-0.871376	0.028861	EPHX2	2.27543
chr5_179705678_179709059	HAVCR1	0.662767	6.42944e-08	-0.131795	0.539295	1.59836	0.0249321	CANX	1.10262
chr1_161548544_161548645	C6orf223	0.563495	1.11726e-05	-0.131752	0.539427	1.96613	0.000105194	FCGR3A	0.993895
chr19_53210980_53213669	BIRC7	0.813372	1.35891e-13	-0.131611	0.539866	2.09914	0.000276592	CTD_2245F17.3	1.95125
chr8_27525361_27536855	CLPS	0.595151	2.5999e-06	-0.131442	0.540391	-3.16827	0.00221298	EPHX2	2.27543
chr12_32576265_32611283	TRIM16	0.701618	4.84738e-09	-0.131197	0.541154	0.938793	7.62039e-05	FGD4	1.29642
chr17_5460938_5462546	SOX11	0.687488	1.29951e-08	-0.131127	0.541371	2.20513	0.000153306	DHX33	1.18489
chr13_42953947_42964139	PGK1	0.521644	6.18806e-05	-0.131059	0.541582	0.737224	0.00074623	EPSTI1	1.55857
chr17_51041500_51056482	CTSV	0.545674	2.38165e-05	-0.131028	0.54168	1.39508	0.00428197	SPAG9	2.03585
chr1_180397515_180413471	S100P	0.6976	6.45363e-09	-0.131013	0.541725	3.57354	1.66207e-10	ACBD6	1.26859
chr1_1785358_1785491	DKK4	0.641231	2.30449e-07	-0.130951	0.541919	2.25966	0.0120569	GNB1	1.07673
chr7_22291174_22318037	TUFT1	0.55202	1.828e-05	-0.130824	0.542313	1.26475	2.82317e-05	RAPGEF5	1.28788
chr13_42926335_42964139	SEMA7A	0.577153	6.06832e-06	-0.130762	0.542508	0.823526	0.0141805	EPSTI1	1.25999
chr8_27294079_27298559	ANO4	0.544432	2.50667e-05	-0.130698	0.542705	1.50894	0.00991522	TRIM35	1.5838
chr2_230473323_230494460	SLC6A14	0.636567	2.99915e-07	-0.130697	0.542708	2.7713	5.89493e-05	SP100	2.39608
chr12_1263033_1290012	CLDN5	0.527509	4.93426e-05	-0.130605	0.542996	-1.38438	0.00286119	ERC1	1.75699
chr1_26941456_26943065	CLDN5	0.594453	2.6893e-06	-0.130605	0.542996	-1.38438	0.00286119	NUDC	1.24574
chr5_36953617_36962274	CLDN5	0.89337	0	-0.130605	0.542996	-1.38438	0.00286119	NIPBL	1.07274
chr15_63712774_63716473	ANXA10	0.528796	4.69251e-05	-0.130599	0.543014	2.49604	0.000996422	HERC1	0.986211
chrX_77663381_77676298	SLAMF7	0.519071	6.82534e-05	-0.130527	0.543238	-1.35342	0.000571967	ATRX	1.65991
chr12_1263033_1290012	RASL10B	0.522213	6.05458e-05	-0.130508	0.543297	-1.30385	0.00312198	ERC1	1.75699
chr1_26941456_26943065	RASL10B	0.628915	4.57788e-07	-0.130508	0.543297	-1.30385	0.00312198	NUDC	1.24574
chr5_36953617_36962274	RASL10B	0.892268	0	-0.130508	0.543297	-1.30385	0.00312198	NIPBL	1.07274
chr2_109564365_109565859	NREP	0.511771	8.97525e-05	-0.130428	0.543548	0.867984	0.00113802	SEPT10	1.21473
chr11_74810183_74817714	HPGD	0.517031	7.37272e-05	-0.130326	0.543864	1.05255	0.0190371	XRRA1	1.3404
chr8_27294079_27298559	ST6GALNAC3	0.634997	3.27409e-07	-0.130301	0.543942	-0.778377	0.0175612	TRIM35	1.5838
chrX_77663381_77676298	CD3E	0.550531	1.94604e-05	-0.130226	0.544177	-1.06708	0.0260883	ATRX	1.65991
chr15_63712774_63716473	MPP6	0.584059	4.40975e-06	-0.130159	0.544385	-0.653898	0.00131088	HERC1	0.986211
chr5_16779544_16783469	AP1S3	0.570917	8.04593e-06	-0.130139	0.544447	0.970872	0.00825711	MYO10	1.02018
chr4_39320382_39323417	PLA2G2D	0.581135	5.05252e-06	-0.130023	0.544809	-1.90869	0.00128319	RFC1	1.39089
chr1_42265114_42278784	S100P	0.628185	4.76358e-07	-0.129996	0.544895	3.57354	1.66207e-10	FOXJ3	1.55939
chr5_53646313_53658597	NUAK1	0.598248	2.23527e-06	-0.129986	0.544926	0.621668	0.0307052	NDUFS4	0.972145
chr18_21006350_21008194	C19orf33	0.589716	3.37634e-06	-0.129916	0.545144	2.37395	2.50279e-05	ROCK1	1.74409
chr3_197865422_197866219	GALNT3	0.58188	4.88088e-06	-0.129891	0.545221	0.944684	0.0106907	LRCH3	1.23633
chr3_142397328_142405076	DNAJB13	0.562539	1.16487e-05	-0.129871	0.545284	1.52971	0.0177265	XRN1	1.78491
chr12_104927972_104928694	FAM83B	0.60976	1.25696e-06	-0.12986	0.545318	1.65303	0.000474853	SLC41A2	1.03679
chr7_94410248_94410444	GRP	0.504317	0.000117961	-0.129853	0.545339	3.07435	2.87714e-05	COL1A2	1.70593
chrX_77663381_77676298	CD5	0.558776	1.37105e-05	-0.129773	0.545589	-0.894973	0.0402828	ATRX	1.65991
chr3_134158120_134195182	SLC35F2	0.52718	4.9978e-05	-0.129703	0.545808	0.766762	0.0131402	RYK	1.10048
chr12_104927972_104928694	COL12A1	0.500539	0.000135159	-0.12959	0.546163	1.82058	1.18663e-06	SLC41A2	1.03679
chr12_98527885_98537572	IER3	0.500925	0.000133303	-0.129582	0.546186	0.733169	0.00829175	TMPO	2.58128
chr5_53646313_53658597	DPP4	0.540567	2.9354e-05	-0.129569	0.546228	-0.675838	0.0378856	NDUFS4	0.972145
chr20_13270503_13292463	SPOCK1	0.533865	3.84239e-05	-0.129551	0.546284	1.0376	0.00737701	ISM1	2.39371
chr6_161034258_161049979	S100P	0.907146	0	-0.129483	0.546495	3.57354	1.66207e-10	MAP3K4	1.4014
chr1_243304712_243426558	HIST1H2BD	0.527687	4.90023e-05	-0.129463	0.54656	0.738095	0.00790511	SDCCAG8	1.38578
chr3_31576395_31580096	APMAP	0.530366	4.41234e-05	-0.129348	0.546917	-0.68245	0.00253286	STT3B	1.14553
chr15_70676492_70682795	LIPH	0.520079	6.5689e-05	-0.129336	0.546956	1.87247	2.42559e-05	UACA	1.28492
chr16_11020192_11061022	SLC35F2	0.553989	1.68209e-05	-0.129193	0.547404	0.766762	0.0131402	CLEC16A	0.8435
chr7_74356409_74360278	KRT6B	0.618288	8.08405e-07	-0.129186	0.547424	1.95773	0.00510997	CLIP2	1.94491
chr15_70676492_70682795	KRT6B	0.530626	4.36749e-05	-0.129186	0.547424	1.95773	0.00510997	UACA	1.28492
chr3_134158120_134195182	KCNE3	0.53232	4.08511e-05	-0.129158	0.547511	1.58911	0.000183018	RYK	1.10048
chr17_5462318_5463689	CNKSR3	0.741087	2.21829e-10	-0.129154	0.547524	-0.704893	0.0293942	DHX33	1.7009
chr7_98317248_98317356	CORO2A	0.740136	2.40491e-10	-0.129116	0.547642	1.13774	0.00180314	BAIAP2L1	2.39999
chr10_110881232_110887886	CLEC3B	0.543763	2.57648e-05	-0.129042	0.547874	-2.39663	7.50923e-09	PDCD4	0.889451
chr10_32017142_32019959	NOTUM	0.686359	1.40271e-08	-0.129018	0.547951	1.64938	0.00299533	KIF5B	1.95107
chr3_195625330_195721083	KLK6	0.673429	3.2867e-08	-0.128989	0.54804	4.64258	6.31901e-10	SDHAP2	1.80204
chr11_65499482_65499688	KLK6	0.872394	0	-0.128989	0.54804	4.64258	6.31901e-10	MALAT1	2.6221
chr2_97196592_97206135	KLK6	0.724496	8.64963e-10	-0.128989	0.54804	4.64258	6.31901e-10	ANKRD36	1.79126
chr9_27009019_27029104	G6PC2	0.879933	0	-0.128917	0.548267	-1.94821	0.0260452	IFT74	1.72125
chrX_77663381_77676298	SIT1	0.585812	4.06173e-06	-0.128906	0.548301	-1.33932	0.0159647	ATRX	1.65991
chr6_33313283_33313393	RADIL	0.53637	3.47684e-05	-0.128854	0.548462	-1.13434	0.0165507	TAPBP	0.819508
chr7_98317248_98317356	HOXB6	0.655602	9.94295e-08	-0.128845	0.548492	1.85321	2.33633e-05	BAIAP2L1	2.39999
chr17_50192674_50193019	RIPK3	0.511032	9.22438e-05	-0.128754	0.548775	0.612704	0.0121995	COL1A1	1.12047
chr10_11509594_11527567	NAT8L	0.547194	2.23653e-05	-0.128649	0.549106	-1.30039	0.0376893	USP6NL	0.925906
chr3_134158120_134195182	S100P	0.723277	9.52267e-10	-0.128643	0.549124	3.57354	1.66207e-10	RYK	1.10048
chr2_27665186_27665295	SLC2A4	0.554005	1.68093e-05	-0.128606	0.549241	-2.0822	0.000476772	SLC4A1AP	1.33421
chr4_1900625_1935262	CPA6	0.836185	6.66134e-15	-0.128573	0.549344	2.68254	0.00335664	WHSC1	1.67819
chr8_97661071_97691188	GATM	0.626725	5.15587e-07	-0.128334	0.550092	-1.63072	0.00342885	MTDH	1.66161
chr1_117402185_117466427	CCK	0.65384	1.10489e-07	-0.128309	0.550169	2.19566	0.0180957	MAN1A2	1.98913
chr7_98191613_98194572	DMBT1	0.559539	1.32669e-05	-0.128304	0.550184	2.44225	0.000616009	LMTK2	1.28422
chr17_50194720_50195100	TEK	0.504285	0.000118096	-0.128263	0.550314	-1.06138	0.00105833	COL1A1	2.96358
chr7_158735502_158739121	AP1S3	0.662921	6.36858e-08	-0.128224	0.550436	0.970872	0.00825711	ESYT2	0.67816
chr2_160123790_160126601	PGK1	0.63823	2.73157e-07	-0.128189	0.550547	0.737224	0.00074623	ITGB6	2.47637
chr1_150230570_150231926	ADAMTS4	0.571428	7.86362e-06	-0.128182	0.550567	-1.04979	0.0101749	ANP32E	2.00074
chr5_87331347_87338091	VSIG1	0.652841	1.17259e-07	-0.128154	0.550656	2.48558	0.000223513	RASA1	1.47295
chr8_61633682_61684188	AKR1C2	0.734092	3.98561e-10	-0.128148	0.550674	-1.14601	0.0273792	ASPH	1.2402
chr12_122517353_122518872	FIBCD1	0.53726	3.35483e-05	-0.128063	0.550942	1.91692	0.00371883	RSRC2	2.17694
chr6_33313283_33313393	SLIT1	0.521795	6.15236e-05	-0.128056	0.550964	-1.05988	0.0105457	TAPBP	0.819508
chr1_28035543_28048426	CTD-2545M3.6	0.60387	1.69224e-06	-0.127981	0.551198	-2.13311	0.0416045	EYA3	2.13083
chr17_73235475_73236995	SULT1C2	0.54591	2.35851e-05	-0.127871	0.551543	2.22638	2.15397e-05	C17orf80	2.96993
chr17_50077386_50078084	PLS1	0.602362	1.82433e-06	-0.127842	0.551635	1.66599	0.000299495	ITGA3	0.869196
chr2_168138087_168167407	BCAS1	0.572463	7.50631e-06	-0.127767	0.551869	2.56536	4.21737e-09	STK39	1.65131
chr8_140864311_140890769	ANXA10	0.69506	7.71431e-09	-0.127715	0.552033	2.49604	0.000996422	PTK2	0.909435
chr6_33313283_33313393	PDE8B	0.60272	1.79213e-06	-0.127685	0.552126	-0.792658	0.0147516	TAPBP	0.819508
chr22_46097925_46109908	IBSP	0.709132	2.80254e-09	-0.127658	0.552212	2.77109	0.000130298	MIRLET7BHG	1.68521
chr8_61633682_61684188	STK39	0.51256	8.71622e-05	-0.127577	0.552466	0.755404	0.00144344	ASPH	1.2402
chrX_77663381_77676298	RHOH	0.523594	5.74194e-05	-0.127522	0.552639	-1.01223	0.0269729	ATRX	1.65991
chr12_104927972_104928694	BACE2	0.555749	1.56088e-05	-0.127502	0.552702	0.660528	0.00999993	SLC41A2	1.03679
chr1_26941456_26943065	COL13A1	0.517324	7.29174e-05	-0.127434	0.552917	0.82425	0.0419506	NUDC	1.24574
chr5_36953617_36962274	COL13A1	0.754102	7.08353e-11	-0.127434	0.552917	0.82425	0.0419506	NIPBL	1.07274
chr2_160123790_160126601	ANXA10	0.518653	6.93431e-05	-0.12743	0.55293	2.49604	0.000996422	ITGB6	2.47637
chr4_1900625_1930770	GALNT7	0.526828	5.06673e-05	-0.127427	0.552936	0.662044	0.00167212	WHSC1	1.16065
chr3_197015364_197017290	GCNT3	0.541637	2.81033e-05	-0.127386	0.553067	2.2404	2.16077e-05	MELTF	0.838865
chr14_71413947_71529370	UGT1A10	0.655745	9.85818e-08	-0.12729	0.553368	2.07973	0.0165061	SIPA1L1	1.37498
chr9_36352741_36353331	IBSP	0.732027	4.72215e-10	-0.127118	0.553908	2.77109	0.000130298	RNF38	1.61017
chr1_243293090_243426558	BEX1	0.652145	1.22207e-07	-0.12711	0.553933	-1.63956	0.0118123	SDCCAG8	1.13741
chr18_13681604_13682105	VSIG1	0.670147	4.05241e-08	-0.127102	0.553958	2.48558	0.000223513	FAM210A	2.24806
chr7_94407853_94408234	NUF2	0.505746	0.000111992	-0.127098	0.553971	0.901914	0.0379246	COL1A2	1.46372
chr7_158735502_158739121	CHEK1	0.50327	0.000122515	-0.127074	0.554047	0.672546	0.0128418	ESYT2	0.67816
chr22_46097925_46109908	SLC6A14	0.593225	2.85367e-06	-0.127057	0.5541	2.7713	5.89493e-05	MIRLET7BHG	1.68521
chr22_24324219_24369320	KIAA1211	0.54852	2.1166e-05	-0.127026	0.554199	0.992585	0.00716577	SPECC1L	1.57096
chr17_5460938_5462546	COL13A1	0.640542	2.39662e-07	-0.127023	0.554208	0.82425	0.0419506	DHX33	1.18489
chr7_98317248_98317356	MAOA	0.58291	4.65268e-06	-0.126956	0.554417	-1.28842	0.000467467	BAIAP2L1	2.39999
chr14_22908332_22911403	VSIG1	0.565884	1.00609e-05	-0.126894	0.554614	2.48558	0.000223513	RBM23	1.85779
chr9_5920543_5923309	SERPINB5	0.505897	0.000111379	-0.126883	0.554649	2.8155	2.42676e-05	KIAA2026	1.7656
chr19_13814514_13814865	DEPDC1B	0.616178	9.02813e-07	-0.126876	0.55467	1.60811	3.54142e-05	ZSWIM4	1.53476
chr12_122517353_122518872	TMEM132C	0.590723	3.21792e-06	-0.126828	0.554821	-2.7958	1.30257e-07	RSRC2	2.17694
chr12_108652271_108654410	GRP	0.724281	8.79776e-10	-0.126807	0.554887	3.07435	2.87714e-05	CORO1C	0.79533
chr3_197015364_197017290	SLC44A4	0.597892	2.27465e-06	-0.126728	0.555135	2.05314	2.44209e-05	MELTF	0.838865
chr12_108652271_108654410	CLDN23	0.538417	3.20224e-05	-0.126643	0.555404	1.1037	0.00724753	CORO1C	0.79533
chr12_69755383_69756663	DKK1	0.568153	9.1009e-06	-0.126641	0.555409	1.79393	0.00619794	RAB3IP	2.0567
chr2_29121373_29181697	TBC1D9	0.522551	5.9768e-05	-0.126617	0.555485	-0.597981	0.00316027	CLIP4	2.22129
chr3_31576395_31580096	GCLM	0.627014	5.07595e-07	-0.126595	0.555553	-0.773532	0.00074694	STT3B	1.14553
chr1_15872815_15876678	SLC35F2	0.589217	3.45751e-06	-0.126564	0.555652	0.766762	0.0131402	SPEN	1.29897
chr1_26268482_26269614	FBLN5	0.518612	6.94497e-05	-0.126553	0.555685	-1.14882	0.00121693	CEP85	1.20758
chr6_75621531_75647801	DEPDC1B	0.772475	1.24678e-11	-0.126501	0.555851	1.60811	3.54142e-05	SENP6	1.28131
chr17_50192796_50194041	CKM	0.52738	4.95907e-05	-0.126441	0.55604	1.89327	0.0268881	COL1A1	1.87418
chr4_1900625_1930770	XRCC4	0.852788	4.44089e-16	-0.126437	0.556051	0.9672	0.000680671	WHSC1	1.16065
chr1_15872815_15876678	C19orf33	0.648138	1.54704e-07	-0.126418	0.556111	2.37395	2.50279e-05	SPEN	1.29897
chr5_87331347_87338091	CCK	0.549787	2.00761e-05	-0.126392	0.556192	2.19566	0.0180957	RASA1	1.47295
chr14_32090501_32117287	SLC35F2	0.596013	2.49319e-06	-0.126214	0.556755	0.766762	0.0131402	ARHGAP5	1.42549
chr6_33313283_33313393	ECHDC3	0.564228	1.08202e-05	-0.126176	0.556874	-2.49051	1.92096e-07	TAPBP	0.819508
chr5_179722989_179723690	SFTA2	0.507509	0.000105014	-0.125994	0.557449	2.97884	7.10205e-06	CANX	1.8104
chr17_5462318_5463689	SOX11	0.784327	3.72324e-12	-0.125982	0.557485	2.20513	0.000153306	DHX33	1.7009
chr12_122517353_122518872	SIM2	0.570738	8.11074e-06	-0.125892	0.557769	2.32564	4.49381e-08	RSRC2	2.17694
chr1_161548544_161548645	MAPK15	0.595364	2.5731e-06	-0.12575	0.558216	1.32325	0.0146753	FCGR3A	0.993895
chr17_50194720_50195100	ADGRF5	0.575917	6.42006e-06	-0.125713	0.558335	-0.702073	0.0248104	COL1A1	2.96358
chr11_74810183_74817714	CPA6	0.708316	2.97679e-09	-0.125647	0.558542	2.68254	0.00335664	XRRA1	1.3404
chr6_161034258_161049979	CCK	0.662198	6.65875e-08	-0.125626	0.558607	2.19566	0.0180957	MAP3K4	1.4014
chr15_59178392_59188216	PLBD1	0.595936	2.5025e-06	-0.125586	0.558735	0.961196	0.00265849	MYO1E	1.67205
chr8_140846259_140890769	AP1S3	0.642938	2.09023e-07	-0.125535	0.558897	0.970872	0.00825711	PTK2	0.78709
chr2_27665186_27665295	PPP1R12B	0.600506	2.00016e-06	-0.12545	0.559165	-0.594112	0.0135355	SLC4A1AP	1.33421
chr8_140846259_140890769	GALNT3	0.665129	5.5542e-08	-0.125417	0.559268	0.944684	0.0106907	PTK2	0.78709
chr1_161548544_161548645	PKMYT1	0.615991	9.11637e-07	-0.125329	0.559547	0.832783	0.0440712	FCGR3A	0.993895
chr5_16779544_16783469	S100P	0.664651	5.72162e-08	-0.125203	0.559945	3.57354	1.66207e-10	MYO10	1.02018
chr13_42953947_42964139	FXYD3	0.504522	0.000117088	-0.12514	0.560142	2.27198	7.40492e-06	EPSTI1	1.55857
chr16_11894953_11898035	CST1	0.610066	1.23751e-06	-0.125073	0.560354	1.86403	0.00335664	GSPT1	0.92238
chr5_179705678_179709059	LRRC66	0.543391	2.616e-05	-0.125002	0.56058	1.30173	0.0062034	CANX	1.10262
chr12_122517353_122518872	DKK4	0.578689	5.65576e-06	-0.124994	0.560606	2.25966	0.0120569	RSRC2	2.17694
chr12_1263033_1290012	DKK4	0.54705	2.24989e-05	-0.124994	0.560606	2.25966	0.0120569	ERC1	1.75699
chr5_36953617_36962274	DKK4	0.90121	0	-0.124994	0.560606	2.25966	0.0120569	NIPBL	1.07274
chr1_26941456_26943065	DKK4	0.630687	4.15497e-07	-0.124994	0.560606	2.25966	0.0120569	NUDC	1.24574
chr9_36352741_36353331	LEMD1	0.510229	9.50211e-05	-0.124988	0.560622	2.09117	0.00189502	RNF38	1.61017
chr12_104927972_104928694	MMP11	0.568821	8.83464e-06	-0.124901	0.560898	2.58925	1.38824e-06	SLC41A2	1.03679
chr17_50077386_50078084	PKHD1L1	0.62471	5.7477e-07	-0.124876	0.560978	-1.91498	0.00347665	ITGA3	0.869196
chr1_243304712_243426558	CDC6	0.522123	6.07568e-05	-0.124795	0.561234	0.925821	0.0156909	SDCCAG8	1.38578
chr1_180397515_180413471	TSPAN8	0.52021	6.53616e-05	-0.124788	0.561256	1.77284	0.000897416	ACBD6	1.26859
chr1_231370561_231374099	GALNT7	0.512195	8.83526e-05	-0.124645	0.561707	0.662044	0.00167212	EGLN1	1.32365
chr17_50192674_50193019	FIGN	0.643177	2.06185e-07	-0.124612	0.561814	-0.732284	0.00492133	COL1A1	1.12047
chr3_51541588_51590559	ALDH1A1	0.559684	1.31842e-05	-0.124533	0.562061	-1.09917	0.00197344	RAD54L2	2.68354
chr1_15872815_15876678	DLGAP5	0.607524	1.40818e-06	-0.124453	0.562317	1.24649	0.00205378	SPEN	1.29897
chr2_71418601_71427414	CDC6	0.515761	7.73357e-05	-0.12442	0.562421	0.925821	0.0156909	ZNF638	1.66719
chr7_139237004_139284574	CDC6	0.648773	1.49066e-07	-0.12442	0.562421	0.925821	0.0156909	UBN2	1.48116
chr6_33313283_33313393	CDKN1C	0.562195	1.18244e-05	-0.124361	0.562606	-1.20398	0.0017644	TAPBP	0.819508
chr15_43415593_43416416	LOX	0.585833	4.05779e-06	-0.124294	0.562819	0.715078	0.0473211	TP53BP1	1.5843
chr4_82878729_82881940	CPA6	0.558575	1.38296e-05	-0.124285	0.562849	2.68254	0.00335664	SEC31A	1.62774
chr2_168138087_168167407	ACADM	0.521189	6.29661e-05	-0.124025	0.56367	-0.729548	0.00483123	STK39	1.65131
chr17_37584647_37586549	ACADM	0.535612	3.58394e-05	-0.124025	0.56367	-0.729548	0.00483123	SYNRG	2.35366
chr1_26268482_26269614	PLSCR4	0.523868	5.68165e-05	-0.123877	0.56414	-0.66946	0.0242076	CEP85	1.20758
chr7_158735502_158739121	B3GNT6	0.503214	0.000122761	-0.123759	0.564513	1.73932	0.039626	ESYT2	0.67816
chr2_72718102_72731245	ERO1B	0.519741	6.65384e-05	-0.123629	0.564925	-1.56892	2.5676e-05	EXOC6B	1.7366
chr1_1785358_1785491	ADGRV1	0.624621	5.77525e-07	-0.123602	0.565013	-1.45777	0.00460627	GNB1	1.07673
chr19_34451980_34467014	DIO2	0.504221	0.00011837	-0.123591	0.565047	1.42815	0.00184264	UBA2	1.53695
chr15_63712774_63716473	DEPDC1B	0.601415	1.91219e-06	-0.123525	0.565257	1.60811	3.54142e-05	HERC1	0.986211
chr1_1785358_1785491	CLDN5	0.639321	2.56831e-07	-0.123258	0.566104	-1.38438	0.00286119	GNB1	1.07673
chr17_50192674_50193019	ROBO4	0.60793	1.37953e-06	-0.123206	0.56627	-1.04927	0.000559444	COL1A1	1.12047
chr12_28362437_28391411	AKAP7	0.504001	0.000119315	-0.123157	0.566426	-0.971618	0.0189588	CCDC91	1.02932
chr17_5460938_5462546	NAT8L	0.613283	1.0491e-06	-0.123088	0.566644	-1.30039	0.0376893	DHX33	1.18489
chr8_23042040_23043243	VSIG1	0.553601	1.70999e-05	-0.123013	0.566881	2.48558	0.000223513	TNFRSF10B	1.82771
chr17_5460938_5462546	NOTUM	0.758152	4.89404e-11	-0.122821	0.567493	1.64938	0.00299533	DHX33	1.18489
chr2_109564365_109565859	FAM101A	0.507937	0.000103378	-0.122712	0.567838	1.90495	8.05735e-05	SEPT10	1.21473
chr2_168138087_168167407	ZNF165	0.543166	2.64024e-05	-0.122692	0.567902	0.755967	0.0481592	STK39	1.65131
chr17_37584647_37586549	ZNF165	0.510253	9.49378e-05	-0.122692	0.567902	0.755967	0.0481592	SYNRG	2.35366
chr19_49599271_49599938	NMUR2	0.69471	7.90556e-09	-0.122679	0.567944	2.84062	0.000564427	PRR12	1.10903
chrX_2910658_2938257	NMUR2	0.756997	5.44222e-11	-0.122679	0.567944	2.84062	0.000564427	ARSD	1.30563
chr11_77332729_77353599	NMUR2	0.786674	2.90479e-12	-0.122679	0.567944	2.84062	0.000564427	PAK1	1.10026
chr3_50059648_50062108	NMUR2	0.719915	1.23802e-09	-0.122679	0.567944	2.84062	0.000564427	RBM6	1.32607
chr1_62114052_62123058	NMUR2	0.644231	1.94057e-07	-0.122679	0.567944	2.84062	0.000564427	PATJ	1.58557
chr1_15872815_15876678	CDC6	0.577812	5.88801e-06	-0.122665	0.567987	0.925821	0.0156909	SPEN	1.29897
chr17_50194720_50195100	CD34	0.511983	8.9051e-05	-0.122598	0.568202	-0.819315	0.0151708	COL1A1	2.96358
chr4_128074459_128074993	GATM	0.539303	3.0896e-05	-0.122495	0.56853	-1.63072	0.00342885	LARP1B	1.51359
chr20_13270503_13292463	TSPAN5	0.593366	2.83434e-06	-0.122472	0.568602	0.726591	0.0148713	ISM1	2.39371
chr14_63998913_64016631	CALU	0.558799	1.36969e-05	-0.122407	0.56881	0.834328	0.00193547	SYNE2	1.54621
chr6_33313283_33313393	KIF26A	0.612689	1.08175e-06	-0.122396	0.568844	-1.03074	0.0109084	TAPBP	0.819508
chr13_42926335_42964139	UCN2	0.509569	9.73632e-05	-0.122152	0.569622	2.12654	0.00193766	EPSTI1	1.25999
chr4_124671155_124671302	ADAMTS4	0.500555	0.000135079	-0.12213	0.569689	-1.04979	0.0101749	ANKRD50	2.43788
chr7_94407853_94408234	COL11A1	0.592535	2.95008e-06	-0.122128	0.569696	3.39737	2.65787e-10	COL1A2	1.46372
chr4_145845955_145849561	CLDN23	0.58744	3.76161e-06	-0.122053	0.569936	1.1037	0.00724753	ZNF827	1.69312
chr8_33372643_33389798	CCR5	0.855187	4.44089e-16	-0.122022	0.570034	-0.885768	0.0142041	FUT10	2.24789
chr15_70676492_70682795	LRRC31	0.549214	2.05618e-05	-0.121992	0.570129	3.1788	3.86235e-05	UACA	1.28492
chr17_50077386_50078084	LRRC31	0.591773	3.06009e-06	-0.121992	0.570129	3.1788	3.86235e-05	ITGA3	0.869196
chr7_73469516_73470483	COL10A1	0.618533	7.98081e-07	-0.121921	0.570356	1.78713	3.54142e-05	BAZ1B	1.14122
chrX_77663381_77676298	PRKCB	0.525839	5.26513e-05	-0.121918	0.570367	-1.05905	0.0267607	ATRX	1.65991
chrX_77663381_77676298	PTPRCAP	0.506006	0.000110937	-0.121887	0.570463	-1.38697	0.00366886	ATRX	1.65991
chr1_39439456_39441114	GATM	0.677334	2.55295e-08	-0.121809	0.570713	-1.63072	0.00342885	MACF1	0.97329
chr10_89403214_89403335	GATM	0.512358	8.78196e-05	-0.121809	0.570713	-1.63072	0.00342885	IFIT1	1.74004
chr16_83912233_83912333	PRKCB	0.512802	8.63821e-05	-0.121763	0.570859	-1.05905	0.0267607	MLYCD	2.1741
chr19_45831383_45831588	NRCAM	0.650607	1.33844e-07	-0.121535	0.571585	-0.958831	0.038836	SYMPK	1.58607
chr20_47736702_47757463	ABCA13	0.525142	5.40908e-05	-0.121481	0.571759	2.68619	3.17914e-06	SULF2	1.59251
chr7_73469516_73470483	FAT1	0.581189	5.03988e-06	-0.121428	0.571927	1.08012	3.77195e-05	BAZ1B	1.14122
chr12_28362437_28391411	CIDEC	0.532607	4.03891e-05	-0.121406	0.571998	-3.6003	1.37911e-06	CCDC91	1.02932
chr6_29929401_29945281	UGT1A10	0.552478	1.79308e-05	-0.121329	0.572242	2.07973	0.0165061	intergenic	1.39642
chr2_72718102_72731245	PAPPA2	0.526229	5.18613e-05	-0.121328	0.572248	-1.2431	0.0230021	EXOC6B	1.7366
chr12_32576265_32611283	FAM101A	0.576724	6.18833e-06	-0.121313	0.572295	1.90495	8.05735e-05	FGD4	1.29642
chr7_73469516_73470483	CDK1	0.514479	8.11413e-05	-0.121252	0.57249	0.85824	0.0456333	BAZ1B	1.14122
chr12_32576265_32611283	SHISA2	0.543591	2.59468e-05	-0.121221	0.572588	1.84126	3.77195e-05	FGD4	1.29642
chr7_158735502_158739121	BCAS1	0.585934	4.03842e-06	-0.121089	0.573009	2.56536	4.21737e-09	ESYT2	0.67816
chr19_53210980_53213669	ADCYAP1	0.547246	2.23166e-05	-0.121062	0.573094	-1.18544	0.0268998	CTD_2245F17.3	1.95125
chr7_42023467_42048696	KCNK3	0.580708	5.15321e-06	-0.120997	0.573304	-1.16779	0.0399287	GLI3	1.1318
chr16_83912233_83912333	IRF8	0.51591	7.69033e-05	-0.120945	0.57347	-0.844467	0.0121081	MLYCD	2.1741
chr2_43222531_43222650	CHGA	0.58675	3.88622e-06	-0.120942	0.573477	-1.66172	0.0282056	ZFP36L2	1.16625
chr12_28362437_28391411	TIMP4	0.598698	2.18654e-06	-0.120841	0.5738	-2.99962	2.90824e-06	CCDC91	1.02932
chr5_16779544_16783469	UGT1A10	0.579219	5.51959e-06	-0.12074	0.574123	2.07973	0.0165061	MYO10	1.02018
chr15_54012647_54015886	INHBE	0.715984	1.67488e-09	-0.120737	0.574134	1.89558	0.0118123	UNC13C	1.73762
chrX_77663381_77676298	HVCN1	0.6261	5.33315e-07	-0.120677	0.574326	-0.909448	0.0490136	ATRX	1.65991
chr17_50194720_50195100	VWF	0.507526	0.00010495	-0.120645	0.574426	-1.07417	0.00205655	COL1A1	2.96358
chr12_1263033_1290012	AIFM2	0.555056	1.60758e-05	-0.120635	0.574458	-0.796375	0.00129775	ERC1	1.75699
chr5_36953617_36962274	AIFM2	0.552162	1.81707e-05	-0.120635	0.574458	-0.796375	0.00129775	NIPBL	1.07274
chr1_180397515_180430262	NQO1	0.554909	1.61765e-05	-0.120598	0.574578	1.39898	0.000575833	ACBD6	1.17786
chr1_161548544_161548645	TRIM46	0.546405	2.3108e-05	-0.120571	0.574663	1.07895	0.0106907	FCGR3A	0.993895
chr4_145823421_145849561	CDC6	0.509285	9.83866e-05	-0.12051	0.574859	0.925821	0.0156909	ZNF827	1.50763
chr9_86033281_86036507	NDNF	0.534335	3.77123e-05	-0.120423	0.575137	1.00729	0.0265902	GOLM1	2.50395
chr1_26268482_26269614	CBLN4	0.504651	0.000116539	-0.120358	0.575344	-1.40386	0.011737	CEP85	1.20758
chr17_50192674_50193019	LINC00694	0.538498	3.19168e-05	-0.120331	0.575432	1.9075	0.0191566	COL1A1	1.12047
chr18_21006350_21008194	CEACAM6	0.50079	0.000133949	-0.120292	0.575556	3.6049	1.49618e-11	ROCK1	1.74409
chr1_92563641_92636336	CCK	0.58326	4.57736e-06	-0.120264	0.575647	2.19566	0.0180957	EVI5	2.02627
chr18_13681604_13682105	CLDN23	0.510969	9.24597e-05	-0.120223	0.575776	1.1037	0.00724753	FAM210A	2.24806
chr18_21006350_21008194	S100A16	0.507452	0.000105232	-0.120199	0.575852	1.29418	2.73758e-06	ROCK1	1.74409
chr2_43222531_43222650	SLC9A4	0.517384	7.27528e-05	-0.120187	0.575891	1.64332	0.0283612	ZFP36L2	1.16625
chr8_17989858_17993619	SIM2	0.819944	5.92859e-14	-0.120177	0.575924	2.32564	4.49381e-08	PCM1	1.07453
chr19_7267344_7267896	SLITRK6	0.658213	8.49386e-08	-0.120105	0.576153	1.81734	0.00645334	INSR	0.884229
chr17_50192674_50193019	SPOCK2	0.517973	7.11518e-05	-0.119981	0.57655	-1.01533	0.0108143	COL1A1	1.12047
chr10_11509594_11527567	KIAA1211	0.639718	2.51135e-07	-0.119878	0.576881	0.992585	0.00716577	USP6NL	0.925906
chr17_5462318_5463689	FIBCD1	0.582248	4.79822e-06	-0.119771	0.577222	1.91692	0.00371883	DHX33	1.7009
chr2_241632916_241634079	CDH17	0.525179	5.40143e-05	-0.119728	0.577361	2.57254	0.000132142	THAP4	1.88101
chr1_92605306_92625934	S100P	0.867739	0	-0.119697	0.577461	3.57354	1.66207e-10	EVI5	1.30316
chr8_17989858_17993619	TIAM2	0.521981	6.1087e-05	-0.119596	0.577784	0.668699	0.0069434	PCM1	1.07453
chr22_46097925_46109908	TPI1	0.595478	2.55895e-06	-0.119477	0.578166	0.634045	0.00371883	MIRLET7BHG	1.68521
chr6_29929401_29945281	S100P	0.735805	3.4589e-10	-0.119474	0.578176	3.57354	1.66207e-10	intergenic	1.39642
chr16_83912233_83912333	FCER2	0.523825	5.69121e-05	-0.119464	0.578205	-1.64465	0.0334354	MLYCD	2.1741
chr8_61633682_61684188	CLDN23	0.644621	1.89747e-07	-0.119438	0.57829	1.1037	0.00724753	ASPH	1.2402
chr14_63998913_64016631	GCLM	0.519444	6.72921e-05	-0.119354	0.57856	-0.773532	0.00074694	SYNE2	1.54621
chr7_73469516_73470483	B4GALT4	0.529603	4.54642e-05	-0.119326	0.578649	0.830394	0.000600638	BAZ1B	1.14122
chr4_1900625_1930770	AP1S3	0.663298	6.22204e-08	-0.119178	0.579123	0.970872	0.00825711	WHSC1	1.16065
chr5_36953617_36962274	MMP28	0.588806	3.52579e-06	-0.119143	0.579235	1.38848	0.00305371	NIPBL	1.07274
chr15_59178392_59188216	C19orf33	0.628035	4.80254e-07	-0.119105	0.579357	2.37395	2.50279e-05	MYO1E	1.67205
chr1_243270091_243344331	C19orf33	0.539926	3.01266e-05	-0.119105	0.579357	2.37395	2.50279e-05	SDCCAG8	0.875823
chr19_53210980_53213669	TTR	0.81199	1.61204e-13	-0.11906	0.579502	-1.96511	0.0209525	CTD_2245F17.3	1.95125
chrX_16828093_16829770	IBSP	0.504176	0.000118562	-0.119055	0.579519	2.77109	0.000130298	TXLNG	1.76491
chr5_71502598_71512428	CPA6	0.743683	1.77622e-10	-0.119031	0.579593	2.68254	0.00335664	BDP1	1.02933
chr12_98527885_98537572	TFF3	0.657183	9.04015e-08	-0.119015	0.579645	1.92664	0.000815754	TMPO	2.58128
chr5_61472680_61494410	VSIG1	0.527151	5.00354e-05	-0.118978	0.579766	2.48558	0.000223513	ZSWIM6	1.60593
chr2_168138087_168167407	CLDN23	0.653025	1.15985e-07	-0.118971	0.579789	1.1037	0.00724753	STK39	1.65131
chr17_37584647_37586549	CLDN23	0.566482	9.7991e-06	-0.118971	0.579789	1.1037	0.00724753	SYNRG	2.35366
chr15_93004616_93014909	ATG9B	0.591929	3.03724e-06	-0.11894	0.579888	1.01742	0.0307965	CHD2	2.35687
chr12_123423043_123430659	ATG9B	0.50644	0.000109197	-0.11894	0.579888	1.01742	0.0307965	RILPL2	1.93189
chr10_93373026_93374791	ATG9B	0.631731	3.92322e-07	-0.11894	0.579888	1.01742	0.0307965	MYOF	1.39881
chr7_22291174_22318037	C19orf33	0.510978	9.24275e-05	-0.118908	0.579988	2.37395	2.50279e-05	RAPGEF5	1.28788
chr10_93373026_93374791	MACC1	0.61542	9.39116e-07	-0.118729	0.580564	1.47096	0.000104261	MYOF	1.39881
chr7_73469516_73470483	VSIG1	0.528453	4.75579e-05	-0.118693	0.580679	2.48558	0.000223513	BAZ1B	1.14122
chr4_145823421_145849561	S100P	0.790179	1.99307e-12	-0.118648	0.580824	3.57354	1.66207e-10	ZNF827	1.50763
chr12_69755383_69756663	AGR2	0.582198	4.80936e-06	-0.118606	0.580959	2.35799	1.11726e-05	RAB3IP	2.0567
chrX_77663381_77676298	CCL21	0.650871	1.31774e-07	-0.118551	0.581135	-1.88302	0.0063498	ATRX	1.65991
chr2_232014834_232015671	SDPR	0.528037	4.83366e-05	-0.11839	0.581653	-1.68331	8.14344e-06	DIS3L2	1.32839
chr7_98317248_98317356	FAM83B	0.551458	1.87176e-05	-0.118348	0.581787	1.65303	0.000474853	BAIAP2L1	2.39999
chr16_16141172_16142942	NFATC1	0.59909	2.14473e-06	-0.118338	0.581821	-0.84258	0.0189033	ABCC1	1.23496
chr3_197015364_197017290	CEACAM5	0.602938	1.77285e-06	-0.118334	0.581832	6.02489	1.76331e-24	MELTF	0.838865
chr11_34090178_34092056	S100P	0.656471	9.43699e-08	-0.118307	0.581919	3.57354	1.66207e-10	CAPRIN1	1.83672
chr11_34090178_34092056	FAM101A	0.523407	5.78345e-05	-0.118198	0.582269	1.90495	8.05735e-05	CAPRIN1	1.83672
chr18_76849525_76881512	IAPP	0.512009	8.89657e-05	-0.118144	0.582442	-2.24332	0.0178504	ZNF236	3.27534
chr8_33372643_33389798	IL3RA	0.694572	7.98232e-09	-0.118134	0.582476	-0.738486	0.0152071	FUT10	2.24789
chr8_33372643_33389798	IL3RA	0.694572	7.98232e-09	-0.118134	0.582476	-0.738486	0.0152071	FUT10	2.24789
chr3_111112029_111147484	UGT1A10	0.653605	1.12049e-07	-0.118116	0.582533	2.07973	0.0165061	NECTIN3	1.36604
chr22_46097925_46109908	UGT1A10	0.584456	4.3286e-06	-0.118073	0.582672	2.07973	0.0165061	MIRLET7BHG	1.68521
chr7_94407853_94408234	PTK7	0.533111	3.95904e-05	-0.118031	0.582808	1.19836	0.000102931	COL1A2	1.46372
chr15_59178392_59188216	CXCL17	0.559832	1.31003e-05	-0.118019	0.582845	1.56352	0.0323109	MYO1E	1.67205
chr3_197015364_197017290	ABHD17C	0.616387	8.92993e-07	-0.117906	0.583208	1.37567	0.000515852	MELTF	0.838865
chr17_57000854_57002048	FIBCD1	0.651738	1.25187e-07	-0.117888	0.583267	1.91692	0.00371883	SCPEP1	0.771948
chr7_149153944_149154340	CPA6	0.509336	9.82031e-05	-0.117865	0.58334	2.68254	0.00335664	ZNF398	2.1941
chr17_50192674_50193019	TMEM63C	0.62856	4.66732e-07	-0.117682	0.583931	-1.0071	0.0456141	COL1A1	1.12047
chr1_92605306_92625934	EZR	0.549667	2.01765e-05	-0.117534	0.584407	0.956436	6.84681e-06	EVI5	1.30316
chr11_34090178_34092056	UGT1A10	0.576539	6.24082e-06	-0.117477	0.584588	2.07973	0.0165061	CAPRIN1	1.83672
chr15_74619267_74620035	MATN4	0.525618	5.31033e-05	-0.11746	0.584645	-1.36621	0.0427888	CLK3	0.853071
chr10_93373026_93374791	KCTD14	0.500254	0.000136544	-0.117457	0.584652	1.03162	0.0241116	MYOF	1.39881
chr6_33313283_33313393	ADRA2A	0.622672	6.41003e-07	-0.117378	0.584908	-0.897852	0.0421617	TAPBP	0.819508
chr4_39320382_39323417	CECR1	0.541032	2.88048e-05	-0.117361	0.584962	-0.872624	0.0243894	RFC1	1.39089
chr7_98317248_98317356	GALNT4	0.584965	4.22656e-06	-0.117338	0.585037	0.985069	0.000267119	BAIAP2L1	2.39999
chr3_37129062_37149038	CXCL17	0.675231	2.92635e-08	-0.117188	0.585522	1.56352	0.0323109	LRRFIP2	2.58892
chr17_50194720_50195100	ADAMTS15	0.512147	8.85105e-05	-0.117098	0.58581	-1.23503	0.00866138	COL1A1	2.96358
chr1_151024610_151025673	IBSP	0.557927	1.42201e-05	-0.116905	0.586432	2.77109	0.000130298	PRUNE1	1.31343
chr7_73469516_73470483	NDNF	0.712105	2.24559e-09	-0.116866	0.586558	1.00729	0.0265902	BAZ1B	1.14122
chr8_127890588_127890998	FAM101A	0.642223	2.17765e-07	-0.11677	0.586868	1.90495	8.05735e-05	PVT1	2.67517
chr6_33313283_33313393	CBFA2T3	0.503724	0.000120519	-0.116718	0.587036	-0.935011	0.029101	TAPBP	0.819508
chr1_20904882_20942330	CLDN5	0.590756	3.21277e-06	-0.116652	0.587249	-1.38438	0.00286119	EIF4G3	2.70679
chr1_92605306_92625934	GSTP1	0.606818	1.45931e-06	-0.116631	0.587317	0.671898	0.00607568	EVI5	1.30316
chr3_195625330_195721083	STEAP1	0.616262	8.98833e-07	-0.11663	0.587321	1.26404	0.000755697	SDHAP2	1.80204
chr17_64502960_64503078	IL1A	0.568762	8.85771e-06	-0.116602	0.587409	2.66963	3.18363e-05	DDX5	1.01177
chr8_140864311_140890769	GALNT3	0.65696	9.16262e-08	-0.116569	0.587518	0.944684	0.0106907	PTK2	0.909435
chr1_86719506_86724405	UGT1A10	0.511458	9.08021e-05	-0.116543	0.5876	2.07973	0.0165061	SH3GLB1	1.42765
chr8_127890588_127890998	ANXA10	0.775629	9.10405e-12	-0.116484	0.58779	2.49604	0.000996422	PVT1	2.67517
chr8_33372643_33389798	LGALS2	0.83306	1.02141e-14	-0.11637	0.588159	-1.71462	0.00461999	FUT10	2.24789
chr7_42023467_42048696	CYB5R2	0.643174	2.06215e-07	-0.116326	0.588301	0.67084	0.0238488	GLI3	1.1318
chr1_155670319_155784089	S100P	0.567774	9.25513e-06	-0.116314	0.58834	3.57354	1.66207e-10	DAP3	1.364
chr12_112178930_112179397	SPX	0.685193	1.51734e-08	-0.116264	0.5885	-1.94291	0.015177	HECTD4	1.65204
chr9_96458378_96484633	RAB38	0.661595	6.91017e-08	-0.116123	0.588956	1.03952	0.0063498	HABP4	1.22613
chr12_1181927_1182065	SLC6A14	0.572854	7.37558e-06	-0.116106	0.589013	2.7713	5.89493e-05	ERC1	2.22292
chr5_53646313_53658597	COL8A1	0.557338	1.45835e-05	-0.116093	0.589055	1.45454	0.000537249	NDUFS4	0.972145
chr1_180397515_180430262	PLBD1	0.525407	5.35393e-05	-0.115959	0.589485	0.961196	0.00265849	ACBD6	1.17786
chr8_127890588_127890998	EGLN3	0.583257	4.57801e-06	-0.11578	0.590066	1.89193	3.45281e-07	PVT1	2.67517
chr1_231370561_231374099	TSPAN8	0.627374	4.9778e-07	-0.115779	0.590067	1.77284	0.000897416	EGLN1	1.32365
chr11_1837410_1837515	CLDN23	0.644865	1.87097e-07	-0.1157	0.590324	1.1037	0.00724753	SYT8	1.76262
chr2_43222531_43222650	ERO1B	0.518905	6.86834e-05	-0.1157	0.590324	-1.56892	2.5676e-05	ZFP36L2	1.16625
chr1_231370561_231374099	GPX2	0.531195	4.27056e-05	-0.115686	0.590369	1.88123	3.91816e-05	EGLN1	1.32365
chr7_94407853_94408234	KIF26B	0.578684	5.6571e-06	-0.115591	0.590677	1.76675	6.32361e-08	COL1A2	1.46372
chr12_108652271_108654410	GPX2	0.564337	1.07686e-05	-0.115548	0.590816	1.88123	3.91816e-05	CORO1C	0.79533
chr16_89223156_89224802	ATP10B	0.591005	3.17483e-06	-0.115535	0.590856	1.94278	0.000200032	ZNF778	3.11455
chr17_73235475_73236995	CCK	0.566872	9.63177e-06	-0.115379	0.591362	2.19566	0.0180957	C17orf80	2.96993
chr4_1900625_1930770	S100P	0.899101	0	-0.115278	0.591689	3.57354	1.66207e-10	WHSC1	1.16065
chr17_50193950_50194183	SPRR1B	0.532523	4.05246e-05	-0.115245	0.591797	2.18392	0.0199063	COL1A1	0.977321
chr2_72718102_72731245	SLC35F2	0.545098	2.43892e-05	-0.115228	0.591852	0.766762	0.0131402	EXOC6B	1.7366
chr1_42265114_42278784	CPA6	0.548903	2.0831e-05	-0.11512	0.5922	2.68254	0.00335664	FOXJ3	1.55939
chr22_24365475_24369320	ANXA10	0.506619	0.000108486	-0.114969	0.592691	2.49604	0.000996422	SPECC1L	1.4124
chr22_24324219_24369320	LRRN1	0.797511	8.85292e-13	-0.114915	0.592864	1.09067	0.0070396	SPECC1L	1.57096
chr10_11509594_11527567	CPT1C	0.565716	1.01357e-05	-0.114875	0.592995	0.633991	0.0473722	USP6NL	0.925906
chr15_63712774_63716473	AKR1C1	0.506128	0.000110444	-0.114822	0.593165	-1.43667	0.00187513	HERC1	0.986211
chr14_71413947_71529370	S100P	0.884503	0	-0.114791	0.593266	3.57354	1.66207e-10	SIPA1L1	1.37498
chr1_92605306_92625934	RHPN2	0.504952	0.000115274	-0.114702	0.593554	1.05273	0.0164528	EVI5	1.30316
chr3_134158120_134195182	PGK1	0.597395	2.33071e-06	-0.114672	0.593652	0.737224	0.00074623	RYK	1.10048
chr22_27894554_27914347	ANXA10	0.520394	6.49055e-05	-0.11466	0.593692	2.49604	0.000996422	PITPNB	1.95306
chr7_158735502_158739121	IBSP	0.52549	5.33666e-05	-0.114643	0.593747	2.77109	0.000130298	ESYT2	0.67816
chr22_46097925_46109908	PERP	0.568727	8.87165e-06	-0.114541	0.594076	1.12661	0.00140922	MIRLET7BHG	1.68521
chr14_71587570_71589370	HLA-G	0.527666	4.90419e-05	-0.114539	0.594084	2.62144	0.00133459	SIPA1L1	1.41681
chr1_92605306_92625934	VSIG1	0.699722	5.55167e-09	-0.114499	0.594214	2.48558	0.000223513	EVI5	1.30316
chr22_36301596_36304050	SLC7A11	0.517183	7.33062e-05	-0.11447	0.594308	1.13875	0.0294513	MYH9	0.913938
chr22_24324219_24369320	SLC7A11	0.713351	2.04479e-09	-0.11447	0.594308	1.13875	0.0294513	SPECC1L	1.57096
chr5_36953617_36962274	BNIP3	0.528545	4.73876e-05	-0.11444	0.594405	-0.866658	0.000405003	NIPBL	1.07274
chr7_98317248_98317356	PRSS21	0.577778	5.89712e-06	-0.114313	0.594816	1.65504	0.0141805	BAIAP2L1	2.39999
chr12_52473197_52491736	KRT5	0.511578	9.03964e-05	-0.114265	0.594973	1.84287	0.0333436	intergenic	1.62554
chr7_22291174_22318037	LGALS4	0.627135	5.04286e-07	-0.114224	0.595104	1.9499	0.000386053	RAPGEF5	1.28788
chr22_24324219_24369320	CNKSR3	0.808965	2.32703e-13	-0.114218	0.595124	-0.704893	0.0293942	SPECC1L	1.57096
chr9_33960825_33996333	FAM101A	0.509715	9.68416e-05	-0.114191	0.595212	1.90495	8.05735e-05	UBAP2	1.15341
chr12_52473197_52491736	DIAPH3	0.509074	9.91522e-05	-0.114171	0.595276	1.01556	0.00386411	intergenic	1.62554
chr1_26941456_26943065	KLF15	0.510963	9.24789e-05	-0.114154	0.595333	-1.92146	0.000205294	NUDC	1.24574
chr5_36953617_36962274	KLF15	0.907744	0	-0.114154	0.595333	-1.92146	0.000205294	NIPBL	1.07274
chr1_161548544_161548645	TG	0.584949	4.22971e-06	-0.114086	0.595551	0.745385	0.028861	FCGR3A	0.993895
chr10_11509594_11527567	ANO4	0.568189	9.08612e-06	-0.114072	0.595599	1.50894	0.00991522	USP6NL	0.925906
chr11_1837410_1837515	ADAM9	0.686013	1.43587e-08	-0.114071	0.595601	1.07017	2.58905e-05	SYT8	1.76262
chr6_33313283_33313393	KIAA1324	0.519563	6.69907e-05	-0.113939	0.59603	-1.30381	0.00997605	TAPBP	0.819508
chr8_97661071_97691188	ERP27	0.565367	1.02927e-05	-0.113826	0.596396	-2.22261	7.58985e-05	MTDH	1.66161
chr7_42023467_42048696	DKK4	0.708649	2.9046e-09	-0.113684	0.596859	2.25966	0.0120569	GLI3	1.1318
chr1_42265114_42278784	ZNF165	0.502509	0.000125923	-0.113647	0.596977	0.755967	0.0481592	FOXJ3	1.55939
chrX_2910658_2938257	CACNG6	0.589949	3.33905e-06	-0.113577	0.597204	3.04843	0.00267016	ARSD	1.30563
chr3_50059648_50062108	CACNG6	0.581458	4.97742e-06	-0.113577	0.597204	3.04843	0.00267016	RBM6	1.32607
chr2_71418601_71427414	SLC35F2	0.526511	5.12955e-05	-0.11354	0.597324	0.766762	0.0131402	ZNF638	1.66719
chrX_77663381_77676298	IKZF1	0.521972	6.11077e-05	-0.113503	0.597447	-1.0909	0.00702515	ATRX	1.65991
chr7_158735502_158739121	VSIG1	0.70716	3.24135e-09	-0.11349	0.597488	2.48558	0.000223513	ESYT2	0.67816
chr17_50193004_50193998	LPL	0.505587	0.000112644	-0.113479	0.597525	-2.53464	8.57226e-06	COL1A1	1.06113
chr14_22908332_22911403	CPA6	0.660008	7.61538e-08	-0.113457	0.597595	2.68254	0.00335664	RBM23	1.85779
chr2_168138087_168167407	CPA6	0.779126	6.38556e-12	-0.113457	0.597595	2.68254	0.00335664	STK39	1.65131
chr17_37584647_37586549	CPA6	0.815385	1.05693e-13	-0.113457	0.597595	2.68254	0.00335664	SYNRG	2.35366
chr8_61633682_61684188	CPA6	0.873474	0	-0.113457	0.597595	2.68254	0.00335664	ASPH	1.2402
chr1_27789561_27812268	CPA6	0.726655	7.28666e-10	-0.113457	0.597595	2.68254	0.00335664	STX12	1.19591
chr1_84865384_84866138	TFF3	0.505407	0.000113381	-0.113414	0.597737	1.92664	0.000815754	LPAR3	2.43725
chr14_63998913_64016631	PLBD1	0.527225	4.98923e-05	-0.113196	0.598444	0.961196	0.00265849	SYNE2	1.54621
chr11_77685104_77693611	CPA6	0.723984	9.00635e-10	-0.113188	0.59847	2.68254	0.00335664	RSF1	2.49769
chr12_122517353_122518872	SOX11	0.527653	4.90657e-05	-0.113173	0.598519	2.20513	0.000153306	RSRC2	2.17694
chr1_26941456_26943065	SOX11	0.609291	1.28733e-06	-0.113173	0.598519	2.20513	0.000153306	NUDC	1.24574
chr5_36953617_36962274	SOX11	0.832841	1.06581e-14	-0.113173	0.598519	2.20513	0.000153306	NIPBL	1.07274
chr16_83912233_83912333	FCMR	0.552408	1.79839e-05	-0.112984	0.599134	-1.43492	0.0273927	MLYCD	2.1741
chr17_5460938_5462546	SIM2	0.74909	1.10844e-10	-0.112945	0.59926	2.32564	4.49381e-08	DHX33	1.18489
chr9_129923843_129929695	XKR9	0.573625	7.12324e-06	-0.112931	0.599307	1.50335	0.0111534	FNBP1	1.54957
chrX_154359286_154359519	SERPINB3	0.521726	6.16873e-05	-0.112919	0.599347	3.64948	0.000806542	FLNA	1.09175
chr8_33372643_33389798	WARS	0.860419	0	-0.11288	0.599474	-0.728394	0.00647793	FUT10	2.24789
chr2_189010800_189011754	AKR1C2	0.635124	3.25098e-07	-0.112801	0.599728	-1.14601	0.0273792	COL3A1	1.4836
chr6_143765260_143765798	AKR1C2	0.686728	1.36813e-08	-0.112801	0.599728	-1.14601	0.0273792	PHACTR2	1.17931
chr4_108063622_108079614	AKR1C2	0.683079	1.74805e-08	-0.112801	0.599728	-1.14601	0.0273792	LEF1	1.71041
chr2_188999860_189008951	AKR1C2	0.622282	6.54473e-07	-0.112801	0.599728	-1.14601	0.0273792	COL3A1	1.64282
chr20_36578740_36578966	AKR1C2	0.715913	1.68388e-09	-0.112801	0.599728	-1.14601	0.0273792	TGIF2_C20orf24	1.01655
chr2_71418601_71427414	VSIG1	0.686302	1.40811e-08	-0.112644	0.600242	2.48558	0.000223513	ZNF638	1.66719
chr7_139237004_139284574	VSIG1	0.629377	4.46384e-07	-0.112644	0.600242	2.48558	0.000223513	UBN2	1.48116
chr17_50194720_50195100	SUSD5	0.502261	0.000127052	-0.112532	0.600605	-1.29356	0.00603241	COL1A1	2.96358
chr9_5920543_5923309	RP11-507K12.1	0.554946	1.61515e-05	-0.11252	0.600643	3.15302	0.00290135	KIAA2026	1.7656
chr17_51041500_51056482	BZW2	0.554378	1.6546e-05	-0.112514	0.600665	0.635006	0.00548477	SPAG9	2.03585
chr8_33372643_33389798	JCHAIN	0.600198	2.03086e-06	-0.112502	0.600702	-1.2638	0.0343373	FUT10	2.24789
chr22_24365475_24369320	GCLM	0.500092	0.00013734	-0.112487	0.600753	-0.773532	0.00074694	SPECC1L	1.4124
chr9_96458378_96484633	DKK3	0.634669	3.33445e-07	-0.112447	0.600883	1.06281	0.00542801	HABP4	1.22613
chrX_2910658_2938257	B3GALT5	0.580855	5.11838e-06	-0.11243	0.600939	1.3406	0.0105269	ARSD	1.30563
chr3_50059648_50062108	B3GALT5	0.593603	2.80209e-06	-0.11243	0.600939	1.3406	0.0105269	RBM6	1.32607
chr9_27009019_27029104	ADCYAP1	0.59354	2.81059e-06	-0.112381	0.601098	-1.18544	0.0268998	IFT74	1.72125
chr11_65499482_65499688	KLK7	0.72824	6.41808e-10	-0.112356	0.60118	4.33434	1.41773e-09	MALAT1	2.6221
chr1_84865384_84866138	CCK	0.634764	3.31689e-07	-0.112343	0.601221	2.19566	0.0180957	LPAR3	2.43725
chr8_61633682_61684188	FAM101A	0.691508	9.87176e-09	-0.112262	0.601484	1.90495	8.05735e-05	ASPH	1.2402
chrX_77663381_77676298	IKZF3	0.509784	9.65949e-05	-0.112255	0.601508	-1.10076	0.0150222	ATRX	1.65991
chr1_243304712_243426558	GPX2	0.516583	7.49828e-05	-0.112155	0.601834	1.88123	3.91816e-05	SDCCAG8	1.38578
chr1_27789561_27812268	ALDH1A1	0.639702	2.51362e-07	-0.112088	0.602054	-1.09917	0.00197344	STX12	1.19591
chr13_42953947_42964139	FAM101A	0.61637	8.9381e-07	-0.111861	0.602794	1.90495	8.05735e-05	EPSTI1	1.55857
chr1_26268482_26269614	SVEP1	0.549257	2.0525e-05	-0.111856	0.602808	-1.54308	3.25942e-05	CEP85	1.20758
chr22_46097925_46109908	CLTB	0.534728	3.71253e-05	-0.111783	0.603046	0.616875	0.0121021	MIRLET7BHG	1.68521
chr18_21006350_21008194	KDM5B	0.503142	0.00012308	-0.11175	0.603154	0.638049	2.88607e-06	ROCK1	1.74409
chr3_197865422_197866219	S100P	0.601959	1.86128e-06	-0.111689	0.603353	3.57354	1.66207e-10	LRCH3	1.23633
chr7_158735502_158739121	CPA6	0.699435	5.66636e-09	-0.111655	0.603464	2.68254	0.00335664	ESYT2	0.67816
chr17_319419_327579	ERP27	0.566482	9.79915e-06	-0.111652	0.603475	-2.22261	7.58985e-05	RPH3AL	2.26244
chr12_1263033_1290012	C2CD2	0.510406	9.44044e-05	-0.111444	0.604155	-0.830341	0.00122349	ERC1	1.75699
chr1_26941456_26943065	C2CD2	0.634994	3.27458e-07	-0.111444	0.604155	-0.830341	0.00122349	NUDC	1.24574
chr5_36953617_36962274	C2CD2	0.818397	7.23865e-14	-0.111444	0.604155	-0.830341	0.00122349	NIPBL	1.07274
chr5_36953617_36962274	UCK2	0.620547	7.17629e-07	-0.111423	0.604223	0.587538	0.00516544	NIPBL	1.07274
chr14_63998913_64016631	TSPAN5	0.526923	5.04804e-05	-0.111396	0.60431	0.726591	0.0148713	SYNE2	1.54621
chr1_247138715_247159813	HPGD	0.622862	6.34531e-07	-0.111363	0.604418	1.05255	0.0190371	ZNF124	1.17143
chr19_53210980_53213669	SLC30A8	0.804517	3.95017e-13	-0.111305	0.604607	-1.72526	0.0467687	CTD_2245F17.3	1.95125
chr8_121628713_121629340	ARL14	0.546455	2.30597e-05	-0.111271	0.604719	1.67744	0.00781147	HAS2	1.2443
chr20_13270503_13292463	AP1S3	0.518252	7.0405e-05	-0.111235	0.604838	0.970872	0.00825711	ISM1	2.39371
chr6_75621531_75647801	GRP	0.676753	2.6514e-08	-0.111207	0.604927	3.07435	2.87714e-05	SENP6	1.28131
chr19_32915336_32918339	GRP	0.518967	6.8523e-05	-0.111035	0.605491	3.07435	2.87714e-05	CEP89	1.16103
chr16_11894953_11898035	GALNT3	0.743811	1.75668e-10	-0.11101	0.605573	0.944684	0.0106907	GSPT1	0.92238
chr15_59178392_59188216	ZNF165	0.549074	2.06824e-05	-0.110937	0.60581	0.755967	0.0481592	MYO1E	1.67205
chr1_243270091_243344331	ZNF165	0.536903	3.40324e-05	-0.110937	0.60581	0.755967	0.0481592	SDCCAG8	0.875823
chr12_112178930_112179397	EPB41L4B	0.500027	0.000137659	-0.110858	0.60607	-1.25946	0.00616089	HECTD4	1.65204
chr16_83912233_83912333	SMAP2	0.518988	6.84687e-05	-0.110838	0.606134	-1.04505	0.000435898	MLYCD	2.1741
chr9_36352741_36353331	PLS1	0.550613	1.93931e-05	-0.110837	0.606136	1.66599	0.000299495	RNF38	1.61017
chr11_1837410_1837515	GCLM	0.574024	6.99583e-06	-0.110826	0.606172	-0.773532	0.00074694	SYT8	1.76262
chr12_122517353_122518872	FAM213A	0.527691	4.89948e-05	-0.110816	0.606206	-0.86366	0.000915776	RSRC2	2.17694
chr9_5920543_5923309	HAPLN1	0.660247	7.50495e-08	-0.110798	0.606264	1.88941	0.0113265	KIAA2026	1.7656
chr22_46097925_46109908	MANSC1	0.567116	9.52866e-06	-0.110796	0.606271	0.859622	0.00205378	MIRLET7BHG	1.68521
chr7_98317248_98317356	PCK2	0.504032	0.000119183	-0.110746	0.606436	-0.793681	0.016105	BAIAP2L1	2.39999
chr3_111112029_111147484	S100P	0.811656	1.67866e-13	-0.110707	0.606562	3.57354	1.66207e-10	NECTIN3	1.36604
chr19_53210980_53213669	NOL4	0.502479	0.00012606	-0.110685	0.606635	-1.49866	0.0258587	CTD_2245F17.3	1.95125
chr8_13499048_13500196	FAM101A	0.631648	3.94125e-07	-0.110587	0.606955	1.90495	8.05735e-05	DLC1	1.44762
chr8_127890588_127890998	ANXA3	0.520115	6.55967e-05	-0.110457	0.60738	0.898692	0.0294143	PVT1	2.67517
chr18_21006350_21008194	FOXC2	0.570299	8.2714e-06	-0.110442	0.607431	0.949454	0.0339244	ROCK1	1.74409
chr15_59178392_59188216	ADAM9	0.705368	3.69562e-09	-0.110439	0.607439	1.07017	2.58905e-05	MYO1E	1.67205
chr1_243270091_243344331	ADAM9	0.638682	2.66282e-07	-0.110439	0.607439	1.07017	2.58905e-05	SDCCAG8	0.875823
chr3_197865422_197866219	ANXA10	0.634954	3.28186e-07	-0.110415	0.607517	2.49604	0.000996422	LRCH3	1.23633
chr16_83912233_83912333	ANKRD44	0.542693	2.69181e-05	-0.110403	0.607556	-0.842781	0.0207264	MLYCD	2.1741
chr19_53210980_53213669	MIA	0.516067	7.64508e-05	-0.110374	0.607652	3.20631	1.41773e-09	CTD_2245F17.3	1.95125
chr19_53210980_53213669	BMP5	0.846098	1.55431e-15	-0.110354	0.607716	-1.26049	0.0114899	CTD_2245F17.3	1.95125
chr12_1263033_1290012	CYB5R2	0.579614	5.4202e-06	-0.110329	0.607801	0.67084	0.0238488	ERC1	1.75699
chr1_26941456_26943065	CYB5R2	0.59834	2.22528e-06	-0.110329	0.607801	0.67084	0.0238488	NUDC	1.24574
chr5_36953617_36962274	CYB5R2	0.844977	1.77636e-15	-0.110329	0.607801	0.67084	0.0238488	NIPBL	1.07274
chr22_24324219_24369320	FIBCD1	0.702656	4.49883e-09	-0.11028	0.607961	1.91692	0.00371883	SPECC1L	1.57096
chr6_33313283_33313393	IAPP	0.563248	1.12942e-05	-0.110203	0.608213	-2.24332	0.0178504	TAPBP	0.819508
chr17_73235475_73236995	AP1S3	0.587569	3.73863e-06	-0.110193	0.608244	0.970872	0.00825711	C17orf80	2.96993
chr19_13814514_13814865	AGR2	0.572817	7.38758e-06	-0.110189	0.608257	2.35799	1.11726e-05	ZSWIM4	1.53476
chr1_1785358_1785491	PDE2A	0.534186	3.79358e-05	-0.110058	0.608687	-1.43979	0.000306472	GNB1	1.07673
chr12_69755383_69756663	S100P	0.670178	4.0445e-08	-0.109819	0.609469	3.57354	1.66207e-10	RAB3IP	2.0567
chr18_21006350_21008194	ARL14	0.56828	9.04965e-06	-0.109778	0.609603	1.67744	0.00781147	ROCK1	1.74409
chr3_31576395_31580096	LXN	0.506752	0.00010796	-0.109751	0.609692	0.62036	0.0292985	STT3B	1.14553
chr12_52449468_52490068	LEMD1	0.600955	1.95625e-06	-0.109615	0.610138	2.09117	0.00189502	KRT6C	1.13257
chr12_52473197_52491736	IL1A	0.736835	3.17444e-10	-0.109589	0.610223	2.66963	3.18363e-05	intergenic	1.62554
chr9_86033281_86036507	CST1	0.551369	1.87877e-05	-0.10958	0.610253	1.86403	0.00335664	GOLM1	2.50395
chr15_59178392_59188216	RHOC	0.505441	0.000113244	-0.10958	0.610254	0.587787	0.00181729	MYO1E	1.67205
chr8_27294079_27298559	KCNK3	0.533059	3.96731e-05	-0.109553	0.610341	-1.16779	0.0399287	TRIM35	1.5838
chr18_21006350_21008194	ADAM9	0.574411	6.87457e-06	-0.109483	0.610571	1.07017	2.58905e-05	ROCK1	1.74409
chr9_27009019_27029104	ATRNL1	0.827743	2.13163e-14	-0.109468	0.610622	-1.18979	0.00332491	IFT74	1.72125
chr17_50077386_50078084	PTPRQ	0.508683	0.000100588	-0.109465	0.610632	-1.36808	0.031305	ITGA3	0.869196
chr3_134158120_134195182	GPR63	0.52784	4.87095e-05	-0.10945	0.61068	0.865444	0.0222359	RYK	1.10048
chr18_13681604_13682105	CDC6	0.509692	9.69237e-05	-0.109288	0.611212	0.925821	0.0156909	FAM210A	2.24806
chr17_50077386_50078084	KRT6B	0.566009	1.00057e-05	-0.109284	0.611224	1.95773	0.00510997	ITGA3	0.869196
chr7_2578241_2578526	TIMP4	0.659742	7.74003e-08	-0.109274	0.611257	-2.99962	2.90824e-06	IQCE	2.31826
chr9_27009019_27029104	KIAA1324	0.538193	3.23119e-05	-0.109267	0.61128	-1.30381	0.00997605	IFT74	1.72125
chr14_63998913_64016631	HIST1H2BD	0.568998	8.76553e-06	-0.109194	0.61152	0.738095	0.00790511	SYNE2	1.54621
chr1_15872815_15876678	HIST1H1B	0.651181	1.2938e-07	-0.109168	0.611605	0.792999	0.0334512	SPEN	1.29897
chr17_5462318_5463689	SLC7A11	0.745657	1.4974e-10	-0.109167	0.611608	1.13875	0.0294513	DHX33	1.7009
chr8_121628713_121629340	HN1	0.53758	3.31201e-05	-0.10914	0.611696	1.09682	0.000222912	HAS2	1.2443
chr1_243270091_243426558	ABCA5	0.537678	3.29896e-05	-0.109099	0.611832	-0.765419	0.00188045	SDCCAG8	0.966765
chr15_90217438_90219891	BHLHA15	0.529152	4.62752e-05	-0.109096	0.61184	-2.08346	0.000728411	SEMA4B	0.943556
chr9_137716625_137818138	HAPLN1	0.560364	1.28026e-05	-0.108628	0.613379	1.88941	0.0113265	EHMT1	1.6828
chr19_34451980_34467014	EIF5A2	0.507009	0.000106953	-0.108595	0.613489	0.621626	0.0251092	UBA2	1.53695
chr6_161034258_161049979	UGT1A10	0.551088	1.90104e-05	-0.108583	0.613526	2.07973	0.0165061	MAP3K4	1.4014
chr2_241632916_241634079	AMY2B	0.569213	8.68208e-06	-0.108577	0.613545	-1.32796	0.00852941	THAP4	1.88101
chr20_13270503_13292463	VSIG1	0.637156	2.90163e-07	-0.10832	0.614392	2.48558	0.000223513	ISM1	2.39371
chr17_5462318_5463689	NOTUM	0.824863	3.10862e-14	-0.108266	0.614568	1.64938	0.00299533	DHX33	1.7009
chr19_53210980_53213669	INS	0.699857	5.49826e-09	-0.108234	0.614675	-2.11136	0.0250243	CTD_2245F17.3	1.95125
chr8_33372643_33389798	IL2RB	0.530646	4.36399e-05	-0.108169	0.614887	-0.842507	0.0189184	FUT10	2.24789
chr8_97661071_97691188	PNLIPRP1	0.563489	1.11756e-05	-0.108152	0.614943	-2.22702	0.0204919	MTDH	1.66161
chr18_76849525_76881512	BEX1	0.503241	0.000122642	-0.108122	0.615041	-1.63956	0.0118123	ZNF236	3.27534
chr8_140864311_140890769	AP1S3	0.639683	2.51623e-07	-0.108113	0.615071	0.970872	0.00825711	PTK2	0.909435
chr11_65423322_65423503	ANKRD1	0.657657	8.78451e-08	-0.108026	0.615357	1.95054	0.00257827	NEAT1	1.05339
chr17_50193004_50193998	CITED2	0.56989	8.424e-06	-0.108024	0.615365	-0.783828	0.000769685	COL1A1	1.06113
chr2_230473323_230494460	ALOX15	0.526559	5.12003e-05	-0.108	0.615445	-1.65271	0.037608	SP100	2.39608
chr3_197865422_197866219	GRP	0.583028	4.62716e-06	-0.107985	0.615492	3.07435	2.87714e-05	LRCH3	1.23633
chr1_27789561_27812268	DEPDC1B	0.605226	1.58113e-06	-0.107982	0.615502	1.60811	3.54142e-05	STX12	1.19591
chr3_197015364_197017290	DDR1	0.571159	7.95916e-06	-0.107947	0.615619	0.854256	0.0198481	MELTF	0.838865
chr4_145823421_145849561	CCK	0.578539	5.6949e-06	-0.107873	0.615863	2.19566	0.0180957	ZNF827	1.50763
chr1_84865384_84866138	LYPD2	0.550349	1.96087e-05	-0.107854	0.615924	2.72232	0.027908	LPAR3	2.43725
chr15_59178392_59188216	NQO1	0.591098	3.16067e-06	-0.107829	0.616006	1.39898	0.000575833	MYO1E	1.67205
chr1_243270091_243344331	NQO1	0.516196	7.60821e-05	-0.107829	0.616006	1.39898	0.000575833	SDCCAG8	0.875823
chr12_52473197_52491736	NECTIN1	0.757655	5.12315e-11	-0.107806	0.616083	0.78045	0.0290013	intergenic	1.62554
chr17_5460938_5462546	TMEM132C	0.756214	5.8465e-11	-0.107603	0.61675	-2.7958	1.30257e-07	DHX33	1.18489
chr3_195625330_195721083	STEAP2	0.607139	1.43583e-06	-0.107561	0.61689	1.1654	0.000443434	SDHAP2	1.80204
chr15_70676492_70682795	TINAG	0.687062	1.33761e-08	-0.107483	0.617146	1.95937	0.0107959	UACA	1.28492
chr9_137112760_137113088	TINAG	0.544552	2.49427e-05	-0.107483	0.617146	1.95937	0.0107959	DPP7	1.19027
chr17_20204332_20205936	TINAG	0.579962	5.33404e-06	-0.107483	0.617146	1.95937	0.0107959	SPECC1	1.67787
chr12_52473197_52491736	P2RY2	0.548854	2.0873e-05	-0.107456	0.617233	0.969884	0.0325409	intergenic	1.62554
chr3_197015364_197017290	AC011513.3	0.529258	4.60836e-05	-0.107379	0.617488	5.43079	1.86478e-06	MELTF	0.838865
chr5_58455719_58456123	PSORS1C2	0.508826	0.000100062	-0.107328	0.617657	1.52531	0.0324749	PLK2	1.01959
chr5_179705678_179709059	AGR2	0.518252	7.0404e-05	-0.107302	0.617743	2.35799	1.11726e-05	CANX	1.10262
chr7_2578241_2578526	CIDEC	0.579033	5.56711e-06	-0.107278	0.617822	-3.6003	1.37911e-06	IQCE	2.31826
chr8_27294079_27298559	NOTUM	0.695635	7.41041e-09	-0.107267	0.617857	1.64938	0.00299533	TRIM35	1.5838
chr19_53210980_53213669	IAPP	0.745725	1.48848e-10	-0.107058	0.618545	-2.24332	0.0178504	CTD_2245F17.3	1.95125
chr4_39320382_39323417	FAM26F	0.568641	8.90559e-06	-0.107044	0.618591	-1.26707	0.00610477	RFC1	1.39089
chr17_5462318_5463689	ADHFE1	0.519331	6.75824e-05	-0.107031	0.618636	-1.21311	0.000108028	DHX33	1.7009
chr12_32576265_32611283	UGT1A10	0.659022	8.08684e-08	-0.107005	0.61872	2.07973	0.0165061	FGD4	1.29642
chr17_50192674_50193019	RNF225	0.672135	3.57079e-08	-0.106898	0.619073	1.68577	0.046583	COL1A1	1.12047
chr10_32017142_32019959	IL31RA	0.521283	6.27407e-05	-0.106815	0.619348	1.72028	0.006677	KIF5B	1.95107
chr17_51041500_51056482	CDC6	0.656568	9.38169e-08	-0.106786	0.619445	0.925821	0.0156909	SPAG9	2.03585
chr17_50192674_50193019	SCN4A	0.607764	1.39118e-06	-0.106654	0.61988	-1.80728	0.00522282	COL1A1	1.12047
chr8_67251298_67259926	SLC35F2	0.534709	3.71534e-05	-0.106644	0.619912	0.766762	0.0131402	ARFGEF1	1.26083
chr14_63998913_64016631	ZNF165	0.517312	7.29499e-05	-0.106562	0.620184	0.755967	0.0481592	SYNE2	1.54621
chr1_86719506_86724405	HPGD	0.605146	1.58745e-06	-0.106554	0.620208	1.05255	0.0190371	SH3GLB1	1.42765
chr6_29929401_29945281	KRT17	0.506939	0.000107226	-0.106547	0.620232	2.08568	0.00152216	intergenic	1.39642
chr8_17989858_17993619	COL13A1	0.698491	6.05903e-09	-0.106537	0.620266	0.82425	0.0419506	PCM1	1.07453
chr19_45831383_45831588	TUBB3	0.702294	4.61756e-09	-0.106535	0.620272	1.14697	0.00169048	SYMPK	1.58607
chr17_57000854_57002048	SDPR	0.856834	2.22045e-16	-0.106522	0.620314	-1.68331	8.14344e-06	SCPEP1	0.771948
chr14_63998913_64016631	POSTN	0.54242	2.72201e-05	-0.106438	0.620593	2.43713	1.56655e-08	SYNE2	1.54621
chr7_134867784_134928790	PLPP4	0.514506	8.10606e-05	-0.106413	0.620673	2.53099	6.89575e-08	CALD1	1.36248
chr7_98317248_98317356	TESC	0.500525	0.000135225	-0.106404	0.620704	1.01791	0.0142207	BAIAP2L1	2.39999
chr2_72718102_72731245	BMP5	0.55384	1.69274e-05	-0.106389	0.620753	-1.26049	0.0114899	EXOC6B	1.7366
chr3_50059648_50062108	RASSF6	0.520559	6.44973e-05	-0.106328	0.620957	1.17272	0.00575249	RBM6	1.32607
chr17_37584647_37586549	ALDH1A1	0.528996	4.65584e-05	-0.106314	0.621002	-1.09917	0.00197344	SYNRG	2.35366
chr3_128262127_128264781	ITGB6	0.558001	1.41749e-05	-0.106251	0.62121	1.74307	0.00355849	EEFSEC	1.5432
chr12_52449468_52470630	ARL14	0.572982	7.33289e-06	-0.106205	0.621361	1.67744	0.00781147	intergenic	1.42722
chr1_243304712_243426558	ANXA10	0.765522	2.45099e-11	-0.106145	0.62156	2.49604	0.000996422	SDCCAG8	1.38578
chr7_94407853_94408234	HS3ST3A1	0.543449	2.60986e-05	-0.10608	0.621776	0.795302	0.0385308	COL1A2	1.46372
chr12_122517353_122518872	NAT8L	0.512308	8.79804e-05	-0.106017	0.621983	-1.30039	0.0376893	RSRC2	2.17694
chr1_1785358_1785491	SOX11	0.584435	4.33285e-06	-0.105922	0.622296	2.20513	0.000153306	GNB1	1.07673
chr7_94407853_94408234	MMP11	0.573667	7.1098e-06	-0.105907	0.622345	2.58925	1.38824e-06	COL1A2	1.46372
chr9_86033281_86036507	SERPINB5	0.554903	1.61811e-05	-0.105884	0.622423	2.8155	2.42676e-05	GOLM1	2.50395
chr11_65499482_65499688	GALNT5	0.531063	4.29286e-05	-0.105838	0.622573	2.6804	2.60793e-08	MALAT1	2.6221
chr22_49787389_49804360	GPSM3	0.513423	8.44071e-05	-0.105814	0.622653	-0.721614	0.0263201	BRD1	1.43865
chr7_73469516_73470483	DPCD	0.50582	0.000111693	-0.105802	0.622695	0.798949	0.000110402	BAZ1B	1.14122
chr12_52449468_52490068	GPR87	0.522342	6.02477e-05	-0.105721	0.62296	1.8441	0.00892005	KRT6C	1.13257
chr10_103438014_103438808	C19orf33	0.59271	2.92536e-06	-0.105702	0.623023	2.37395	2.50279e-05	PDCD11	1.95719
chr7_96694862_96709721	NPSR1	0.63563	3.16055e-07	-0.105679	0.623099	4.22335	6.6164e-06	SHFM1	2.73132
chr14_92003418_92007852	ANXA10	0.63289	3.68019e-07	-0.105483	0.623748	2.49604	0.000996422	TRIP11	1.7999
chr17_5460938_5462546	PIP4K2C	0.735081	3.67288e-10	-0.105482	0.623752	0.871404	0.000230305	DHX33	1.18489
chr11_65423322_65423503	SLC20A1	0.660302	7.47981e-08	-0.105461	0.623821	0.620721	0.0235985	NEAT1	1.05339
chr5_36953617_36962274	EPB41L4B	0.516355	7.56272e-05	-0.105309	0.624326	-1.25946	0.00616089	NIPBL	1.07274
chr17_50196616_50197063	ALOX15	0.512028	8.89021e-05	-0.105302	0.624347	-1.65271	0.037608	COL1A1	1.54998
chr22_46097925_46109908	KIF13B	0.535205	3.64269e-05	-0.10528	0.624419	0.668048	0.00648822	MIRLET7BHG	1.68521
chr12_1263033_1290012	GCAT	0.607214	1.43043e-06	-0.105269	0.624457	-0.987807	0.00920408	ERC1	1.75699
chr5_36953617_36962274	GCAT	0.688889	1.18141e-08	-0.105269	0.624457	-0.987807	0.00920408	NIPBL	1.07274
chr2_72718102_72731245	VSIG1	0.570565	8.17346e-06	-0.105169	0.624788	2.48558	0.000223513	EXOC6B	1.7366
chr17_64502960_64503078	KCTD14	0.554757	1.62814e-05	-0.105073	0.625104	1.03162	0.0241116	DDX5	1.01177
chr9_134727265_134728807	ZNF165	0.545608	2.38814e-05	-0.10506	0.625149	0.755967	0.0481592	COL5A1	1.46446
chr22_36301596_36304050	ZNF165	0.543673	2.58599e-05	-0.10506	0.625149	0.755967	0.0481592	MYH9	0.913938
chr20_19990005_19992299	ZNF165	0.578065	5.82023e-06	-0.10506	0.625149	0.755967	0.0481592	RIN2	1.20833
chr22_24324219_24369320	SIM2	0.855464	4.44089e-16	-0.104936	0.625558	2.32564	4.49381e-08	SPECC1L	1.57096
chr8_42973288_42986795	RHPN2	0.504687	0.000116386	-0.104901	0.625675	1.05273	0.0164528	HOOK3	2.03604
chr7_158735502_158739121	CLDN23	0.613784	1.02229e-06	-0.104898	0.625687	1.1037	0.00724753	ESYT2	0.67816
chr2_160123790_160126601	HEPH	0.54966	2.01828e-05	-0.104881	0.62574	0.918381	0.0104787	ITGB6	2.47637
chr1_117402185_117466427	EGLN3	0.577492	5.97496e-06	-0.104854	0.62583	1.89193	3.45281e-07	MAN1A2	1.98913
chr17_50193004_50193998	BRIP1	0.527415	4.95243e-05	-0.104832	0.625903	0.934354	0.0196755	COL1A1	1.06113
chr19_53210980_53213669	SST	0.602906	1.77568e-06	-0.104824	0.62593	-2.35299	0.0062877	CTD_2245F17.3	1.95125
chr1_86719506_86724405	CCK	0.693444	8.63402e-09	-0.104822	0.625938	2.19566	0.0180957	SH3GLB1	1.42765
chr14_63998913_64016631	CLDN23	0.528241	4.79535e-05	-0.104813	0.625965	1.1037	0.00724753	SYNE2	1.54621
chr3_195625330_195729739	MANSC1	0.557006	1.47926e-05	-0.104804	0.625995	0.859622	0.00205378	SDHAP2	2.70993
[truncated: 15,063 more rows]
